# Supplementary material for: Exosome Liberation by Human Neutrophils under L-Amino Acid Oxidase of Calloselasma rhodostoma Venom Action
Source: Toxins (Basel). 2023 Oct 25;15(11):625. doi: 10.3390/toxins15110625 (PMC10674320; doi:10.3390/toxins15110625)
Supplement: Supplementary file 1 [file toxins-15-00625-s001.zip]

Archive with 2 entries (2 files):
- toxins-2612832- supplymentary Material S1.xlsx
- toxins-2612832- supplymentary Material S2.pdf
