# Supplementary material for: Exosome Liberation by Human Neutrophils under L-Amino Acid Oxidase of Calloselasma rhodostoma Venom Action
Source: Toxins (Basel). 2023 Oct 25;15(11):625. doi: 10.3390/toxins15110625 (PMC10674320; doi:10.3390/toxins15110625)
Supplement: Supplementary file 1 [file toxins-15-00625-s001.zip › toxins-2612832- supplymentary Material S1.xlsx]

## Sheet: Control 1
#Locus	Group	Length	MolWt (MH)	SequenceCount	SpectrumCount	NSAF	Coverage	ProteinScore	Description
contaminant_INT-STD1	607	152	69207.4	173	2085	0.0648365	0.8122	5561.01	BSA; Additional IDs concatenated into MaxParsimony group: B7WNR0, D6RHD5, H0YA55, C9JKR2, A0A087WWT3, H7C013
P02768	609	0	69303.5	54	503	0.0155902	0.6585	1346.1	Serum albumin OS=Homo sapiens OX=9606 GN=ALB PE=1 SV=2
A0A0C4DGB6	604	1	69163.4	53	501	0.0156568	0.6225	1339.74	Serum albumin OS=Homo sapiens OX=9606 GN=ALB PE=1 SV=1
B7WNR0	494	0	56157.3	44	479	0.0183025	0.5911	1280.48	Serum albumin OS=Homo sapiens OX=9606 GN=ALB PE=1 SV=1
D6RHD5	459	0	52007.1	42	471	0.0193692	0.6144	1262.35	Serum albumin OS=Homo sapiens OX=9606 GN=ALB PE=1 SV=1
H0YA55	454	0	51520.9	42	471	0.0195825	0.6211	1262.35	Serum albumin (Fragment) OS=Homo sapiens OX=9606 GN=ALB PE=1 SV=1
C9JKR2	417	0	47238.7	38	372	0.0168387	0.6019	1088.86	Albumin, isoform CRA_k OS=Homo sapiens OX=9606 GN=ALB PE=1 SV=1
A0A087WWT3	396	0	45100.3	35	316	0.0150624	0.6742	938.277	Serum albumin OS=Homo sapiens OX=9606 GN=ALB PE=1 SV=1
Q9Y623	1939	17	222914	76	233	0.0022682	0.3167	713.335	Myosin-4 OS=Homo sapiens OX=9606 GN=MYH4 PE=2 SV=2
P12882	1939	14	222988	83	227	0.00220979	0.344	694.919	Myosin-1 OS=Homo sapiens OX=9606 GN=MYH1 PE=1 SV=3; Additional IDs concatenated into MaxParsimony group: Q9UKX2, P11055, P13533, A7E2Y1, A0A087X0T3, J3QLR0, E7EX84, Q9H6N6
P60709	375	0	41691.7	44	191	0.00961401	0.6827	635.184	Actin, cytoplasmic 1 OS=Homo sapiens OX=9606 GN=ACTB PE=1 SV=1
P63261	375	0	41747.8	44	191	0.00961401	0.6827	635.184	Actin, cytoplasmic 2 OS=Homo sapiens OX=9606 GN=ACTG1 PE=1 SV=1; Additional IDs concatenated into MaxParsimony group: P60709, A0A2R8Y793, P62736, P63267, A6NL76, I3L4N8, I3L1U9, I3L3I0, A0A2R8YEA7, Q6S8J3, J3KT65, A0A2R8YGF8, I3L3R2, E7EVS6, F6UVQ4, F6QUT6, C9JFL5, K7EM38, G5E9R0, B8ZZJ2, F8WB63, C9JZR7, C9JUM1, C9JTX5, A5A3E0, Q9BYX7, A0A2R8YFE2, P0CG39, F8WCH0
A0A2R8Y793	309	0	34101.8	39	174	0.010629	0.7184	601.977	Actin, cytoplasmic 1 (Fragment) OS=Homo sapiens OX=9606 GN=ACTB PE=1 SV=1
P68133	377	0	42005.8	42	179	0.00896219	0.7082	568.683	Actin, alpha skeletal muscle OS=Homo sapiens OX=9606 GN=ACTA1 PE=1 SV=1
Q9UKX2	1941	0	222888	59	176	0.00171155	0.2674	554.766	Myosin-2 OS=Homo sapiens OX=9606 GN=MYH2 PE=1 SV=1
P35579	1960	45	226374	63	167	0.00160828	0.3679	531.858	Myosin-9 OS=Homo sapiens OX=9606 GN=MYH9 PE=1 SV=4; Additional IDs concatenated into MaxParsimony group: P35580, P35749, Q5BKV1, A0A494C024, Q7Z406, B1AH99, A0A0C4DFM8, E7ERA5, M0QY43, A1L2Z2, A0A2R8Y4C3
P13535	1937	1	222606	51	162	0.00157866	0.2106	498.163	Myosin-8 OS=Homo sapiens OX=9606 GN=MYH8 PE=1 SV=3
P68032	377	0	41973.9	37	161	0.00806096	0.7056	494.627	Actin, alpha cardiac muscle 1 OS=Homo sapiens OX=9606 GN=ACTC1 PE=1 SV=1
P62736	377	0	41963.8	36	154	0.00771049	0.6764	474.013	Actin, aortic smooth muscle OS=Homo sapiens OX=9606 GN=ACTA2 PE=1 SV=1
P63267	376	0	41831.8	35	150	0.00753019	0.6436	464.861	Actin, gamma-enteric smooth muscle OS=Homo sapiens OX=9606 GN=ACTG2 PE=1 SV=1
P02788	710	0	78113.9	48	144	0.0038283	0.7254	448.725	Lactotransferrin OS=Homo sapiens OX=9606 GN=LTF PE=1 SV=6; Additional IDs concatenated into MaxParsimony group: E7EQB2, E7ER44, C9JCF5, H7C5E8, P08582, C9JVG0
E7EQB2	696	0	76558.9	48	144	0.00390531	0.7399	448.725	Lactotransferrin (Fragment) OS=Homo sapiens OX=9606 GN=LTF PE=1 SV=1
E7ER44	708	0	77901.8	47	143	0.00381246	0.685	443.615	Lactotransferrin OS=Homo sapiens OX=9606 GN=LTF PE=1 SV=1
P04264	644	11	65981	37	120	0.00351721	0.5512	389.117	Keratin, type II cytoskeletal 1 OS=Homo sapiens OX=9606 GN=KRT1 PE=1 SV=6
I3L4N8	241	0	26842.4	22	104	0.00814552	0.5809	370.851	Actin, cytoplasmic 2 (Fragment) OS=Homo sapiens OX=9606 GN=ACTG1 PE=1 SV=8
A0A2R8YEA7	157	0	17441.6	17	92	0.0110609	0.6115	343.406	Actin, cytoplasmic 1 (Fragment) OS=Homo sapiens OX=9606 GN=ACTB PE=1 SV=1
I3L3I0	214	0	23811.9	22	102	0.00899681	0.5888	328.72	Actin, cytoplasmic 2 (Fragment) OS=Homo sapiens OX=9606 GN=ACTG1 PE=1 SV=1
I3L1U9	214	0	23811.9	22	102	0.00899681	0.5888	328.72	Actin, cytoplasmic 2 (Fragment) OS=Homo sapiens OX=9606 GN=ACTG1 PE=1 SV=1
P13645	584	1	58773.7	34	105	0.00339374	0.4675	320.604	Keratin, type I cytoskeletal 10 OS=Homo sapiens OX=9606 GN=KRT10 PE=1 SV=6
contaminant_KERATIN02	622	1	61931.8	33	93	0.00282225	0.619	319.119
P11055	1940	0	223748	34	109	0.00106054	0.1541	318.536	Myosin-3 OS=Homo sapiens OX=9606 GN=MYH3 PE=1 SV=3
P35908	639	1	65375.2	38	97	0.00286532	0.7308	318.489	Keratin, type II cytoskeletal 2 epidermal OS=Homo sapiens OX=9606 GN=KRT2 PE=1 SV=2; Additional IDs concatenated into MaxParsimony group: contaminant_KERATIN22, P04259, P02538, P48668, contaminant_KERATIN21, H0YI76, Q01546, contaminant_KERATIN14, H0YIN9, P12035, O95678, Q5XKE5, F8W0C6, contaminant_KERATIN15, F8VV57, H0YID6, P12036, F8W1S1, Q86Y46, Q7RTS7, H0YIC5, contaminant_KERATIN16, P19013, Q8…
P35527	623	0	62008.8	32	92	0.00278742	0.618	317.04	Keratin, type I cytoskeletal 9 OS=Homo sapiens OX=9606 GN=KRT9 PE=1 SV=3
Q9UKX3	1938	2	223447	35	110	0.00107137	0.1409	315.088	Myosin-13 OS=Homo sapiens OX=9606 GN=MYH13 PE=2 SV=2
contaminant_KERATIN03	593	1	59464.9	34	103	0.00327857	0.4148	309.356	; Additional IDs concatenated into MaxParsimony group: P35527, K7EQQ3, contaminant_KERATIN05, contaminant_KERATIN08, contaminant_KERATIN07, contaminant_KERATIN06, P19012, Q04695, contaminant_KERATIN12, Q7Z3Y7, P13646, K7ERE3, F5GWP8, Q7Z3Y8, contaminant_KERATIN04, contaminant_KERATIN10, P08727, Q7Z3Z0, A8MT21, K7EPJ9, C9JM50, K7EMD9, Q7Z3Y9, P35900, contaminant_KERATIN11, A0A3B3IS58, Q2M2I5, O760…
P14780	707	35	78390.3	35	108	0.00288341	0.488	308.861	Matrix metalloproteinase-9 OS=Homo sapiens OX=9606 GN=MMP9 PE=1 SV=3
contaminant_KERATIN22	645	0	65807.4	37	94	0.00275087	0.6775	304.723
A6NL76	254	0	28129	25	107	0.00795156	0.5709	302.935	Actin, alpha skeletal muscle OS=Homo sapiens OX=9606 GN=ACTA1 PE=1 SV=3
contaminant_KERATIN13	643	1	65436.5	27	89	0.00261265	0.353	271.95
H7C013	197	0	22826	16	135	0.0129351	0.7157	265.519	Serum albumin (Fragment) OS=Homo sapiens OX=9606 GN=ALB PE=1 SV=1
P12883	1935	2	222941	31	94	0.000916958	0.1576	262.796	Myosin-7 OS=Homo sapiens OX=9606 GN=MYH7 PE=1 SV=5
P13533	1939	0	223578	28	84	0.000817719	0.1356	236.962	Myosin-6 OS=Homo sapiens OX=9606 GN=MYH6 PE=1 SV=5
P14618	531	0	57882	28	75	0.00266606	0.6064	227.696	Pyruvate kinase PKM OS=Homo sapiens OX=9606 GN=PKM PE=1 SV=4; Additional IDs concatenated into MaxParsimony group: B4DNK4, H3BTN5, H3BQ34, H3BR70, H3BTJ2, H3BUW1, H3BT25, H3BU13, P30613, H3BQZ3, H3BN34
K7EQQ3	390	0	39486.4	21	65	0.00314595	0.6692	227.311	Keratin, type I cytoskeletal 9 OS=Homo sapiens OX=9606 GN=KRT9 PE=1 SV=1
P29401	623	0	67816.7	24	63	0.00190878	0.496	221.027	Transketolase OS=Homo sapiens OX=9606 GN=TKT PE=1 SV=3; Additional IDs concatenated into MaxParsimony group: A0A0B4J1R6, E9PFF2, F8W888
Q9Y490	2541	31	269581	33	68	0.000505134	0.2027	220.655	Talin-1 OS=Homo sapiens OX=9606 GN=TLN1 PE=1 SV=3; Additional IDs concatenated into MaxParsimony group: Q9Y4G6, A0A1B0GVU7, H0YMT1
Q6S8J3	1075	0	121268	13	67	0.00117644	0.0986	213.591	POTE ankyrin domain family member E OS=Homo sapiens OX=9606 GN=POTEE PE=2 SV=3
P06737	847	2	97069	30	76	0.00169368	0.4061	205.658	Glycogen phosphorylase, liver form OS=Homo sapiens OX=9606 GN=PYGL PE=1 SV=4; Additional IDs concatenated into MaxParsimony group: H0Y4Z6
A0A0B4J1R6	457	0	49860.9	20	57	0.0023543	0.5164	201.781	Transketolase OS=Homo sapiens OX=9606 GN=TKT PE=1 SV=1
E9PK47	819	1	93992.5	29	74	0.00170549	0.3919	200.235	Alpha-1,4 glucan phosphorylase OS=Homo sapiens OX=9606 GN=PYGL PE=1 SV=1
P12814	892	0	102975	25	64	0.00135431	0.352	190.592	Alpha-actinin-1 OS=Homo sapiens OX=9606 GN=ACTN1 PE=1 SV=2; Additional IDs concatenated into MaxParsimony group: H9KV75, Q08043, G3V2W4, G3V2N5, A0A494C1A0, H7C5W8, F5GXS2, H7C144, F6THM6, A0A494C060, H0YJW3, H0YJ11, G3V2X9, A0A494C166, A0A494C033, G3V5M4, G3V2E8, A0A494C0Q3, C9JY79, Q9H254, M0QZQ3, K7EJH8, K7EP19, D6RH00, A0A494C031
P13796	627	18	70225.9	26	66	0.00198691	0.6013	185.79	Plastin-2 OS=Homo sapiens OX=9606 GN=LCP1 PE=1 SV=6; Additional IDs concatenated into MaxParsimony group: Q5TBN3, P13797, A0A0A0MSQ0, U3KQI3, Q5TBN5
H9KV75	822	0	94747.7	24	61	0.00140075	0.3698	183.981	Alpha-actinin-1 OS=Homo sapiens OX=9606 GN=ACTN1 PE=1 SV=1
H3BTN5	485	0	52993.2	22	60	0.00233513	0.4969	179.952	Pyruvate kinase (Fragment) OS=Homo sapiens OX=9606 GN=PKM PE=1 SV=1
B4DNK4	457	0	49847.9	23	58	0.0023956	0.5952	179.449	Pyruvate kinase OS=Homo sapiens OX=9606 GN=PKM PE=1 SV=1
O14983	1001	9	110164	24	62	0.00116912	0.2557	175.89	Sarcoplasmic/endoplasmic reticulum calcium ATPase 1 OS=Homo sapiens OX=9606 GN=ATP2A1 PE=1 SV=1; Additional IDs concatenated into MaxParsimony group: P16615, H7C5W9, Q93084, H3BTW4, H3BTF1, H3BVB2, H3BUT9
P02675	491	9	55874.3	23	55	0.00211438	0.5967	169.345	Fibrinogen beta chain OS=Homo sapiens OX=9606 GN=FGB PE=1 SV=2; Additional IDs concatenated into MaxParsimony group: D6REL8
P04040	527	22	59700.7	22	58	0.0020774	0.5028	169.195	Catalase OS=Homo sapiens OX=9606 GN=CAT PE=1 SV=3
P05164	745	17	83796.8	23	57	0.00144418	0.3221	160.34	Myeloperoxidase OS=Homo sapiens OX=9606 GN=MPO PE=1 SV=1; Additional IDs concatenated into MaxParsimony group: J3QSF7
P06733	434	0	47121.3	20	51	0.00221811	0.5046	155.078	Alpha-enolase OS=Homo sapiens OX=9606 GN=ENO1 PE=1 SV=2; Additional IDs concatenated into MaxParsimony group: A0A2R8Y6G6, E5RGZ4, K7EM90, K7EKN2, K7EPM1, A0A2R8YEM5, A0A2R8Y879, F5H0C8, E5RG95, E5RI09, K7ERS8, A0A2R8YEG5, U3KQP4, A0A2R8Y798, F5H1C3, E5RJH5, A0A2R8Y6I8, K7EP84
P01023	1474	10	163170	18	63	0.000806762	0.0882	152.971	Alpha-2-macroglobulin OS=Homo sapiens OX=9606 GN=A2M PE=1 SV=3; Additional IDs concatenated into MaxParsimony group: F8W7L3
A0A2R8Y6G6	434	0	47279.3	19	49	0.00213112	0.4839	152.263	Alpha-enolase OS=Homo sapiens OX=9606 GN=ENO1 PE=1 SV=1
F6QUT6	151	0	16730.2	12	59	0.00737526	0.5166	149.892	Actin, aortic smooth muscle (Fragment) OS=Homo sapiens OX=9606 GN=ACTA2 PE=1 SV=1
C9JFL5	144	0	16129.9	12	59	0.00773378	0.5417	149.892	Actin, gamma-enteric smooth muscle (Fragment) OS=Homo sapiens OX=9606 GN=ACTG2 PE=1 SV=8
F6UVQ4	151	0	16730.2	12	59	0.00737526	0.5166	149.892	Actin, aortic smooth muscle (Fragment) OS=Homo sapiens OX=9606 GN=ACTA2 PE=1 SV=1
P21333	2647	1	280546	26	57	0.000406465	0.1413	149.341	Filamin-A OS=Homo sapiens OX=9606 GN=FLNA PE=1 SV=4; Additional IDs concatenated into MaxParsimony group: Q60FE5, A0A087WWY3, F8WE98, Q14315, H0Y5C6, O75369
Q60FE5	2620	0	278035	25	56	0.000403449	0.1363	146.035	Filamin-A OS=Homo sapiens OX=9606 GN=FLNA PE=1 SV=1
P06396	782	2	85626.2	18	41	0.000989645	0.3427	140.334	Gelsolin OS=Homo sapiens OX=9606 GN=GSN PE=1 SV=1; Additional IDs concatenated into MaxParsimony group: A0A0A0MT01, A0A0A0MS51, Q5T0I0, A0A0U1RQL8
P08246	267	11	28481.8	11	46	0.00325199	0.4007	137.962	Neutrophil elastase OS=Homo sapiens OX=9606 GN=ELANE PE=1 SV=1
A0A087WWY3	2315	0	245679	23	53	0.000432143	0.1404	136.914	Filamin-A OS=Homo sapiens OX=9606 GN=FLNA PE=1 SV=1
A0A0A0MS51	748	0	82456.3	16	39	0.000984159	0.3583	136.683	Gelsolin OS=Homo sapiens OX=9606 GN=GSN PE=1 SV=1
A0A0A0MT01	767	0	84674.5	16	39	0.00095978	0.3494	136.683	Gelsolin OS=Homo sapiens OX=9606 GN=GSN PE=1 SV=1
P06732	381	12	43055.9	13	41	0.00203124	0.3675	136.611	Creatine kinase M-type OS=Homo sapiens OX=9606 GN=CKM PE=1 SV=2; Additional IDs concatenated into MaxParsimony group: P12277, P12532, G3V4N7, H0YJG0, G3V461, H0YJK0
P20742	1482	1	163742	9	50	0.000636831	0.0547	135.767	Pregnancy zone protein OS=Homo sapiens OX=9606 GN=PZP PE=1 SV=4
P02679	453	2	51460.9	17	46	0.00191673	0.4194	132.684	Fibrinogen gamma chain OS=Homo sapiens OX=9606 GN=FGG PE=1 SV=3; Additional IDs concatenated into MaxParsimony group: C9JC84, C9JEU5, C9JU00, C9JPQ9
C9JEU5	445	0	50272.4	15	44	0.00186636	0.427	129.165	Fibrinogen gamma chain OS=Homo sapiens OX=9606 GN=FGG PE=1 SV=1
C9JC84	461	0	52286.3	15	44	0.00180158	0.4121	129.165	Fibrinogen gamma chain OS=Homo sapiens OX=9606 GN=FGG PE=1 SV=1
B8ZZJ2	119	0	12942	11	52	0.00824819	0.5042	128.593	Actin, gamma-enteric smooth muscle OS=Homo sapiens OX=9606 GN=ACTG2 PE=1 SV=1
F8WB63	105	0	11377.5	11	52	0.00934795	0.5714	128.593	Actin, gamma-enteric smooth muscle OS=Homo sapiens OX=9606 GN=ACTG2 PE=1 SV=1
H3BQ34	281	0	30682.9	15	43	0.00288845	0.5516	128.097	Pyruvate kinase OS=Homo sapiens OX=9606 GN=PKM PE=1 SV=1
K7EM38	133	0	14495.2	12	48	0.00681227	0.5489	123.801	Actin, cytoplasmic 2 (Fragment) OS=Homo sapiens OX=9606 GN=ACTG1 PE=1 SV=1
G5E9R0	125	0	13831.8	12	48	0.00724826	0.584	123.801	Actin, cytoplasmic 1 OS=Homo sapiens OX=9606 GN=ACTB PE=1 SV=1
I3L3R2	164	0	18001.9	12	48	0.00552459	0.4451	123.801	Actin, cytoplasmic 2 (Fragment) OS=Homo sapiens OX=9606 GN=ACTG1 PE=1 SV=1
E7EVS6	163	0	17848.8	12	48	0.00555848	0.4479	123.801	Actin, cytoplasmic 1 (Fragment) OS=Homo sapiens OX=9606 GN=ACTB PE=1 SV=8
A0A2R8YGF8	165	0	18058.9	12	48	0.0054911	0.4424	123.801	Actin, cytoplasmic 1 (Fragment) OS=Homo sapiens OX=9606 GN=ACTB PE=1 SV=1
J3KT65	198	0	21771.8	12	48	0.00457592	0.3687	123.801	Actin, cytoplasmic 2 OS=Homo sapiens OX=9606 GN=ACTG1 PE=1 SV=1
P13929	434	0	46939.3	13	38	0.00165271	0.3479	123.305	Beta-enolase OS=Homo sapiens OX=9606 GN=ENO3 PE=1 SV=5
Q08043	901	0	103158	18	41	0.000858937	0.2286	123.095	Alpha-actinin-3 OS=Homo sapiens OX=9606 GN=ACTN3 PE=1 SV=2
Q9BYX7	375	0	41970.8	7	45	0.00226508	0.1893	122.249	Putative beta-actin-like protein 3 OS=Homo sapiens OX=9606 GN=POTEKP PE=5 SV=1
A0A087WSZ2	944	1	107543	18	39	0.000779821	0.2076	119.18	Alpha-actinin-3 OS=Homo sapiens OX=9606 GN=ACTN3 PE=1 SV=1
Q562R1	376	1	41958	13	47	0.00235946	0.1862	118.403	Beta-actin-like protein 2 OS=Homo sapiens OX=9606 GN=ACTBL2 PE=1 SV=2
A5A3E0	1075	0	121349	8	43	0.000755027	0.0586	118.123	POTE ankyrin domain family member F OS=Homo sapiens OX=9606 GN=POTEF PE=1 SV=2
Q01518	475	9	51850.7	16	40	0.00158953	0.4779	115.231	Adenylyl cyclase-associated protein 1 OS=Homo sapiens OX=9606 GN=CAP1 PE=1 SV=5; Additional IDs concatenated into MaxParsimony group: Q5T0R2, Q5T0R3, Q5T0R4, Q5T0R5, Q5T0R6, Q5T0R7, Q5T0R9, Q5T0S3, Q5T0R8
E5RGZ4	283	0	30365.8	12	35	0.00233445	0.4558	113.152	Beta-enolase (Fragment) OS=Homo sapiens OX=9606 GN=ENO3 PE=1 SV=1
O43707	911	2	104770	19	37	0.00076663	0.2799	110.27	Alpha-actinin-4 OS=Homo sapiens OX=9606 GN=ACTN4 PE=1 SV=2
E9PFF2	334	0	36408.3	12	31	0.00175193	0.4671	105.692	Transketolase OS=Homo sapiens OX=9606 GN=TKT PE=1 SV=1
P68371	445	0	49781	11	31	0.00131493	0.3393	102.607	Tubulin beta-4B chain OS=Homo sapiens OX=9606 GN=TUBB4B PE=1 SV=1; Additional IDs concatenated into MaxParsimony group: Q5JP53, Q5ST81, Q9BVA1, Q13885, A0A0B4J269, Q13509, K7ESM5, A6NNZ2, Q3ZCM7, Q5SQY0, A0A075B736, G3V2A3, M0R2D3, M0R278, M0QZL7, M0QY85, M0R1I1
D6REL8	272	0	31141.4	14	34	0.00235946	0.5919	102.604	Fibrinogen beta chain OS=Homo sapiens OX=9606 GN=FGB PE=1 SV=1
C9JUM1	96	0	10609.2	10	41	0.00806148	0.5729	101.234	Actin, cytoplasmic 1 (Fragment) OS=Homo sapiens OX=9606 GN=ACTB PE=1 SV=2
C9JZR7	102	0	11269.4	10	41	0.00758728	0.5392	101.234	Actin, cytoplasmic 1 (Fragment) OS=Homo sapiens OX=9606 GN=ACTB PE=1 SV=8
P04350	444	1	49535.9	11	30	0.00127538	0.3378	100.711	Tubulin beta-4A chain OS=Homo sapiens OX=9606 GN=TUBB4A PE=1 SV=2
P06744	558	2	63089.2	16	36	0.00121779	0.3584	99.7954	Glucose-6-phosphate isomerase OS=Homo sapiens OX=9606 GN=GPI PE=1 SV=4; Additional IDs concatenated into MaxParsimony group: A0A2U3TZU2, K7EQ48, A0A2R8Y6C7, A0A0J9YYH3, A0A0J9YX90, A0A0J9YXP8, K7ERC6, K7EPY4, K7ENA0, K7EP41, A0A0J9YXM3, K7ELR7, A0A2R8YF08, K7ERK8, A0A0J9YXH9, K7EIL4, A0A0J9YYI8, K7ESF4
H3BR70	366	0	40145.7	14	33	0.0017019	0.429	99.4214	Pyruvate kinase OS=Homo sapiens OX=9606 GN=PKM PE=1 SV=1
P07437	444	0	49621	11	30	0.00127538	0.3333	98.9192	Tubulin beta chain OS=Homo sapiens OX=9606 GN=TUBB PE=1 SV=2
Q5JP53	426	0	47718	11	30	0.00132927	0.3474	98.9192	Tubulin beta chain OS=Homo sapiens OX=9606 GN=TUBB PE=1 SV=1
C9JCF5	182	0	20312.7	10	32	0.0033188	0.5879	98.1142	Lactotransferrin (Fragment) OS=Homo sapiens OX=9606 GN=LTF PE=1 SV=1
Q5ST81	372	0	41697.1	10	29	0.00147149	0.3656	97.0065	Tubulin beta chain OS=Homo sapiens OX=9606 GN=TUBB PE=1 SV=1
A0A2U3TZU2	597	0	67225.5	14	34	0.001075	0.335	95.8497	Glucose-6-phosphate isomerase OS=Homo sapiens OX=9606 GN=GPI PE=1 SV=1
Q9BVA1	445	0	49902.9	9	28	0.00118768	0.2854	94.6272	Tubulin beta-2B chain OS=Homo sapiens OX=9606 GN=TUBB2B PE=1 SV=1
Q13885	445	0	49856.9	9	28	0.00118768	0.2854	94.6272	Tubulin beta-2A chain OS=Homo sapiens OX=9606 GN=TUBB2A PE=1 SV=1
P26038	577	9	67759.8	16	35	0.00114497	0.2288	94.3469	Moesin OS=Homo sapiens OX=9606 GN=MSN PE=1 SV=3; Additional IDs concatenated into MaxParsimony group: A0A2R8Y5S7, P15311, E7EQR4, P35241, A0A2R8Y7M3, V9GZ54
P35580	1976	0	228840	9	30	0.000286574	0.0577	91.2679	Myosin-10 OS=Homo sapiens OX=9606 GN=MYH10 PE=1 SV=3
P18206	1134	17	123704	18	37	0.000615873	0.2178	90.3802	Vinculin OS=Homo sapiens OX=9606 GN=VCL PE=1 SV=4; Additional IDs concatenated into MaxParsimony group: A0A096LPE1
P11215	1152	14	127080	16	32	0.000524324	0.191	90.0348	Integrin alpha-M OS=Homo sapiens OX=9606 GN=ITGAM PE=1 SV=2; Additional IDs concatenated into MaxParsimony group: H3BN02, P20702, H3BMV4
P02533	472	1	51511.4	17	35	0.00139968	0.3475	89.6299	Keratin, type I cytoskeletal 14 OS=Homo sapiens OX=9606 GN=KRT14 PE=1 SV=4
P04259	564	0	60012.3	12	31	0.00103749	0.2323	89.1127	Keratin, type II cytoskeletal 6B OS=Homo sapiens OX=9606 GN=KRT6B PE=1 SV=5
P13647	590	0	62322	16	34	0.00108775	0.2746	89.0802	Keratin, type II cytoskeletal 5 OS=Homo sapiens OX=9606 GN=KRT5 PE=1 SV=3
P52209	483	4	53087.9	12	28	0.00109424	0.2505	88.967	6-phosphogluconate dehydrogenase, decarboxylating OS=Homo sapiens OX=9606 GN=PGD PE=1 SV=3; Additional IDs concatenated into MaxParsimony group: K7EM49, K7EMN2, K7EPF6, K7ELN9
P35609	894	0	103770	13	26	0.000548957	0.179	88.6987	Alpha-actinin-2 OS=Homo sapiens OX=9606 GN=ACTN2 PE=1 SV=1
contaminant_KERATIN17	590	1	62405.1	16	33	0.00105576	0.2559	87.8502
H7C5W8	297	0	34281.1	10	28	0.00177952	0.4848	87.3045	Alpha-actinin-1 (Fragment) OS=Homo sapiens OX=9606 GN=ACTN1 PE=1 SV=1
P07996	1170	13	129282	16	32	0.000516258	0.1667	87.0073	Thrombospondin-1 OS=Homo sapiens OX=9606 GN=THBS1 PE=1 SV=2; Additional IDs concatenated into MaxParsimony group: A0A3B3ITK0, P35442, P35443, P49746, F5H4Z8, E7ES19, P49747, G3XAP6, Q2HIZ1
P35749	1972	0	227181	9	26	0.000248868	0.0522	84.7582	Myosin-11 OS=Homo sapiens OX=9606 GN=MYH11 PE=1 SV=3
K7EM90	195	0	20989	11	27	0.00261355	0.5692	84.4884	Alpha-enolase (Fragment) OS=Homo sapiens OX=9606 GN=ENO1 PE=1 SV=1
G3V2W4	238	0	27065.1	12	28	0.00222067	0.5714	83.4258	Alpha-actinin-1 (Fragment) OS=Homo sapiens OX=9606 GN=ACTN1 PE=1 SV=1
contaminant_KERATIN05	471	0	51481.4	16	33	0.0013225	0.3163	83.2506
P30740	379	13	42696.7	14	30	0.00149412	0.3615	82.0132	Leukocyte elastase inhibitor OS=Homo sapiens OX=9606 GN=SERPINB1 PE=1 SV=1; Additional IDs concatenated into MaxParsimony group: P48594, H0Y5H9, C9JZ65, A0A0C4DGW9, O75830, P50453, P50452, A0A1B0GU38, C9J7N5, H7BXK7
P16615	1042	0	114664	12	28	0.000507216	0.1353	80.9465	Sarcoplasmic/endoplasmic reticulum calcium ATPase 2 OS=Homo sapiens OX=9606 GN=ATP2A2 PE=1 SV=1
C9JTX5	80	0	8510.2	9	34	0.00802216	0.55	80.6193	Actin, cytoplasmic 1 (Fragment) OS=Homo sapiens OX=9606 GN=ACTB PE=1 SV=1
P04406	335	1	36012.4	7	24	0.00135229	0.3045	79.321	Glyceraldehyde-3-phosphate dehydrogenase OS=Homo sapiens OX=9606 GN=GAPDH PE=1 SV=3; Additional IDs concatenated into MaxParsimony group: E7EUT5
P11217	842	6	97012.6	14	32	0.000717365	0.196	78.0967	Glycogen phosphorylase, muscle form OS=Homo sapiens OX=9606 GN=PYGM PE=1 SV=6
K7EKN2	212	0	22481.8	8	22	0.0019588	0.3396	77.5948	Beta-enolase (Fragment) OS=Homo sapiens OX=9606 GN=ENO3 PE=1 SV=1
K7EPM1	196	0	20891.1	8	22	0.0021187	0.3673	77.5948	Beta-enolase (Fragment) OS=Homo sapiens OX=9606 GN=ENO3 PE=1 SV=1
P11413	515	3	59201	12	30	0.00109955	0.3107	77.5425	Glucose-6-phosphate 1-dehydrogenase OS=Homo sapiens OX=9606 GN=G6PD PE=1 SV=4; Additional IDs concatenated into MaxParsimony group: E7EUI8, E7EM57, E9PD92
P68366	448	1	49874.4	12	26	0.00109546	0.375	77.1365	Tubulin alpha-4A chain OS=Homo sapiens OX=9606 GN=TUBA4A PE=1 SV=1; Additional IDs concatenated into MaxParsimony group: F5H5D3, Q71U36, Q9BQE3, P0DPH8, P0DPH7, C9J2C0, Q6PEY2, Q9NY65, F8VVB9, A0A1W2PQM2, F8VQQ4, V9GZ17, C9JJQ8, C9JQ00, C9JDS9, C9JEV8, F8VS66, F8VRZ4, A6NHL2, Q9H853, C9JDL2, F8VWV9, F8VX09, F8VRK0, F8W0F6, F8VXZ7
P0CG38	1075	1	121186	7	30	0.000526763	0.0586	77.0489	POTE ankyrin domain family member I OS=Homo sapiens OX=9606 GN=POTEI PE=3 SV=1
P02538	564	0	59990.3	12	28	0.00093709	0.2305	73.9606	Keratin, type II cytoskeletal 6A OS=Homo sapiens OX=9606 GN=KRT6A PE=1 SV=3
P48668	564	0	59970.3	12	28	0.00093709	0.2305	73.9606	Keratin, type II cytoskeletal 6C OS=Homo sapiens OX=9606 GN=KRT6C PE=1 SV=3
Q9H4B7	451	6	50276.5	8	25	0.00104632	0.2705	73.8457	Tubulin beta-1 chain OS=Homo sapiens OX=9606 GN=TUBB1 PE=1 SV=1
H7C5W9	933	0	102508	11	26	0.00052601	0.135	72.8804	Sarcoplasmic/endoplasmic reticulum calcium ATPase 2 (Fragment) OS=Homo sapiens OX=9606 GN=ATP2A2 PE=1 SV=1
G3V2N5	260	0	29429.3	11	24	0.00174237	0.4846	71.3314	Alpha-actinin-1 (Fragment) OS=Homo sapiens OX=9606 GN=ACTN1 PE=1 SV=8
E7EM57	320	0	36501.4	9	26	0.00153365	0.375	69.1666	Glucose-6-phosphate 1-dehydrogenase (Fragment) OS=Homo sapiens OX=9606 GN=G6PD PE=1 SV=1
E7EUI8	338	0	38408.4	9	26	0.00145197	0.355	69.1666	Glucose-6-phosphate 1-dehydrogenase (Fragment) OS=Homo sapiens OX=9606 GN=G6PD PE=1 SV=8
E7EUT5	260	0	27835.1	6	20	0.00145197	0.3385	68.8075	Glyceraldehyde-3-phosphate dehydrogenase OS=Homo sapiens OX=9606 GN=GAPDH PE=1 SV=1
D6RF35	476	0	52967.9	6	21	0.00083275	0.1197	68.1286	Vitamin D-binding protein OS=Homo sapiens OX=9606 GN=GC PE=1 SV=1; Additional IDs concatenated into MaxParsimony group: P02774, D6RBJ7, D6RF20
P02774	474	0	52864.9	6	21	0.000836264	0.1203	68.1286	Vitamin D-binding protein OS=Homo sapiens OX=9606 GN=GC PE=1 SV=2
H3BUW1	162	0	17791	8	24	0.0027964	0.5185	67.3868	Pyruvate kinase PKM (Fragment) OS=Homo sapiens OX=9606 GN=PKM PE=1 SV=1
H3BTJ2	168	0	18447.4	8	24	0.00269652	0.5	67.3868	Pyruvate kinase PKM (Fragment) OS=Homo sapiens OX=9606 GN=PKM PE=1 SV=1
H3BT25	151	0	16398.4	8	24	0.00300011	0.5563	67.3868	Pyruvate kinase PKM (Fragment) OS=Homo sapiens OX=9606 GN=PKM PE=1 SV=1
P01024	1663	8	187012	10	24	0.000272409	0.0649	67.0199	Complement C3 OS=Homo sapiens OX=9606 GN=C3 PE=1 SV=2; Additional IDs concatenated into MaxParsimony group: M0QYC8, M0QXZ3
P24158	256	0	27771.3	5	19	0.00140093	0.3086	66.9614	Myeloblastin OS=Homo sapiens OX=9606 GN=PRTN3 PE=1 SV=3; Additional IDs concatenated into MaxParsimony group: U3KPS2
U3KPS2	215	0	23578	5	19	0.00166808	0.3674	66.9614	Myeloblastin OS=Homo sapiens OX=9606 GN=PRTN3 PE=1 SV=1
contaminant_KERATIN18	562	1	59767.2	12	25	0.000839665	0.2135	66.29
K7EQ48	447	0	50154.5	9	24	0.00101346	0.3199	66.2865	Glucose-6-phosphate isomerase (Fragment) OS=Homo sapiens OX=9606 GN=GPI PE=1 SV=3
F8WE98	604	0	66532	11	25	0.000781278	0.2417	65.1111	Filamin-A (Fragment) OS=Homo sapiens OX=9606 GN=FLNA PE=1 SV=2
P04075	364	0	39377.3	10	24	0.00124455	0.3324	64.5391	Fructose-bisphosphate aldolase A OS=Homo sapiens OX=9606 GN=ALDOA PE=1 SV=2
J3KPS3	368	0	39774.5	10	24	0.00123102	0.3288	64.5391	Fructose-bisphosphate aldolase OS=Homo sapiens OX=9606 GN=ALDOA PE=1 SV=1; Additional IDs concatenated into MaxParsimony group: P04075, H3BQN4, H3BPS8, H3BU78, H3BR04, H3BUH7, H3BMQ8, A8MVZ9, H3BR68, P05062, A0A3B3IS80, A0A087WXX2, J3QKP5, J3KSV6, C9J8F3, K7EKH5
Q00610	1675	0	191474	9	23	0.000259188	0.0645	64.1666	Clathrin heavy chain 1 OS=Homo sapiens OX=9606 GN=CLTC PE=1 SV=5
A0A087WVQ6	1679	0	191918	9	23	0.000258571	0.0643	64.1666	Clathrin heavy chain OS=Homo sapiens OX=9606 GN=CLTC PE=1 SV=1; Additional IDs concatenated into MaxParsimony group: Q00610, P53675, A0A087WX41
P55072	806	9	89247.7	11	23	0.000538636	0.1675	63.9434	Transitional endoplasmic reticulum ATPase OS=Homo sapiens OX=9606 GN=VCP PE=1 SV=4; Additional IDs concatenated into MaxParsimony group: C9IZA5, C9JUP7
P68363	451	0	50101.6	11	20	0.000837059	0.3503	63.7819	Tubulin alpha-1B chain OS=Homo sapiens OX=9606 GN=TUBA1B PE=1 SV=1
P13807	737	9	83714.5	10	20	0.00051223	0.1845	61.6776	Glycogen [starch] synthase, muscle OS=Homo sapiens OX=9606 GN=GYS1 PE=1 SV=2; Additional IDs concatenated into MaxParsimony group: M0QYU1
Q5T0R1	215	1	23897.3	8	19	0.00166808	0.507	60.2058	Adenylyl cyclase-associated protein 1 (Fragment) OS=Homo sapiens OX=9606 GN=CAP1 PE=1 SV=1
P31146	461	2	50975.8	8	19	0.000777956	0.2755	59.9849	Coronin-1A OS=Homo sapiens OX=9606 GN=CORO1A PE=1 SV=4; Additional IDs concatenated into MaxParsimony group: H3BRY3, H3BRJ0, H3BTU6, H3BSL1, H3BU76, H3BNA2
F5GXY0	144	1	15985.5	2	20	0.00262162	0.0833	59.8454	Pregnancy zone protein OS=Homo sapiens OX=9606 GN=PZP PE=1 SV=1
A0A494C1A0	858	0	99660.3	10	19	0.000417993	0.1457	59.3988	Alpha-actinin-2 (Fragment) OS=Homo sapiens OX=9606 GN=ACTN2 PE=1 SV=1
H3BQN4	361	0	39297.4	9	22	0.00115032	0.3047	59.1468	Fructose-bisphosphate aldolase OS=Homo sapiens OX=9606 GN=ALDOA PE=1 SV=1
Q5T0R7	174	0	19171.8	7	18	0.00195266	0.6264	58.5655	Adenylyl cyclase-associated protein 1 (Fragment) OS=Homo sapiens OX=9606 GN=CAP1 PE=1 SV=1
Q5T0R2	208	0	23215.9	7	18	0.00163347	0.524	58.5655	Adenylyl cyclase-associated protein 1 (Fragment) OS=Homo sapiens OX=9606 GN=CAP1 PE=1 SV=1
Q5T0R6	176	0	19385.9	7	18	0.00193047	0.6193	58.5655	Adenylyl cyclase-associated protein 1 (Fragment) OS=Homo sapiens OX=9606 GN=CAP1 PE=1 SV=1
Q5T0R3	203	0	22701.6	7	18	0.0016737	0.5369	58.5655	Adenylyl cyclase-associated protein 1 (Fragment) OS=Homo sapiens OX=9606 GN=CAP1 PE=1 SV=1
Q5T0R5	179	0	19779.1	7	18	0.00189811	0.6089	58.5655	Adenylyl cyclase-associated protein 1 (Fragment) OS=Homo sapiens OX=9606 GN=CAP1 PE=1 SV=8
Q5T0R4	201	0	22499.5	7	18	0.00169036	0.5423	58.5655	Adenylyl cyclase-associated protein 1 (Fragment) OS=Homo sapiens OX=9606 GN=CAP1 PE=1 SV=8
Q5T985	935	0	105132	6	20	0.000403758	0.0642	58.1889	Inter-alpha-trypsin inhibitor heavy chain H2 OS=Homo sapiens OX=9606 GN=ITIH2 PE=1 SV=1
P19823	946	0	106379	6	20	0.000399063	0.0634	58.1889	Inter-alpha-trypsin inhibitor heavy chain H2 OS=Homo sapiens OX=9606 GN=ITIH2 PE=1 SV=2; Additional IDs concatenated into MaxParsimony group: Q5T985, Q5T987
P04114	4563	6	515265	10	23	9.51436e-05	0.0215	56.5109	Apolipoprotein B-100 OS=Homo sapiens OX=9606 GN=APOB PE=1 SV=2; Additional IDs concatenated into MaxParsimony group: A8MUN2
contaminant_KERATIN21	357	0	39176.6	9	22	0.00116321	0.2409	55.9337
C9JU00	123	0	13961	6	18	0.00276229	0.6748	55.2857	Fibrinogen gamma chain (Fragment) OS=Homo sapiens OX=9606 GN=FGG PE=1 SV=1
C9JPQ9	119	0	13519.8	6	18	0.00285514	0.6975	55.2857	Fibrinogen gamma chain (Fragment) OS=Homo sapiens OX=9606 GN=FGG PE=1 SV=1
J3QLR0	155	0	17615	6	14	0.0017049	0.3742	54.7948	Myosin-2 (Fragment) OS=Homo sapiens OX=9606 GN=MYH2 PE=1 SV=1
E9PD92	256	0	29466	7	22	0.00162213	0.3047	54.6615	Glucose-6-phosphate 1-dehydrogenase (Fragment) OS=Homo sapiens OX=9606 GN=G6PD PE=1 SV=1
Q13509	450	0	50382.2	6	19	0.000796973	0.1711	54.311	Tubulin beta-3 chain OS=Homo sapiens OX=9606 GN=TUBB3 PE=1 SV=2
A0A0B4J269	797	0	88306.5	6	19	0.000449985	0.0966	54.311	G_PROTEIN_RECEP_F1_2 domain-containing protein OS=Homo sapiens OX=9606 PE=1 SV=1
Q9BQE3	449	0	49845.5	9	17	0.000714669	0.2695	53.0276	Tubulin alpha-1C chain OS=Homo sapiens OX=9606 GN=TUBA1C PE=1 SV=1
F5H5D3	519	0	57675.2	9	17	0.000618278	0.2331	53.0276	Tubulin alpha chain OS=Homo sapiens OX=9606 GN=TUBA1C PE=1 SV=1
H9KVA2	239	0	28278	3	18	0.0014216	0.1297	52.0568	Troponin T, fast skeletal muscle OS=Homo sapiens OX=9606 GN=TNNT3 PE=1 SV=1
C9JCA5	208	0	24985.1	3	18	0.00163347	0.149	52.0568	Troponin T, fast skeletal muscle (Fragment) OS=Homo sapiens OX=9606 GN=TNNT3 PE=1 SV=1
F8WA37	244	0	28892.2	3	18	0.00139247	0.127	52.0568	Troponin T, fast skeletal muscle OS=Homo sapiens OX=9606 GN=TNNT3 PE=1 SV=1
P45378	269	0	31787.4	3	18	0.00126306	0.1152	52.0568	Troponin T, fast skeletal muscle OS=Homo sapiens OX=9606 GN=TNNT3 PE=1 SV=3; Additional IDs concatenated into MaxParsimony group: F8WA37, C9JZN9, H9KVA2, C9JCA5, A0A286YFB1
C9JZN9	239	0	28288	3	18	0.0014216	0.1297	52.0568	Troponin T, fast skeletal muscle OS=Homo sapiens OX=9606 GN=TNNT3 PE=1 SV=1
H3BPS8	278	0	30389.6	8	19	0.00129006	0.3561	51.9637	Fructose-bisphosphate aldolase A (Fragment) OS=Homo sapiens OX=9606 GN=ALDOA PE=1 SV=1
O00160	1098	2	124748	5	18	0.000309437	0.0619	51.7659	Unconventional myosin-If OS=Homo sapiens OX=9606 GN=MYO1F PE=1 SV=3; Additional IDs concatenated into MaxParsimony group: Q12965, H0YLJ4, H0YLE5
P0CG39	1038	0	117297	4	19	0.000345508	0.0501	51.5818	POTE ankyrin domain family member J OS=Homo sapiens OX=9606 GN=POTEJ PE=3 SV=1
Q5TBN3	246	0	27271.7	7	19	0.00145788	0.4837	50.0067	Plastin-2 (Fragment) OS=Homo sapiens OX=9606 GN=LCP1 PE=1 SV=1
Q71U36	451	0	50085.6	9	16	0.000669647	0.2905	49.5778	Tubulin alpha-1A chain OS=Homo sapiens OX=9606 GN=TUBA1A PE=1 SV=1
P06576	529	2	56506.6	9	17	0.000606591	0.2155	48.532	ATP synthase subunit beta, mitochondrial OS=Homo sapiens OX=9606 GN=ATP5F1B PE=1 SV=3; Additional IDs concatenated into MaxParsimony group: H0YH81, F8W0P7, F8W079, H0YI37
P61158	418	1	47323	7	15	0.000677357	0.2871	47.4499	Actin-related protein 3 OS=Homo sapiens OX=9606 GN=ACTR3 PE=1 SV=3; Additional IDs concatenated into MaxParsimony group: B4DXW1, F8WDR7, Q9P1U1, C9IZN3, Q9C0K3, H7C4J1, A0A0A0MTI9
A0A0J9YX90	279	0	31510.2	8	19	0.00128544	0.3513	47.3621	Glucose-6-phosphate isomerase (Fragment) OS=Homo sapiens OX=9606 GN=GPI PE=1 SV=1
A0A2R8Y6C7	316	0	35364.2	8	19	0.00113493	0.3101	47.3621	Glucose-6-phosphate isomerase OS=Homo sapiens OX=9606 GN=GPI PE=1 SV=1
A0A0J9YXP8	268	0	30333.5	8	19	0.0013382	0.3657	47.3621	Glucose-6-phosphate isomerase (Fragment) OS=Homo sapiens OX=9606 GN=GPI PE=1 SV=1
A0A0J9YYH3	283	0	32010.5	8	19	0.00126727	0.3463	47.3621	Glucose-6-phosphate isomerase (Fragment) OS=Homo sapiens OX=9606 GN=GPI PE=1 SV=1
E7EX84	182	0	20639.4	5	12	0.00124455	0.2363	47.1742	Myosin-2 (Fragment) OS=Homo sapiens OX=9606 GN=MYH2 PE=1 SV=1
A0A087X0T3	1982	0	225556	6	17	0.0001619	0.0207	47.0428	Myosin-7B OS=Homo sapiens OX=9606 GN=MYH7B PE=1 SV=1
A7E2Y1	1983	0	225688	6	17	0.000161819	0.0207	47.0428	Myosin-7B OS=Homo sapiens OX=9606 GN=MYH7B PE=1 SV=4
P08311	255	7	28801.1	7	16	0.00118436	0.3373	46.8377	Cathepsin G OS=Homo sapiens OX=9606 GN=CTSG PE=1 SV=2
P08779	473	0	51218.2	11	19	0.000758219	0.2008	46.4348	Keratin, type I cytoskeletal 16 OS=Homo sapiens OX=9606 GN=KRT16 PE=1 SV=4
H0YI76	201	0	23080.5	8	17	0.00159645	0.3532	46.3646	Keratin, type II cytoskeletal 5 (Fragment) OS=Homo sapiens OX=9606 GN=KRT5 PE=1 SV=1
A0A2R8YEM5	171	0	18351.7	6	16	0.00176614	0.4912	46.0599	Alpha-enolase (Fragment) OS=Homo sapiens OX=9606 GN=ENO1 PE=1 SV=1
H0YJW3	251	0	28839.2	5	14	0.00105283	0.259	44.7915	Alpha-actinin-1 (Fragment) OS=Homo sapiens OX=9606 GN=ACTN1 PE=1 SV=1
H0YJ11	207	0	24343.3	5	14	0.00127662	0.314	44.7915	Alpha-actinin-1 (Fragment) OS=Homo sapiens OX=9606 GN=ACTN1 PE=1 SV=1
Q9BUF5	446	1	49807	6	16	0.000677154	0.1457	44.2107	Tubulin beta-6 chain OS=Homo sapiens OX=9606 GN=TUBB6 PE=1 SV=1
A0A2R8Y7C0	134	0	13929.2	5	17	0.00239467	0.3657	44.0919	Hemoglobin subunit alpha (Fragment) OS=Homo sapiens OX=9606 GN=HBA2 PE=1 SV=1
P69905	142	0	15229.9	5	17	0.00225976	0.3451	44.0919	Hemoglobin subunit alpha OS=Homo sapiens OX=9606 GN=HBA1 PE=1 SV=2; Additional IDs concatenated into MaxParsimony group: A0A2R8Y7C0, G3V1N2, P02008
contaminant_KERATIN08	469	0	50449.7	10	18	0.000724439	0.1791	43.7232
A0A494C024	635	0	72119.7	4	11	0.00032698	0.0772	43.4377	Myosin-11 OS=Homo sapiens OX=9606 GN=MYH11 PE=1 SV=1
F5GXS2	521	0	59509.1	9	15	0.000543445	0.2495	43.237	Alpha-actinin-4 OS=Homo sapiens OX=9606 GN=ACTN4 PE=1 SV=2
D6RBJ7	348	0	38753.9	4	14	0.000759366	0.1121	42.8806	Vitamin D-binding protein OS=Homo sapiens OX=9606 GN=GC PE=1 SV=1
P11216	843	1	96616.5	8	18	0.000403039	0.1044	42.6555	Glycogen phosphorylase, brain form OS=Homo sapiens OX=9606 GN=PYGB PE=1 SV=5
P22894	467	5	53360.5	8	14	0.000565866	0.2463	42.3656	Neutrophil collagenase OS=Homo sapiens OX=9606 GN=MMP8 PE=1 SV=1; Additional IDs concatenated into MaxParsimony group: H7C1M3
F6THM6	686	0	79606.7	7	13	0.000357702	0.1254	41.7058	Alpha-actinin-2 OS=Homo sapiens OX=9606 GN=ACTN2 PE=1 SV=1
B4DXW1	367	0	41959.3	6	13	0.00066862	0.2725	41.2822	Actin-related protein 3 OS=Homo sapiens OX=9606 GN=ACTR3 PE=1 SV=1
P00738	406	0	45158.6	7	15	0.000697377	0.1798	40.9504	Haptoglobin OS=Homo sapiens OX=9606 GN=HP PE=1 SV=1
A0A0C4DGL8	347	0	38409.3	7	15	0.000815951	0.2104	40.9504	Haptoglobin OS=Homo sapiens OX=9606 GN=HP PE=1 SV=1
H0Y300	442	0	49056.4	7	15	0.000640577	0.1652	40.9504	Haptoglobin OS=Homo sapiens OX=9606 GN=HP PE=1 SV=4; Additional IDs concatenated into MaxParsimony group: P00738, J3QR68, A0A0C4DGL8, A0A087WU08, J3QLC9, H3BS21, A0A0A0MRD9
J3QR68	404	0	44996.5	7	15	0.000700829	0.1807	40.9504	Haptoglobin (Fragment) OS=Homo sapiens OX=9606 GN=HP PE=1 SV=1
A0A087WU08	281	0	31369.9	7	15	0.0010076	0.2598	40.9504	Haptoglobin OS=Homo sapiens OX=9606 GN=HP PE=1 SV=1
K7ESM5	338	0	37339.3	5	15	0.000837678	0.142	40.8279	Tubulin beta chain (Fragment) OS=Homo sapiens OX=9606 GN=TUBB6 PE=1 SV=1
P68871	147	2	15970.3	7	16	0.00205449	0.517	40.0921	Hemoglobin subunit beta OS=Homo sapiens OX=9606 GN=HBB PE=1 SV=2; Additional IDs concatenated into MaxParsimony group: A0A2R8Y7R2, F8W6P5, E9PFT6, E9PEW8, A0A2R8Y7X9, P69891, P69892, P02100
P01857	330	0	36065.2	7	17	0.000972383	0.3303	39.9611	Immunoglobulin heavy constant gamma 1 OS=Homo sapiens OX=9606 GN=IGHG1 PE=1 SV=1
A0A0A0MS08	399	0	43866.1	7	17	0.000804227	0.2732	39.9611	Immunoglobulin heavy constant gamma 1 (Fragment) OS=Homo sapiens OX=9606 GN=IGHG1 PE=1 SV=1; Additional IDs concatenated into MaxParsimony group: P01857, A0A0A0MS07, A0A286YES1, A0A286YFJ8, P01860, A0A4W9A917, P01861, A0A286YEY4, P01859
Q6UX06	510	6	57225.8	6	14	0.000518156	0.1647	39.796	Olfactomedin-4 OS=Homo sapiens OX=9606 GN=OLFM4 PE=1 SV=1
A0A0S2Z4G6	284	0	32688.6	6	13	0.000864027	0.2359	39.2001	Tropomyosin 1 (Alpha), isoform CRA_o (Fragment) OS=Homo sapiens OX=9606 GN=TPM1 PE=1 SV=1; Additional IDs concatenated into MaxParsimony group: P09493, Q6ZN40, P07951, H0YKP3, H0YKX5, J3KN67, A0A2R2Y2Q3, Q5TCU3, H0YK48, H0YKJ4, B7Z596, A0A494BZZ2, H7BYY1, F5H7S3, A0A494C0P6, A0A2R8YHD2, A0A2R8Y5V9, P67936, K7ENT6, A0A087WWU8, A0A2R8YE05, A0A2R8YH90, A0A2R8YGX3, A0A2R8YEU4, A0A494C0V8, H0YL42, A0A…
P09493	284	0	32670.7	6	13	0.000864027	0.2359	39.2001	Tropomyosin alpha-1 chain OS=Homo sapiens OX=9606 GN=TPM1 PE=1 SV=2
P02765	367	2	39297.7	4	16	0.000822917	0.0708	38.6544	Alpha-2-HS-glycoprotein OS=Homo sapiens OX=9606 GN=AHSG PE=1 SV=2; Additional IDs concatenated into MaxParsimony group: C9JV77
H3BU78	204	0	22062.4	6	15	0.00138792	0.348	38.466	Fructose-bisphosphate aldolase (Fragment) OS=Homo sapiens OX=9606 GN=ALDOA PE=1 SV=2
H0YH81	362	0	38210	7	12	0.000625713	0.2652	38.4192	ATP synthase subunit beta (Fragment) OS=Homo sapiens OX=9606 GN=ATP5F1B PE=1 SV=1
Q5T0R9	262	0	28598.5	6	13	0.000936579	0.3282	38.3242	Adenylyl cyclase-associated protein 1 (Fragment) OS=Homo sapiens OX=9606 GN=CAP1 PE=1 SV=8
P09104	434	0	47221	4	15	0.000652385	0.1129	37.8728	Gamma-enolase OS=Homo sapiens OX=9606 GN=ENO2 PE=1 SV=3
F5H0C8	315	0	34722.6	4	15	0.000898841	0.1556	37.8728	Gamma-enolase OS=Homo sapiens OX=9606 GN=ENO2 PE=1 SV=1
H3BRY3	389	0	43307.9	6	14	0.00067933	0.2108	37.7294	Coronin OS=Homo sapiens OX=9606 GN=CORO1A PE=1 SV=1
J3QLC9	365	0	40738.3	6	13	0.000672284	0.1781	37.6388	Haptoglobin (Fragment) OS=Homo sapiens OX=9606 GN=HP PE=1 SV=1
P0C0L4	1744	0	192646	7	18	0.000194818	0.0401	37.5562	Complement C4-A OS=Homo sapiens OX=9606 GN=C4A PE=1 SV=2; Additional IDs concatenated into MaxParsimony group: A0A0G2JPR0, A0A140TA44, A0A140TA32, A0A140TA49, P0C0L5, A0A140TA29, F5GXS0, A0A0G2JL54, A0A3B3ISA6
A0A0G2JPR0	1744	0	192736	7	18	0.000194818	0.0401	37.5562	Complement C4-A OS=Homo sapiens OX=9606 GN=C4A PE=1 SV=1
A0A140TA32	1698	0	187628	7	18	0.000200095	0.0412	37.5562	Complement C4-A OS=Homo sapiens OX=9606 GN=C4A PE=1 SV=1
A0A140TA49	1698	0	187658	7	18	0.000200095	0.0412	37.5562	Complement C4-A OS=Homo sapiens OX=9606 GN=C4A PE=1 SV=1
A0A140TA44	1698	0	187525	7	18	0.000200095	0.0412	37.5562	Complement C4-A OS=Homo sapiens OX=9606 GN=C4A PE=1 SV=1
C9JQ42	265	0	29840.1	5	16	0.00113966	0.2113	37.5253	Glycogenin-1 (Fragment) OS=Homo sapiens OX=9606 GN=GYG1 PE=1 SV=8
P46976	350	0	39340.6	5	16	0.000862888	0.16	37.5253	Glycogenin-1 OS=Homo sapiens OX=9606 GN=GYG1 PE=1 SV=4; Additional IDs concatenated into MaxParsimony group: C9JQ42, G5E9W8, C9J7C7, C9J8R8
P0DPH7	450	0	49909.6	7	12	0.000503351	0.2378	37.1451	Tubulin alpha-3C chain OS=Homo sapiens OX=9606 GN=TUBA3C PE=1 SV=1
P0DPH8	450	0	49909.6	7	12	0.000503351	0.2378	37.1451	Tubulin alpha-3D chain OS=Homo sapiens OX=9606 GN=TUBA3D PE=1 SV=1
P36955	418	2	46265.3	6	12	0.000541885	0.189	37.0048	Pigment epithelium-derived factor OS=Homo sapiens OX=9606 GN=SERPINF1 PE=1 SV=4; Additional IDs concatenated into MaxParsimony group: I3L4N7, I3L2R7, I3L4Z0, I3L3Z3, I3L107, I3L4F9, I3L1U4, I3L425
Q12965	1108	0	126964	3	13	0.000221465	0.0334	36.7906	Unconventional myosin-Ie OS=Homo sapiens OX=9606 GN=MYO1E PE=1 SV=2
H7C144	342	0	38959.5	8	12	0.000662304	0.3509	36.6259	Alpha-actinin-4 (Fragment) OS=Homo sapiens OX=9606 GN=ACTN4 PE=1 SV=1
P0DMV9	641	0	69991	8	14	0.000412261	0.1654	36.4499	Heat shock 70 kDa protein 1B OS=Homo sapiens OX=9606 GN=HSPA1B PE=1 SV=1
A0A0G2JIW1	642	0	70048	8	14	0.000411619	0.1651	36.4499	Heat shock 70 kDa protein 1B OS=Homo sapiens OX=9606 GN=HSPA1B PE=1 SV=1
P0DMV8	641	0	69991	8	14	0.000412261	0.1654	36.4499	Heat shock 70 kDa protein 1A OS=Homo sapiens OX=9606 GN=HSPA1A PE=1 SV=1
K7EMN2	160	0	17263.9	5	11	0.0012977	0.4188	36.3607	6-phosphogluconate dehydrogenase, decarboxylating (Fragment) OS=Homo sapiens OX=9606 GN=PGD PE=1 SV=1
K7EM49	205	0	22225.2	5	11	0.00101284	0.3268	36.3607	6-phosphogluconate dehydrogenase, decarboxylating (Fragment) OS=Homo sapiens OX=9606 GN=PGD PE=1 SV=1
Q9NY65	449	0	50043.5	6	12	0.000504472	0.1715	36.2393	Tubulin alpha-8 chain OS=Homo sapiens OX=9606 GN=TUBA8 PE=1 SV=1
C9J2C0	467	0	51933.6	6	12	0.000485028	0.1649	36.2393	Tubulin alpha chain (Fragment) OS=Homo sapiens OX=9606 GN=TUBA8 PE=1 SV=1
H3BML9	118	0	13125.7	5	12	0.00191956	0.4492	35.4941	Myosin regulatory light chain 2, skeletal muscle isoform (Fragment) OS=Homo sapiens OX=9606 GN=MYLPF PE=1 SV=1
H3BPK4	199	0	21975	5	12	0.00113823	0.2663	35.4941	Myosin regulatory light chain 2, skeletal muscle isoform (Fragment) OS=Homo sapiens OX=9606 GN=MYLPF PE=1 SV=1; Additional IDs concatenated into MaxParsimony group: Q96A32, H3BN54, H3BML9
H3BN54	135	0	15194.6	5	12	0.00167784	0.3926	35.4941	Myosin regulatory light chain 2, skeletal muscle isoform (Fragment) OS=Homo sapiens OX=9606 GN=MYLPF PE=1 SV=1
Q96A32	169	0	18984.4	5	12	0.00134028	0.3136	35.4941	Myosin regulatory light chain 2, skeletal muscle isoform OS=Homo sapiens OX=9606 GN=MYLPF PE=2 SV=1
H3BR04	162	0	17764.3	6	13	0.00151471	0.4815	35.0916	Fructose-bisphosphate aldolase A (Fragment) OS=Homo sapiens OX=9606 GN=ALDOA PE=1 SV=1
P00558	417	8	44568.1	9	12	0.000543185	0.3141	35.0643	Phosphoglycerate kinase 1 OS=Homo sapiens OX=9606 GN=PGK1 PE=1 SV=3; Additional IDs concatenated into MaxParsimony group: P07205
P35241	583	0	68503.4	5	13	0.000420898	0.0617	35.0588	Radixin OS=Homo sapiens OX=9606 GN=RDX PE=1 SV=1
P15311	586	0	69351.7	5	13	0.000418744	0.0614	35.0588	Ezrin OS=Homo sapiens OX=9606 GN=EZR PE=1 SV=4
A0A2R8Y7M3	534	0	62873.4	5	13	0.00045952	0.0674	35.0588	Radixin OS=Homo sapiens OX=9606 GN=RDX PE=1 SV=1
A0A2R8Y5S7	590	0	69274.7	5	13	0.000415905	0.061	35.0588	Radixin OS=Homo sapiens OX=9606 GN=RDX PE=1 SV=1
E7EQR4	586	0	69310.7	5	13	0.000418744	0.0614	35.0588	Ezrin OS=Homo sapiens OX=9606 GN=EZR PE=1 SV=3
A0A494C060	588	0	67867.9	6	11	0.000353116	0.1293	34.9969	Alpha-actinin-2 (Fragment) OS=Homo sapiens OX=9606 GN=ACTN2 PE=1 SV=1
G5E9W8	193	0	21477.9	4	14	0.00136922	0.2332	33.3198	Glycogenin 1, isoform CRA_e OS=Homo sapiens OX=9606 GN=GYG1 PE=1 SV=1
A0A2R8YFE2	79	0	8766.5	5	17	0.00406185	0.4304	33.2068	Actin, cytoplasmic 1 (Fragment) OS=Homo sapiens OX=9606 GN=ACTB PE=1 SV=1
Q6ZN40	326	0	37412.1	5	11	0.000636909	0.1656	33.1699	Tropomyosin 1 (Alpha), isoform CRA_f OS=Homo sapiens OX=9606 GN=TPM1 PE=1 SV=1
H3BUH7	155	0	16888.8	5	12	0.00146134	0.4645	33.0534	Fructose-bisphosphate aldolase A (Fragment) OS=Homo sapiens OX=9606 GN=ALDOA PE=1 SV=1
A0A0G2JL54	1698	0	187580	6	16	0.000177863	0.0342	31.9313	Complement C4-B OS=Homo sapiens OX=9606 GN=C4B_2 PE=1 SV=1
A0A140TA29	1698	0	187531	6	16	0.000177863	0.0342	31.9313	Complement C4-B OS=Homo sapiens OX=9606 GN=C4B PE=1 SV=1
F5GXS0	1698	0	187534	6	16	0.000177863	0.0342	31.9313	Complement C4-B OS=Homo sapiens OX=9606 GN=C4B PE=1 SV=1
P0C0L5	1744	0	192612	6	16	0.000173171	0.0333	31.9313	Complement C4-B OS=Homo sapiens OX=9606 GN=C4B PE=1 SV=2
Q93084	1043	0	113886	5	12	0.00021717	0.0412	31.5528	Sarcoplasmic/endoplasmic reticulum calcium ATPase 3 OS=Homo sapiens OX=9606 GN=ATP2A3 PE=1 SV=2
contaminant_KERATIN07	473	0	50864.8	7	13	0.000518782	0.1205	30.8453
Q6PEY2	450	0	49808.6	6	10	0.000419459	0.2289	30.8396	Tubulin alpha-3E chain OS=Homo sapiens OX=9606 GN=TUBA3E PE=1 SV=2
P00734	622	1	69974.1	5	11	0.000333814	0.074	30.6917	Prothrombin OS=Homo sapiens OX=9606 GN=F2 PE=1 SV=2; Additional IDs concatenated into MaxParsimony group: E9PIT3
G3V2X9	144	0	16285.7	5	10	0.00131081	0.4028	30.5761	Alpha-actinin-1 (Fragment) OS=Homo sapiens OX=9606 GN=ACTN1 PE=1 SV=1
P52790	923	4	98944.1	6	10	0.000204503	0.0823	30.3357	Hexokinase-3 OS=Homo sapiens OX=9606 GN=HK3 PE=1 SV=2; Additional IDs concatenated into MaxParsimony group: H0Y9N6, H0Y8U9
H0YIN9	196	0	21936.7	5	10	0.000963044	0.2704	30.1066	Keratin, type II cytoskeletal 5 (Fragment) OS=Homo sapiens OX=9606 GN=KRT5 PE=1 SV=1
H0YKX5	142	0	16337.3	4	10	0.00132927	0.2465	30.0783	Tropomyosin alpha-1 chain (Fragment) OS=Homo sapiens OX=9606 GN=TPM1 PE=1 SV=1
P05976	194	4	21113.7	5	11	0.00107027	0.2732	29.995	Myosin light chain 1/3, skeletal muscle isoform OS=Homo sapiens OX=9606 GN=MYL1 PE=1 SV=3; Additional IDs concatenated into MaxParsimony group: P12829, A0A1C7CYY4, I3L1K6, I3L4B1
F8VVB9	246	0	27429.7	5	9	0.000690573	0.2927	29.9675	Tubulin alpha-1B chain (Fragment) OS=Homo sapiens OX=9606 GN=TUBA1B PE=1 SV=8
A8MVZ9	336	0	36254.6	2	9	0.000505598	0.0893	29.7468	Fructose-bisphosphate aldolase OS=Homo sapiens OX=9606 GN=ALDOC PE=1 SV=1
P09972	364	0	39413.2	2	9	0.000466706	0.0824	29.7468	Fructose-bisphosphate aldolase C OS=Homo sapiens OX=9606 GN=ALDOC PE=1 SV=2
F8WCH0	52	0	5548.7	3	12	0.00435592	0.4038	29.5818	Actin, gamma-enteric smooth muscle OS=Homo sapiens OX=9606 GN=ACTG2 PE=1 SV=1
A0A2R8Y7R2	111	0	12150.2	5	12	0.00204061	0.4324	29.4559	Hemoglobin subunit beta OS=Homo sapiens OX=9606 GN=HBB PE=1 SV=1
K7ERC6	170	0	19608	6	13	0.00144343	0.3941	29.4278	Glucose-6-phosphate isomerase (Fragment) OS=Homo sapiens OX=9606 GN=GPI PE=1 SV=9
Q5SQY0	410	0	45444.8	4	11	0.00050642	0.0829	29.3602	Tubulin beta chain OS=Homo sapiens OX=9606 GN=TUBB8 PE=1 SV=1
A0A075B736	407	0	45648.8	4	11	0.000510153	0.0835	29.3602	Tubulin beta chain OS=Homo sapiens OX=9606 GN=TUBB8 PE=1 SV=1
Q3ZCM7	444	0	49725.9	4	11	0.00046764	0.0766	29.3602	Tubulin beta-8 chain OS=Homo sapiens OX=9606 GN=TUBB8 PE=1 SV=2
A6NNZ2	444	0	49522.6	4	11	0.00046764	0.0766	29.3602	Tubulin beta 8B OS=Homo sapiens OX=9606 GN=TUBB8B PE=1 SV=1
E9PIT3	583	0	65348.7	4	10	0.000323768	0.0686	29.265	Prothrombin OS=Homo sapiens OX=9606 GN=F2 PE=1 SV=1
F8W0P7	270	0	28356.9	5	9	0.000629189	0.2148	29.2478	ATP synthase subunit beta, mitochondrial (Fragment) OS=Homo sapiens OX=9606 GN=ATP5F1B PE=1 SV=2
Q5BKV1	218	0	24799.6	7	10	0.000865856	0.3945	28.9237	MYH9 protein OS=Homo sapiens OX=9606 GN=MYH9 PE=1 SV=1
P01871	453	8	49390.6	8	16	0.00066669	0.2009	28.9097	Immunoglobulin heavy constant mu OS=Homo sapiens OX=9606 GN=IGHM PE=1 SV=4
Q5VTE0	462	0	50135.1	4	10	0.000408564	0.1126	28.6576	Putative elongation factor 1-alpha-like 3 OS=Homo sapiens OX=9606 GN=EEF1A1P5 PE=5 SV=1; Additional IDs concatenated into MaxParsimony group: P68104, A0A087WVQ9, A0A087WV01, A0A2U3TZH3, Q05639, Q5JR01, A6PW80
P68104	462	0	50091.1	4	10	0.000408564	0.1126	28.6576	Elongation factor 1-alpha 1 OS=Homo sapiens OX=9606 GN=EEF1A1 PE=1 SV=1
A0A087WVQ9	441	0	47834.9	4	10	0.00042802	0.1179	28.6576	Elongation factor 1-alpha 1 OS=Homo sapiens OX=9606 GN=EEF1A1 PE=1 SV=1
P11142	646	1	70836.2	8	11	0.000321412	0.1687	27.8355	Heat shock cognate 71 kDa protein OS=Homo sapiens OX=9606 GN=HSPA8 PE=1 SV=1; Additional IDs concatenated into MaxParsimony group: P0DMV9, P0DMV8, E9PKE3, E9PNE6, P17066, V9GZ37, E9PN89, P34931, Q53FA3, P54652, A8K7Q2, P48741, E9PLF4, E9PK54, E9PQK7, E9PQQ4, E9PI65, E9PPY6, E9PN25
P09960	611	4	69223.2	5	9	0.000278038	0.1113	27.7397	Leukotriene A-4 hydrolase OS=Homo sapiens OX=9606 GN=LTA4H PE=1 SV=2; Additional IDs concatenated into MaxParsimony group: B4DEH5
P01009	418	1	46689	5	11	0.000496728	0.1268	27.5995	Alpha-1-antitrypsin OS=Homo sapiens OX=9606 GN=SERPINA1 PE=1 SV=3; Additional IDs concatenated into MaxParsimony group: A0A024R6I7, A0A0G2JRN3
A0A087WX41	1260	0	142349	4	10	0.000149807	0.0333	27.5035	Clathrin heavy chain 2 OS=Homo sapiens OX=9606 GN=CLTCL1 PE=1 SV=1
P53675	1640	0	186892	4	10	0.000115096	0.0256	27.5035	Clathrin heavy chain 2 OS=Homo sapiens OX=9606 GN=CLTCL1 PE=1 SV=2
P07900	732	4	84588.7	7	11	0.000283651	0.0943	27.4858	Heat shock protein HSP 90-alpha OS=Homo sapiens OX=9606 GN=HSP90AA1 PE=1 SV=5; Additional IDs concatenated into MaxParsimony group: P08238, Q58FF7, G3V2J8, Q58FF6, Q58FG0
P17213	487	2	53847.1	3	9	0.000348832	0.0739	27.469	Bactericidal permeability-increasing protein OS=Homo sapiens OX=9606 GN=BPI PE=1 SV=4; Additional IDs concatenated into MaxParsimony group: H0Y738
P08133	673	0	75807.6	4	10	0.000280471	0.0951	27.2388	Annexin A6 OS=Homo sapiens OX=9606 GN=ANXA6 PE=1 SV=3; Additional IDs concatenated into MaxParsimony group: E5RK69, E7EMC6, E5RFF0, E5RK63, E5RI05, E5RJF5, E5RJR0, E5RIU8, H0YC77
contaminant_KERATIN12	431	0	47927	6	11	0.000481746	0.109	27.0493
Q04695	432	0	48058	6	11	0.00048063	0.1088	27.0493	Keratin, type I cytoskeletal 17 OS=Homo sapiens OX=9606 GN=KRT17 PE=1 SV=2
K7EPF6	256	0	27842.3	4	9	0.000663598	0.1836	27.0017	6-phosphogluconate dehydrogenase, decarboxylating (Fragment) OS=Homo sapiens OX=9606 GN=PGD PE=1 SV=1
F8W0C6	178	0	20512.5	4	11	0.00116647	0.2472	26.4656	Keratin, type II cytoskeletal 5 (Fragment) OS=Homo sapiens OX=9606 GN=KRT5 PE=1 SV=8
A0A1W2PQM2	325	0	36609.8	4	8	0.000464632	0.1908	26.2271	Tubulin alpha-1C chain OS=Homo sapiens OX=9606 GN=TUBA1C PE=1 SV=1
A7XZE4	284	0	32987.6	4	9	0.000598173	0.1303	26.1349	Beta tropomyosin isoform OS=Homo sapiens OX=9606 GN=TPM2 PE=1 SV=1
P07951	284	0	32812.6	4	9	0.000598173	0.1303	26.1349	Tropomyosin beta chain OS=Homo sapiens OX=9606 GN=TPM2 PE=1 SV=1
H0YKP3	157	0	17875.1	4	9	0.00108204	0.2739	25.8118	Tropomyosin alpha-1 chain OS=Homo sapiens OX=9606 GN=TPM1 PE=1 SV=1
contaminant_KERATIN06	456	0	49119	6	11	0.000455334	0.1009	25.5891
P19012	456	0	49163.1	6	11	0.000455334	0.1009	25.5891	Keratin, type I cytoskeletal 15 OS=Homo sapiens OX=9606 GN=KRT15 PE=1 SV=3
A0A2R8Y879	125	0	13469.1	5	9	0.00135905	0.432	25.2559	Alpha-enolase (Fragment) OS=Homo sapiens OX=9606 GN=ENO1 PE=1 SV=1
C9JJQ8	198	0	21645.8	3	9	0.000857985	0.2222	24.9843	Tubulin alpha chain (Fragment) OS=Homo sapiens OX=9606 GN=TUBA4A PE=1 SV=1
C9JQ00	180	0	19777.8	3	9	0.000943784	0.2444	24.9843	Tubulin alpha chain (Fragment) OS=Homo sapiens OX=9606 GN=TUBA4A PE=1 SV=1
C9JEV8	153	0	16847.3	3	9	0.00111033	0.2876	24.9843	Tubulin alpha chain (Fragment) OS=Homo sapiens OX=9606 GN=TUBA4A PE=1 SV=1
P22314	1058	0	117756	4	7	0.000124886	0.0652	24.7987	Ubiquitin-like modifier-activating enzyme 1 OS=Homo sapiens OX=9606 GN=UBA1 PE=1 SV=3
contaminant_UBIQUITIN02	1058	0	117697	4	7	0.000124886	0.0652	24.7987	; Additional IDs concatenated into MaxParsimony group: P22314, Q5JRR6
Q7Z3Y7	464	0	50517.9	5	11	0.000447484	0.056	24.7223	Keratin, type I cytoskeletal 28 OS=Homo sapiens OX=9606 GN=KRT28 PE=1 SV=2
A0A0A0MS07	295	0	31945	5	11	0.000703839	0.2678	24.7097	Immunoglobulin heavy constant gamma 1 (Fragment) OS=Homo sapiens OX=9606 GN=IGHG1 PE=1 SV=1
Q01546	638	0	65782.1	6	11	0.000325443	0.0596	24.6464	Keratin, type II cytoskeletal 2 oral OS=Homo sapiens OX=9606 GN=KRT76 PE=1 SV=2
O95678	551	0	59506	4	9	0.000308314	0.0581	24.4958	Keratin, type II cytoskeletal 75 OS=Homo sapiens OX=9606 GN=KRT75 PE=1 SV=2
P06702	114	2	13215.5	2	9	0.00149018	0.2456	24.4601	Protein S100-A9 OS=Homo sapiens OX=9606 GN=S100A9 PE=1 SV=1
A0A494C166	263	0	30355.4	4	8	0.000574165	0.1863	24.4019	Alpha-actinin-2 OS=Homo sapiens OX=9606 GN=ACTN2 PE=1 SV=1
P05543	415	3	46276.6	3	9	0.000409352	0.0482	24.1964	Thyroxine-binding globulin OS=Homo sapiens OX=9606 GN=SERPINA7 PE=1 SV=2
P51884	338	2	38386.8	2	7	0.000390916	0.0828	24.0707	Lumican OS=Homo sapiens OX=9606 GN=LUM PE=1 SV=2
J3KSV6	175	0	19109	1	6	0.000647166	0.1314	24.0665	Fructose-bisphosphate aldolase C (Fragment) OS=Homo sapiens OX=9606 GN=ALDOC PE=1 SV=1
J3QKP5	180	0	19668.2	1	6	0.000629189	0.1278	24.0665	Fructose-bisphosphate aldolase C (Fragment) OS=Homo sapiens OX=9606 GN=ALDOC PE=1 SV=2
K7EKH5	135	0	15007.8	1	6	0.000838919	0.1704	24.0665	Fructose-bisphosphate aldolase C (Fragment) OS=Homo sapiens OX=9606 GN=ALDOC PE=1 SV=1
C9J8F3	149	0	16312.5	1	6	0.000760094	0.1544	24.0665	Fructose-bisphosphate aldolase C (Fragment) OS=Homo sapiens OX=9606 GN=ALDOC PE=1 SV=1
F5GWP8	349	0	40244.4	5	9	0.000486765	0.1146	23.9419	Keratin, type I cytoskeletal 17 OS=Homo sapiens OX=9606 GN=KRT17 PE=1 SV=2
P30153	589	0	65248.9	4	8	0.000256376	0.1002	23.828	Serine/threonine-protein phosphatase 2A 65 kDa regulatory subunit A alpha isoform OS=Homo sapiens OX=9606 GN=PPP2R1A PE=1 SV=4; Additional IDs concatenated into MaxParsimony group: B3KQV6, E9PH38
B3KQV6	410	0	45556.8	4	8	0.000368306	0.1439	23.828	Serine/threonine-protein phosphatase 2A 65 kDa regulatory subunit A alpha isoform OS=Homo sapiens OX=9606 GN=PPP2R1A PE=1 SV=1
K7EPY4	166	0	19099.8	5	11	0.0012508	0.3494	23.7013	Glucose-6-phosphate isomerase (Fragment) OS=Homo sapiens OX=9606 GN=GPI PE=1 SV=8
E5RG95	154	0	16428.8	3	7	0.000857985	0.2922	23.6664	Beta-enolase (Fragment) OS=Homo sapiens OX=9606 GN=ENO3 PE=1 SV=1
E5RI09	148	0	15770.4	3	7	0.000892768	0.3041	23.6664	Beta-enolase (Fragment) OS=Homo sapiens OX=9606 GN=ENO3 PE=1 SV=1
Q14324	1141	5	127973	6	9	0.000148888	0.0692	23.5206	Myosin-binding protein C, fast-type OS=Homo sapiens OX=9606 GN=MYBPC2 PE=1 SV=2; Additional IDs concatenated into MaxParsimony group: F8VZY0, Q00872, F8VZE0, G3V1V7
H3BRJ0	249	0	27003.6	4	9	0.000682253	0.2048	23.4076	Coronin (Fragment) OS=Homo sapiens OX=9606 GN=CORO1A PE=1 SV=1
H3BTU6	246	0	27029.8	4	9	0.000690573	0.2073	23.4076	Coronin (Fragment) OS=Homo sapiens OX=9606 GN=CORO1A PE=1 SV=1
A0A087WV01	426	0	46312.6	3	8	0.000354473	0.0962	23.3537	Elongation factor 1-alpha OS=Homo sapiens OX=9606 GN=EEF1A1 PE=1 SV=1
J3KMX3	622	0	70385.8	2	7	0.000212427	0.0418	23.2715	Alpha-fetoprotein OS=Homo sapiens OX=9606 GN=AFP PE=1 SV=1; Additional IDs concatenated into MaxParsimony group: P02771
P02771	609	0	68615	2	7	0.000216962	0.0427	23.2715	Alpha-fetoprotein OS=Homo sapiens OX=9606 GN=AFP PE=1 SV=1
F8W079	284	0	30133	4	7	0.000465245	0.1761	23.1621	ATP synthase subunit beta, mitochondrial (Fragment) OS=Homo sapiens OX=9606 GN=ATP5F1B PE=1 SV=1
P17540	419	3	47456.3	4	7	0.000315345	0.1265	23.1477	Creatine kinase S-type, mitochondrial OS=Homo sapiens OX=9606 GN=CKMT2 PE=1 SV=2
A0A0A0MTS7	35991	0	3.99215e+06	3	8	4.19564e-06	0.0007	23.0222	Titin OS=Homo sapiens OX=9606 GN=TTN PE=1 SV=1; Additional IDs concatenated into MaxParsimony group: Q8WZ42, A0A0A0MRA3
Q8WZ42	34350	0	3.81363e+06	3	8	4.39608e-06	0.0008	23.0222	Titin OS=Homo sapiens OX=9606 GN=TTN PE=1 SV=4
A0A024R6I7	418	0	46661	4	9	0.000406414	0.1268	22.945	Alpha-1-antitrypsin OS=Homo sapiens OX=9606 GN=SERPINA1 PE=1 SV=1
A0A0G2JRN3	359	0	40191.6	4	9	0.000473206	0.1476	22.945	Alpha-1-antitrypsin OS=Homo sapiens OX=9606 GN=SERPINA1 PE=1 SV=1
E9PKE3	627	0	68745.2	6	9	0.000270943	0.1451	22.8662	Heat shock cognate 71 kDa protein OS=Homo sapiens OX=9606 GN=HSPA8 PE=1 SV=1
Q5TCU3	284	0	32776.6	3	8	0.000531709	0.0845	22.7202	Tropomyosin beta chain OS=Homo sapiens OX=9606 GN=TPM2 PE=1 SV=1
contaminant_NRL_1MCOH	428	1	46804.8	5	10	0.00044102	0.1612	22.6682	Immunoglobulin g1 (igg1) (mcg) with a hinge deletion, chain H...
G3V1N2	110	0	11922.2	4	10	0.00171597	0.3091	22.5867	HCG1745306, isoform CRA_a OS=Homo sapiens OX=9606 GN=HBA2 PE=1 SV=1
Q5XKE5	535	0	57782.2	4	8	0.000282253	0.0598	22.4585	Keratin, type II cytoskeletal 79 OS=Homo sapiens OX=9606 GN=KRT79 PE=1 SV=2
A8MUN2	828	0	92542.4	4	8	0.000182374	0.0556	22.2739	Apolipoprotein B-100 OS=Homo sapiens OX=9606 GN=APOB PE=1 SV=2
Q01432	767	1	88737.6	4	8	0.000196878	0.0561	22.0354	AMP deaminase 3 OS=Homo sapiens OX=9606 GN=AMPD3 PE=1 SV=1
P29350	595	3	67501	4	8	0.000253791	0.1143	22.0113	Tyrosine-protein phosphatase non-receptor type 6 OS=Homo sapiens OX=9606 GN=PTPN6 PE=1 SV=1; Additional IDs concatenated into MaxParsimony group: F5H0N8, F5GY79
H3BMQ8	140	0	15435	4	9	0.00121344	0.4143	21.8616	Fructose-bisphosphate aldolase A (Fragment) OS=Homo sapiens OX=9606 GN=ALDOA PE=1 SV=1
F8W6P5	90	0	9646	4	8	0.00167784	0.4333	21.8519	Hemoglobin subunit beta (Fragment) OS=Homo sapiens OX=9606 GN=HBB PE=1 SV=1
E9PKC5	677	1	78424.6	4	8	0.000223051	0.0399	21.4015	AMP deaminase OS=Homo sapiens OX=9606 GN=AMPD3 PE=1 SV=1
H0YKJ4	248	0	28562.5	3	7	0.000532781	0.1371	21.2881	Tropomyosin 1 (Alpha), isoform CRA_b OS=Homo sapiens OX=9606 GN=TPM1 PE=1 SV=2
H0YK48	248	0	28544.5	3	7	0.000532781	0.1371	21.2881	Tropomyosin alpha-1 chain OS=Homo sapiens OX=9606 GN=TPM1 PE=1 SV=1
P05109	93	3	10809.6	3	9	0.00182668	0.3118	21.2618	Protein S100-A8 OS=Homo sapiens OX=9606 GN=S100A8 PE=1 SV=1
A0A494C033	182	0	21215.8	3	7	0.000725987	0.2143	20.9409	Alpha-actinin-2 OS=Homo sapiens OX=9606 GN=ACTN2 PE=1 SV=1
P25705	553	1	59695.6	4	8	0.000273066	0.085	20.8312	ATP synthase subunit alpha, mitochondrial OS=Homo sapiens OX=9606 GN=ATP5F1A PE=1 SV=1; Additional IDs concatenated into MaxParsimony group: K7EK77, K7ERX7, K7EJP1, K7EQH4, K7ENJ4
P50395	445	1	50612.9	2	6	0.000254503	0.0674	20.7986	Rab GDP dissociation inhibitor beta OS=Homo sapiens OX=9606 GN=GDI2 PE=1 SV=2; Additional IDs concatenated into MaxParsimony group: P31150, Q5SX87, Q5SX91
Q06033	890	1	99768.5	5	9	0.000190878	0.0427	20.7829	Inter-alpha-trypsin inhibitor heavy chain H3 OS=Homo sapiens OX=9606 GN=ITIH3 PE=1 SV=2; Additional IDs concatenated into MaxParsimony group: E7ET33, A0A087WW43
P02671	866	3	94896.4	4	7	0.000152575	0.0335	20.7613	Fibrinogen alpha chain OS=Homo sapiens OX=9606 GN=FGA PE=1 SV=2; Additional IDs concatenated into MaxParsimony group: A0A087WUA0
P13639	858	6	95258.9	6	9	0.000197997	0.0944	20.7284	Elongation factor 2 OS=Homo sapiens OX=9606 GN=EEF2 PE=1 SV=4
J3QSF7	86	0	9830.2	4	8	0.00175588	0.4884	20.6716	Myeloperoxidase (Fragment) OS=Homo sapiens OX=9606 GN=MPO PE=1 SV=8
C9JDS9	156	0	17641.8	3	6	0.000725987	0.3333	20.6244	Tubulin alpha-4A chain (Fragment) OS=Homo sapiens OX=9606 GN=TUBA4A PE=1 SV=1
M0R2D3	155	0	17370.5	2	7	0.00085245	0.2258	20.6214	Tubulin beta-4A chain (Fragment) OS=Homo sapiens OX=9606 GN=TUBB4A PE=1 SV=1
A0A286YFJ8	396	0	43785.9	3	8	0.000381327	0.101	20.2384	Immunoglobulin heavy constant gamma 4 (Fragment) OS=Homo sapiens OX=9606 GN=IGHG4 PE=1 SV=1
P01861	327	0	35899.9	3	8	0.00046179	0.1223	20.2384	Immunoglobulin heavy constant gamma 4 OS=Homo sapiens OX=9606 GN=IGHG4 PE=1 SV=1
K7ERS8	83	0	9050.8	3	7	0.00159192	0.4819	20.2096	Alpha-enolase (Fragment) OS=Homo sapiens OX=9606 GN=ENO1 PE=1 SV=9
E5RK69	460	0	51726.2	3	8	0.000328273	0.1043	20.1827	Annexin OS=Homo sapiens OX=9606 GN=ANXA6 PE=1 SV=1
P50995	505	4	54337.1	4	7	0.000261643	0.0772	19.856	Annexin A11 OS=Homo sapiens OX=9606 GN=ANXA11 PE=1 SV=1
K7ELN9	224	0	24809.6	3	7	0.000589865	0.0893	19.7347	6-phosphogluconate dehydrogenase, decarboxylating (Fragment) OS=Homo sapiens OX=9606 GN=PGD PE=1 SV=1
G3V2A3	189	0	20626.1	2	7	0.000699099	0.1481	19.6172	Tubulin beta chain (Fragment) OS=Homo sapiens OX=9606 GN=TUBB3 PE=1 SV=1
V9GZ17	275	0	31035.9	3	7	0.000480472	0.1055	19.5904	Tubulin alpha-8 chain (Fragment) OS=Homo sapiens OX=9606 GN=TUBA8 PE=1 SV=1
K7ENA0	162	0	18466.4	4	9	0.00104865	0.2963	19.281	Glucose-6-phosphate isomerase (Fragment) OS=Homo sapiens OX=9606 GN=GPI PE=1 SV=8
F8W888	153	0	16530.2	4	6	0.000740222	0.4771	19.2454	Transketolase OS=Homo sapiens OX=9606 GN=TKT PE=1 SV=1
H3BTW4	128	0	13900.3	3	6	0.000884797	0.2422	19.1712	Sarcoplasmic/endoplasmic reticulum calcium ATPase 1 (Fragment) OS=Homo sapiens OX=9606 GN=ATP2A1 PE=1 SV=1
contaminant_KERATIN14	638	0	65812.1	5	9	0.000266271	0.0455	19.1555
E9PNE6	500	0	54924.1	5	7	0.000264259	0.15	19.1086	Heat shock cognate 71 kDa protein OS=Homo sapiens OX=9606 GN=HSPA8 PE=1 SV=1
C9JDL2	119	0	13110.3	2	6	0.000951714	0.2941	19.0801	Tubulin alpha-4A chain (Fragment) OS=Homo sapiens OX=9606 GN=TUBA4A PE=1 SV=8
F8VQQ4	219	0	24188.1	4	6	0.000517142	0.2648	19.0725	Tubulin alpha chain (Fragment) OS=Homo sapiens OX=9606 GN=TUBA1A PE=1 SV=1
Q14624	930	2	103275	4	8	0.000162371	0.0194	19.0139	Inter-alpha-trypsin inhibitor heavy chain H4 OS=Homo sapiens OX=9606 GN=ITIH4 PE=1 SV=4; Additional IDs concatenated into MaxParsimony group: B7ZKJ8, H7C0L5
G3V2E8	85	0	9327.1	3	6	0.0013324	0.4353	18.9573	Alpha-actinin-1 (Fragment) OS=Homo sapiens OX=9606 GN=ACTN1 PE=1 SV=1
G3V5M4	126	0	14011.3	3	6	0.000898841	0.2937	18.9573	Alpha-actinin-1 (Fragment) OS=Homo sapiens OX=9606 GN=ACTN1 PE=1 SV=1
A0A087WW43	670	0	75013.1	4	8	0.000225381	0.0567	18.8268	Inter-alpha-trypsin inhibitor heavy chain H3 OS=Homo sapiens OX=9606 GN=ITIH3 PE=1 SV=1
E7ET33	698	0	78062.7	4	8	0.00021634	0.0544	18.8268	Inter-alpha-trypsin inhibitor heavy chain H3 OS=Homo sapiens OX=9606 GN=ITIH3 PE=1 SV=1
A0A0A0MTH3	483	0	54558.5	3	7	0.00027356	0.0807	18.7281	Integrin-linked protein kinase OS=Homo sapiens OX=9606 GN=ILK PE=1 SV=1; Additional IDs concatenated into MaxParsimony group: Q13418
Q13418	452	0	51367.9	3	7	0.000292322	0.0863	18.7281	Integrin-linked protein kinase OS=Homo sapiens OX=9606 GN=ILK PE=1 SV=2
P02751	2477	1	272132	2	6	4.57223e-05	0.0109	18.605	Fibronectin OS=Homo sapiens OX=9606 GN=FN1 PE=1 SV=5; Additional IDs concatenated into MaxParsimony group: H0Y7Z1
P12273	146	2	16543.8	2	6	0.000775712	0.2123	18.4631	Prolactin-inducible protein OS=Homo sapiens OX=9606 GN=PIP PE=1 SV=1
M0QY85	107	0	11762.6	1	3	0.000529224	0.243	18.4191	Tubulin beta-4A chain (Fragment) OS=Homo sapiens OX=9606 GN=TUBB4A PE=1 SV=1
M0QZL7	157	0	16540	1	3	0.000360682	0.1656	18.4191	Tubulin beta-4A chain (Fragment) OS=Homo sapiens OX=9606 GN=TUBB4A PE=1 SV=8
M0R278	167	0	17612.6	1	3	0.000339084	0.1557	18.4191	Tubulin beta-4A chain (Fragment) OS=Homo sapiens OX=9606 GN=TUBB4A PE=1 SV=1
M0R1I1	74	0	7754.6	1	3	0.00076523	0.3514	18.4191	Tubulin beta chain (Fragment) OS=Homo sapiens OX=9606 GN=TUBB4A PE=1 SV=1
O75083	606	3	66133.9	5	8	0.000249184	0.1287	18.2286	WD repeat-containing protein 1 OS=Homo sapiens OX=9606 GN=WDR1 PE=1 SV=4
Q7Z3Y8	459	0	49773.5	4	8	0.000328988	0.0654	18.1413	Keratin, type I cytoskeletal 27 OS=Homo sapiens OX=9606 GN=KRT27 PE=1 SV=2
C9J8R8	60	0	6809.4	2	8	0.00251676	0.35	18.1346	Glycogenin-1 (Fragment) OS=Homo sapiens OX=9606 GN=GYG1 PE=1 SV=1
C9J7C7	110	0	12400	2	8	0.00137278	0.1909	18.1346	Glycogenin-1 (Fragment) OS=Homo sapiens OX=9606 GN=GYG1 PE=1 SV=2
H7C1M3	344	0	39137.3	3	7	0.000384098	0.1047	18.0973	Neutrophil collagenase (Fragment) OS=Homo sapiens OX=9606 GN=MMP8 PE=1 SV=1
K7ERE3	415	0	45214.2	5	8	0.000363868	0.1012	17.9527	Keratin, type I cytoskeletal 13 OS=Homo sapiens OX=9606 GN=KRT13 PE=1 SV=1
P13646	458	0	49539.4	5	8	0.000329706	0.0917	17.9527	Keratin, type I cytoskeletal 13 OS=Homo sapiens OX=9606 GN=KRT13 PE=1 SV=4
P17066	643	0	70966.2	4	7	0.000205489	0.0886	17.799	Heat shock 70 kDa protein 6 OS=Homo sapiens OX=9606 GN=HSPA6 PE=1 SV=2
A0A494C0X7	769	0	84717.1	5	7	0.00017182	0.0936	17.606	Integrin beta OS=Homo sapiens OX=9606 GN=ITGB2 PE=1 SV=1; Additional IDs concatenated into MaxParsimony group: D3DSM0, P05107, J3KNI6
D3DSM0	712	0	78284.8	5	7	0.000185575	0.1011	17.606	Integrin beta OS=Homo sapiens OX=9606 GN=ITGB2 PE=1 SV=1
P02042	147	1	16027.3	4	9	0.00115565	0.2381	17.5816	Hemoglobin subunit delta OS=Homo sapiens OX=9606 GN=HBD PE=1 SV=2
A0A2R8YEG5	101	0	11299.1	2	5	0.000934439	0.3069	17.3945	Alpha-enolase OS=Homo sapiens OX=9606 GN=ENO1 PE=1 SV=1
A0A2R8Y798	70	0	7962	2	5	0.00134826	0.4429	17.3945	Alpha-enolase OS=Homo sapiens OX=9606 GN=ENO1 PE=1 SV=1
P11678	715	1	80971.1	3	8	0.000211196	0.042	17.2797	Eosinophil peroxidase OS=Homo sapiens OX=9606 GN=EPX PE=1 SV=2
P12277	381	0	42599.3	2	5	0.000247712	0.0787	17.235	Creatine kinase B-type OS=Homo sapiens OX=9606 GN=CKB PE=1 SV=1
P61626	148	1	16508.3	4	6	0.00076523	0.3986	17.0266	Lysozyme C OS=Homo sapiens OX=9606 GN=LYZ PE=1 SV=1; Additional IDs concatenated into MaxParsimony group: A0A0B4J259, F8VV32
Q7Z3Z0	450	0	49269.4	3	7	0.000293622	0.04	16.7964	Keratin, type I cytoskeletal 25 OS=Homo sapiens OX=9606 GN=KRT25 PE=1 SV=1
F8VS66	130	0	14374.2	3	5	0.000725987	0.3385	16.7883	Tubulin alpha-1C chain OS=Homo sapiens OX=9606 GN=TUBA1C PE=4 SV=1
F8VRZ4	112	0	12194.1	3	5	0.000842664	0.3929	16.7883	Tubulin alpha-1A chain (Fragment) OS=Homo sapiens OX=9606 GN=TUBA1A PE=1 SV=1
P00488	732	1	83196.6	3	6	0.000154719	0.0683	16.5905	Coagulation factor XIII A chain OS=Homo sapiens OX=9606 GN=F13A1 PE=1 SV=4; Additional IDs concatenated into MaxParsimony group: A6PVK5, Q9NQP5, H0Y796
A0A286YES1	446	0	49085.3	3	7	0.000296255	0.0897	16.5803	Immunoglobulin heavy constant gamma 3 (Fragment) OS=Homo sapiens OX=9606 GN=IGHG3 PE=1 SV=1
A0A4W9A917	377	0	41284.4	3	7	0.000350477	0.1061	16.5803	Immunoglobulin heavy constant gamma 3 (Fragment) OS=Homo sapiens OX=9606 GN=IGHG3 PE=1 SV=1
P01860	377	0	41242.4	3	7	0.000350477	0.1061	16.5803	Immunoglobulin heavy constant gamma 3 OS=Homo sapiens OX=9606 GN=IGHG3 PE=1 SV=2
A0A2R2Y2Q3	285	0	33073.8	3	6	0.000397383	0.1474	16.4354	Tropomyosin 3 nu OS=Homo sapiens OX=9606 GN=TPM3 PE=1 SV=1
J3KN67	285	0	33183.8	3	6	0.000397383	0.1474	16.4354	Tropomyosin alpha-3 chain OS=Homo sapiens OX=9606 GN=TPM3 PE=1 SV=1
P06753	285	0	32911.8	3	6	0.000397383	0.1474	16.4354	Tropomyosin alpha-3 chain OS=Homo sapiens OX=9606 GN=TPM3 PE=1 SV=2
E9PFT6	141	0	15391.9	3	8	0.00107096	0.2482	16.386	Hemoglobin subunit delta OS=Homo sapiens OX=9606 GN=HBD PE=1 SV=1
H3BS21	222	0	24762.6	3	6	0.000510153	0.1577	16.3121	Haptoglobin (Fragment) OS=Homo sapiens OX=9606 GN=HP PE=1 SV=1
H0YI37	133	0	13880.1	3	5	0.000709612	0.2331	16.264	ATP synthase subunit beta, mitochondrial (Fragment) OS=Homo sapiens OX=9606 GN=ATP5F1B PE=1 SV=1
H3BUT9	24	0	2681.6	1	6	0.00471892	0.5417	16.2123	Sarcoplasmic/endoplasmic reticulum calcium ATPase 1 (Fragment) OS=Homo sapiens OX=9606 GN=ATP2A1 PE=1 SV=1
Q14315	2725	0	290823	3	7	4.8488e-05	0.0121	16.1297	Filamin-C OS=Homo sapiens OX=9606 GN=FLNC PE=1 SV=3
Q5SX87	263	0	29819.2	1	4	0.000287082	0.0722	16.0696	Rab GDP dissociation inhibitor (Fragment) OS=Homo sapiens OX=9606 GN=GDI2 PE=1 SV=1
Q5SX91	203	0	23082.1	1	4	0.000371934	0.0936	16.0696	Rab GDP dissociation inhibitor (Fragment) OS=Homo sapiens OX=9606 GN=GDI2 PE=1 SV=1
P31150	447	0	50532.1	1	4	0.00016891	0.0425	16.0696	Rab GDP dissociation inhibitor alpha OS=Homo sapiens OX=9606 GN=GDI1 PE=1 SV=2
Q7Z406	1995	0	227714	3	6	5.67689e-05	0.018	16.0423	Myosin-14 OS=Homo sapiens OX=9606 GN=MYH14 PE=1 SV=2
U3KQP4	73	0	8098.9	2	9	0.00232714	0.1233	16.0137	Gamma-enolase (Fragment) OS=Homo sapiens OX=9606 GN=ENO2 PE=1 SV=1
P01008	464	2	52550.9	3	8	0.000325443	0.0582	15.8703	Antithrombin-III OS=Homo sapiens OX=9606 GN=SERPINC1 PE=1 SV=1; Additional IDs concatenated into MaxParsimony group: Q8TCE1
K7ERX7	205	0	21558.7	3	6	0.000552459	0.1756	15.8111	ATP synthase subunit alpha, mitochondrial (Fragment) OS=Homo sapiens OX=9606 GN=ATP5F1A PE=1 SV=1
K7EK77	207	0	22167.9	3	6	0.000547121	0.1739	15.8111	ATP synthase subunit alpha, mitochondrial (Fragment) OS=Homo sapiens OX=9606 GN=ATP5F1A PE=1 SV=1
Q53FA3	641	0	70342.4	3	7	0.000206131	0.0671	15.8042	HSPA1L (Fragment) OS=Homo sapiens OX=9606 GN=HSPA1L PE=1 SV=1
P34931	641	0	70313.3	3	7	0.000206131	0.0671	15.8042	Heat shock 70 kDa protein 1-like OS=Homo sapiens OX=9606 GN=HSPA1L PE=1 SV=2
Q6UWP8	590	2	60486.6	2	4	0.000127971	0.061	15.6888	Suprabasin OS=Homo sapiens OX=9606 GN=SBSN PE=1 SV=2
P31151	101	2	11445.6	2	6	0.00112133	0.3069	15.6778	Protein S100-A7 OS=Homo sapiens OX=9606 GN=S100A7 PE=1 SV=4
Q5JX56	174	0	19387.9	1	7	0.000759366	0.0517	15.6553	Copine-1 (Fragment) OS=Homo sapiens OX=9606 GN=CPNE1 PE=1 SV=1
Q99829	537	0	59003.5	1	7	0.000246052	0.0168	15.6553	Copine-1 OS=Homo sapiens OX=9606 GN=CPNE1 PE=1 SV=1
Q5JX61	213	0	23616.8	1	7	0.000620327	0.0423	15.6553	Copine-1 (Fragment) OS=Homo sapiens OX=9606 GN=CPNE1 PE=1 SV=1
F2Z2V0	533	0	58579.3	1	7	0.000247898	0.0169	15.6553	Copine-1 (Fragment) OS=Homo sapiens OX=9606 GN=CPNE1 PE=1 SV=1
Q5JX44	304	0	33812.8	1	7	0.000434637	0.0296	15.6553	Copine-1 (Fragment) OS=Homo sapiens OX=9606 GN=CPNE1 PE=1 SV=1
Q5JX58	201	0	22587.5	1	7	0.000657362	0.0448	15.6553	Copine-1 (Fragment) OS=Homo sapiens OX=9606 GN=CPNE1 PE=1 SV=8
E7ENH5	427	0	47126.1	1	7	0.000309437	0.0211	15.6553	Copine-1 OS=Homo sapiens OX=9606 GN=CPNE1 PE=1 SV=1
Q5JX52	305	0	33818.7	1	7	0.000433212	0.0295	15.6553	Copine-1 (Fragment) OS=Homo sapiens OX=9606 GN=CPNE1 PE=1 SV=1
Q5JX60	231	0	25759.9	1	7	0.00057199	0.039	15.6553	Copine-1 (Fragment) OS=Homo sapiens OX=9606 GN=CPNE1 PE=1 SV=1
Q5JX59	209	0	23381.9	1	7	0.000632199	0.0431	15.6553	Copine-1 (Fragment) OS=Homo sapiens OX=9606 GN=CPNE1 PE=1 SV=1
Q5JX45	386	0	42687.1	1	7	0.000342305	0.0233	15.6553	Copine-1 (Fragment) OS=Homo sapiens OX=9606 GN=CPNE1 PE=1 SV=1
B0QZ18	542	0	59661.8	1	7	0.000243782	0.0166	15.6553	Copine-1 OS=Homo sapiens OX=9606 GN=CPNE1 PE=1 SV=1; Additional IDs concatenated into MaxParsimony group: Q99829, F2Z2V0, A6PVH9, E7ENH5, Q5JX45, Q5JX52, Q5JX44, Q5JX60, Q5JX61, Q5JX59, Q5JX58, Q5JX56
A6PVH9	481	0	52995.5	1	7	0.000274698	0.0187	15.6553	Copine-1 OS=Homo sapiens OX=9606 GN=CPNE1 PE=1 SV=1
P29508	390	2	44518.5	5	7	0.000338794	0.1487	15.5522	Serpin B3 OS=Homo sapiens OX=9606 GN=SERPINB3 PE=1 SV=2
Q5T0I0	260	0	28917.7	3	5	0.000362994	0.1423	15.4895	Gelsolin (Fragment) OS=Homo sapiens OX=9606 GN=GSN PE=1 SV=1
A0A0U1RQL8	232	0	26266.2	3	5	0.000406803	0.1595	15.4895	Gelsolin (Fragment) OS=Homo sapiens OX=9606 GN=GSN PE=1 SV=1
H3BSL1	218	0	23552.7	3	6	0.000519514	0.1881	15.475	Coronin (Fragment) OS=Homo sapiens OX=9606 GN=CORO1A PE=1 SV=1
H3BU76	165	0	17646.8	3	6	0.000686388	0.2485	15.475	Coronin (Fragment) OS=Homo sapiens OX=9606 GN=CORO1A PE=1 SV=1
H3BNA2	148	0	15971	3	6	0.00076523	0.277	15.475	Coronin (Fragment) OS=Homo sapiens OX=9606 GN=CORO1A PE=1 SV=1
P35573	1532	3	174634	3	6	7.39256e-05	0.0287	15.417	Glycogen debranching enzyme OS=Homo sapiens OX=9606 GN=AGL PE=1 SV=3
P00747	810	3	90492.1	3	5	0.000116516	0.0198	15.407	Plasminogen OS=Homo sapiens OX=9606 GN=PLG PE=1 SV=2
P25311	298	1	34219.1	3	6	0.000380047	0.1812	15.4027	Zinc-alpha-2-glycoprotein OS=Homo sapiens OX=9606 GN=AZGP1 PE=1 SV=2; Additional IDs concatenated into MaxParsimony group: C9JEV0
P40926	338	2	35462.7	4	6	0.000335071	0.1243	15.3094	Malate dehydrogenase, mitochondrial OS=Homo sapiens OX=9606 GN=MDH2 PE=1 SV=3; Additional IDs concatenated into MaxParsimony group: G3XAL0
F5H7S3	245	0	28489.6	2	5	0.000385218	0.0857	15.2579	Tropomyosin alpha-1 chain OS=Homo sapiens OX=9606 GN=TPM1 PE=1 SV=2
B7Z596	275	0	31715.3	2	5	0.000343194	0.0764	15.2579	Tropomyosin alpha-1 chain OS=Homo sapiens OX=9606 GN=TPM1 PE=1 SV=1
A0A494BZZ2	251	0	28787.5	2	5	0.000376009	0.0837	15.2579	Tropomyosin alpha-1 chain OS=Homo sapiens OX=9606 GN=TPM1 PE=1 SV=1
H7BYY1	248	0	28711.6	2	5	0.000380558	0.0847	15.2579	Tropomyosin 1 (Alpha), isoform CRA_m OS=Homo sapiens OX=9606 GN=TPM1 PE=1 SV=1
P05107	769	0	84708.1	4	6	0.000147274	0.0702	15.2445	Integrin beta-2 OS=Homo sapiens OX=9606 GN=ITGB2 PE=1 SV=2
B1ALD9	808	0	90068.6	2	4	9.34439e-05	0.0507	15.1184	Periostin OS=Homo sapiens OX=9606 GN=POSTN PE=1 SV=1
Q15063	836	0	93237.3	2	4	9.03142e-05	0.049	15.1184	Periostin OS=Homo sapiens OX=9606 GN=POSTN PE=1 SV=2; Additional IDs concatenated into MaxParsimony group: B1ALD9
Reverse_A0A3B3IT42	232	0	25197.4	1	6	0.000488164	0.0948	15.118
Reverse_P30307	473	0	53312.5	1	6	0.000239438	0.0465	15.118	; Additional IDs concatenated into MaxParsimony group: Reverse_D6RJC2, Reverse_A0A3B3IT42
Reverse_D6RJC2	249	0	27291.4	1	6	0.000454835	0.0884	15.118
contaminant_KERATIN10	400	0	44061.1	4	7	0.000330324	0.08	15.102
P08727	400	0	44061.1	4	7	0.000330324	0.08	15.102	Keratin, type I cytoskeletal 19 OS=Homo sapiens OX=9606 GN=KRT19 PE=1 SV=4
P23142	703	3	77144.3	4	7	0.000187951	0.0469	15.0274	Fibulin-1 OS=Homo sapiens OX=9606 GN=FBLN1 PE=1 SV=4; Additional IDs concatenated into MaxParsimony group: A0A0U1RRA4
P60174	286	2	30753.7	2	5	0.000329994	0.1469	14.9274	Triosephosphate isomerase OS=Homo sapiens OX=9606 GN=TPI1 PE=1 SV=3
A0A0A0MRJ7	2229	0	252060	2	6	5.08093e-05	0.0108	14.8853	Coagulation factor V OS=Homo sapiens OX=9606 GN=F5 PE=1 SV=1; Additional IDs concatenated into MaxParsimony group: P12259
P12259	2224	0	251528	2	6	5.09236e-05	0.0108	14.8853	Coagulation factor V OS=Homo sapiens OX=9606 GN=F5 PE=1 SV=4
P26022	381	2	41930.8	2	5	0.000247712	0.0604	14.8566	Pentraxin-related protein PTX3 OS=Homo sapiens OX=9606 GN=PTX3 PE=1 SV=3
A0A286YFB1	190	0	22516.2	2	5	0.000496728	0.0789	14.8556	Troponin T, fast skeletal muscle OS=Homo sapiens OX=9606 GN=TNNT3 PE=1 SV=1
F8VRK0	49	0	5297.6	2	4	0.00154087	0.7143	14.6076	Tubulin alpha-1B chain (Fragment) OS=Homo sapiens OX=9606 GN=TUBA1B PE=1 SV=1
F8VWV9	81	0	8920.4	2	4	0.000932132	0.4321	14.6076	Tubulin alpha-1B chain (Fragment) OS=Homo sapiens OX=9606 GN=TUBA1B PE=1 SV=1
F8VX09	75	0	8265	2	4	0.0010067	0.4667	14.6076	Tubulin alpha-1B chain (Fragment) OS=Homo sapiens OX=9606 GN=TUBA1B PE=1 SV=1
H0Y5C6	281	0	29822.8	3	5	0.000335866	0.1957	14.5024	Filamin-A (Fragment) OS=Homo sapiens OX=9606 GN=FLNA PE=1 SV=1
F5H2Z3	136	0	15282.1	2	5	0.000693958	0.2132	14.4261	Polyubiquitin-C (Fragment) OS=Homo sapiens OX=9606 GN=UBC PE=1 SV=1
F5GZ39	61	0	6853.6	2	5	0.00154719	0.4754	14.4261	Polyubiquitin-C (Fragment) OS=Homo sapiens OX=9606 GN=UBC PE=1 SV=1
P62979	156	0	17935.5	2	5	0.000604989	0.1859	14.4261	Ubiquitin-40S ribosomal protein S27a OS=Homo sapiens OX=9606 GN=RPS27A PE=1 SV=2
J3QSA3	43	0	4832.6	2	5	0.00219485	0.6744	14.4261	Polyubiquitin-B (Fragment) OS=Homo sapiens OX=9606 GN=UBB PE=1 SV=1
J3QTR3	106	0	12211.9	2	5	0.000890362	0.2736	14.4261	Ubiquitin-40S ribosomal protein S27a (Fragment) OS=Homo sapiens OX=9606 GN=RPS27A PE=1 SV=1
Q5PY61	229	0	25723.9	2	5	0.000412133	0.1266	14.4261	Polyubiquitin-C OS=Homo sapiens OX=9606 GN=UBC PE=1 SV=1
Q96C32	305	0	34265.5	2	5	0.000309437	0.0951	14.4261	Polyubiquitin-C OS=Homo sapiens OX=9606 GN=UBC PE=1 SV=1
contaminant_UBIQUITIN08	76	0	8541.6	2	5	0.00124182	0.3816	14.4261
Q49A90	95	0	10757.6	2	5	0.000993456	0.3053	14.4261	RPS27A protein OS=Homo sapiens OX=9606 GN=RPS27A PE=2 SV=1
P0CG47	229	0	25727.8	2	5	0.000412133	0.1266	14.4261	Polyubiquitin-B OS=Homo sapiens OX=9606 GN=UBB PE=1 SV=1
F5GYU3	134	0	15005	2	5	0.000704316	0.2164	14.4261	Polyubiquitin-C (Fragment) OS=Homo sapiens OX=9606 GN=UBC PE=1 SV=1
J3QS39	93	0	10444.7	2	5	0.00101482	0.3118	14.4261	Polyubiquitin-B (Fragment) OS=Homo sapiens OX=9606 GN=UBB PE=1 SV=1
M0R1V7	63	0	7109.8	2	5	0.00149807	0.4603	14.4261	Ubiquitin-60S ribosomal protein L40 (Fragment) OS=Homo sapiens OX=9606 GN=UBA52 PE=1 SV=1
F5H747	160	0	18043.8	2	5	0.000589865	0.1812	14.4261	Polyubiquitin-C (Fragment) OS=Homo sapiens OX=9606 GN=UBC PE=1 SV=8
F5H388	155	0	17455.4	2	5	0.000608893	0.1871	14.4261	Polyubiquitin-C (Fragment) OS=Homo sapiens OX=9606 GN=UBC PE=1 SV=1
P0CG48	685	0	76973.5	2	5	0.000137779	0.0423	14.4261	Polyubiquitin-C OS=Homo sapiens OX=9606 GN=UBC PE=1 SV=3; Additional IDs concatenated into MaxParsimony group: Q96C32, P0CG47, Q5PY61, J3QKN0, F5GXK7, F5H747, P62979, F5H388, B4DV12, F5H265, F5H2Z3, F5GYU3, P62987, F5H6Q2, J3QTR3, Q49A90, J3QS39, contaminant_UBIQUITIN08, M0R1V7, F5GZ39, J3QSA3
F5H6Q2	122	0	13705.4	2	5	0.000773593	0.2377	14.4261	Polyubiquitin-C (Fragment) OS=Homo sapiens OX=9606 GN=UBC PE=1 SV=8
B4DV12	153	0	17186.2	2	5	0.000616852	0.1895	14.4261	Polyubiquitin-B OS=Homo sapiens OX=9606 GN=UBB PE=1 SV=1
J3QKN0	206	0	23130.5	2	5	0.000458147	0.1408	14.4261	Polyubiquitin-B (Fragment) OS=Homo sapiens OX=9606 GN=UBB PE=1 SV=1
P62987	128	0	14700.9	2	5	0.000737331	0.2266	14.4261	Ubiquitin-60S ribosomal protein L40 OS=Homo sapiens OX=9606 GN=UBA52 PE=1 SV=2
F5GXK7	169	0	18986.3	2	5	0.000558452	0.1716	14.4261	Polyubiquitin-C (Fragment) OS=Homo sapiens OX=9606 GN=UBC PE=1 SV=2
F5H265	149	0	16813.1	2	5	0.000633412	0.1946	14.4261	Polyubiquitin-C (Fragment) OS=Homo sapiens OX=9606 GN=UBC PE=1 SV=1
P12109	1028	1	108444	3	7	0.000128531	0.0243	14.2775	Collagen alpha-1(VI) chain OS=Homo sapiens OX=9606 GN=COL6A1 PE=1 SV=3; Additional IDs concatenated into MaxParsimony group: A0A087X0S5
contaminant_KERATIN04	458	0	49595.4	4	6	0.00024728	0.0764	14.2504
A8MT21	291	0	32646.2	3	5	0.000324324	0.0687	14.1927	Keratin, type I cytoskeletal 15 OS=Homo sapiens OX=9606 GN=KRT15 PE=1 SV=1
Q86YZ3	2850	2	282210	2	4	2.64922e-05	0.0158	14.1765	Hornerin OS=Homo sapiens OX=9606 GN=HRNR PE=1 SV=2
I3L4Z0	128	0	13776.1	2	4	0.000589865	0.2812	14.1083	Pigment epithelium-derived factor (Fragment) OS=Homo sapiens OX=9606 GN=SERPINF1 PE=1 SV=1
I3L2R7	132	0	13989.1	2	4	0.00057199	0.2727	14.1083	Pigment epithelium-derived factor (Fragment) OS=Homo sapiens OX=9606 GN=SERPINF1 PE=1 SV=1
I3L3Z3	111	0	11737.9	2	4	0.000680204	0.3243	14.1083	Pigment epithelium-derived factor (Fragment) OS=Homo sapiens OX=9606 GN=SERPINF1 PE=1 SV=1
B7ZKJ8	935	0	103798	2	6	0.000121127	0.0193	14.0811	ITIH4 protein OS=Homo sapiens OX=9606 GN=ITIH4 PE=1 SV=1
O95497	513	2	56957.1	2	6	0.000220768	0.0546	14.0468	Pantetheinase OS=Homo sapiens OX=9606 GN=VNN1 PE=1 SV=2
P07384	714	3	81820.2	3	6	0.000158619	0.0462	13.9223	Calpain-1 catalytic subunit OS=Homo sapiens OX=9606 GN=CAPN1 PE=1 SV=1
F8W696	245	0	27873.3	1	5	0.000385218	0.0653	13.8692	Apolipoprotein A-I OS=Homo sapiens OX=9606 GN=APOA1 PE=1 SV=1
P02647	267	0	30740.9	1	5	0.000353477	0.0599	13.8692	Apolipoprotein A-I OS=Homo sapiens OX=9606 GN=APOA1 PE=1 SV=1; Additional IDs concatenated into MaxParsimony group: F8W696
A0A0G2JPA8	427	0	47888.6	2	4	0.000176821	0.0656	13.7985	Alpha-2-antiplasmin OS=Homo sapiens OX=9606 GN=SERPINF2 PE=1 SV=1
C9JMH6	255	0	27787.3	2	4	0.000296089	0.1098	13.7985	Alpha-2-antiplasmin (Fragment) OS=Homo sapiens OX=9606 GN=SERPINF2 PE=1 SV=1
A0A0J9YY65	255	0	27817.3	2	4	0.000296089	0.1098	13.7985	Alpha-2-antiplasmin (Fragment) OS=Homo sapiens OX=9606 GN=SERPINF2 PE=1 SV=1
P08697	491	0	54513.1	2	4	0.000153773	0.057	13.7985	Alpha-2-antiplasmin OS=Homo sapiens OX=9606 GN=SERPINF2 PE=1 SV=3; Additional IDs concatenated into MaxParsimony group: A0A0G2JPA8, A0A0J9YY65, C9JMH6
P35442	1172	0	129890	3	6	9.66331e-05	0.0196	13.7519	Thrombospondin-2 OS=Homo sapiens OX=9606 GN=THBS2 PE=1 SV=2
A0A3B3ITK0	1177	0	130422	3	6	9.62226e-05	0.0195	13.7519	Thrombospondin-2 OS=Homo sapiens OX=9606 GN=THBS2 PE=1 SV=1
F8WDR7	84	0	10096.9	3	5	0.00112355	0.5	13.6241	Actin-related protein 3 (Fragment) OS=Homo sapiens OX=9606 GN=ACTR3 PE=1 SV=2
F8VV57	132	0	12131.8	3	5	0.000714988	0.2652	13.5989	Keratin, type II cytoskeletal 5 (Fragment) OS=Homo sapiens OX=9606 GN=KRT5 PE=1 SV=1
F5H6T1	339	0	38799.2	4	6	0.000334083	0.1504	13.5165	Actin-related protein 2 OS=Homo sapiens OX=9606 GN=ACTR2 PE=1 SV=2
P61160	394	0	44714.2	4	6	0.000287447	0.1294	13.5165	Actin-related protein 2 OS=Homo sapiens OX=9606 GN=ACTR2 PE=1 SV=1; Additional IDs concatenated into MaxParsimony group: F5H6T1
K7EP41	159	0	18319.5	4	7	0.000831004	0.2767	13.4955	Glucose-6-phosphate isomerase (Fragment) OS=Homo sapiens OX=9606 GN=GPI PE=1 SV=1
A0A494C0Q3	131	0	15038.9	2	5	0.000720445	0.1908	13.4458	Alpha-actinin-2 OS=Homo sapiens OX=9606 GN=ACTN2 PE=1 SV=1
H0YMT1	1471	0	154613	2	5	6.41593e-05	0.015	13.4212	Talin-2 (Fragment) OS=Homo sapiens OX=9606 GN=TLN2 PE=1 SV=1
A0A1B0GVU7	1567	0	164568	2	5	6.02287e-05	0.014	13.4212	Talin-2 OS=Homo sapiens OX=9606 GN=TLN2 PE=1 SV=1
Q9Y4G6	2542	0	271425	2	5	3.71276e-05	0.0087	13.4212	Talin-2 OS=Homo sapiens OX=9606 GN=TLN2 PE=1 SV=4
P12035	628	0	64359.6	4	6	0.000180341	0.0494	13.2597	Keratin, type II cytoskeletal 3 OS=Homo sapiens OX=9606 GN=KRT3 PE=1 SV=3
Q9H853	241	0	27515.7	2	4	0.000313289	0.1162	13.1792	Putative tubulin-like protein alpha-4B OS=Homo sapiens OX=9606 GN=TUBA4B PE=5 SV=2
A0A0G2JH68	1272	0	141251	3	5	7.41968e-05	0.0307	13.0742	Protein diaphanous homolog 1 OS=Homo sapiens OX=9606 GN=DIAPH1 PE=1 SV=1; Additional IDs concatenated into MaxParsimony group: O60610, A0A140T8Z0, A0A2R8Y5N1, H9KV28, A0A2R8YEF8, B4E2I7
A0A140T8Z0	1263	0	140193	3	5	7.47255e-05	0.0309	13.0742	Protein diaphanous homolog 1 OS=Homo sapiens OX=9606 GN=DIAPH1 PE=1 SV=1
A0A2R8Y5N1	1250	0	139306	3	5	7.55027e-05	0.0312	13.0742	Protein diaphanous homolog 1 OS=Homo sapiens OX=9606 GN=DIAPH1 PE=1 SV=1
O60610	1272	0	141240	3	5	7.41968e-05	0.0307	13.0742	Protein diaphanous homolog 1 OS=Homo sapiens OX=9606 GN=DIAPH1 PE=1 SV=2
H9KV28	1228	0	136747	3	5	7.68553e-05	0.0318	13.0742	Protein diaphanous homolog 1 OS=Homo sapiens OX=9606 GN=DIAPH1 PE=1 SV=2
Q99460	953	0	105751	2	5	9.90329e-05	0.0231	13.031	26S proteasome non-ATPase regulatory subunit 1 OS=Homo sapiens OX=9606 GN=PSMD1 PE=1 SV=2; Additional IDs concatenated into MaxParsimony group: A0A087WW66, H7C378
A0A087WW66	953	0	105766	2	5	9.90329e-05	0.0231	13.031	26S proteasome non-ATPase regulatory subunit 1 OS=Homo sapiens OX=9606 GN=PSMD1 PE=1 SV=1
A2A274	805	0	87747	3	5	0.00011724	0.0323	13	Aconitate hydratase, mitochondrial OS=Homo sapiens OX=9606 GN=ACO2 PE=1 SV=1; Additional IDs concatenated into MaxParsimony group: Q99798
Q99798	780	0	85353.9	3	5	0.000120998	0.0333	13	Aconitate hydratase, mitochondrial OS=Homo sapiens OX=9606 GN=ACO2 PE=1 SV=2
P01031	1676	3	188168	3	5	5.63117e-05	0.0143	12.8097	Complement C5 OS=Homo sapiens OX=9606 GN=C5 PE=1 SV=4
A0A087X0S5	1026	0	108254	2	6	0.000110384	0.0244	12.735	Collagen alpha-1(VI) chain OS=Homo sapiens OX=9606 GN=COL6A1 PE=1 SV=1
K7EPJ9	231	0	24832.2	3	6	0.000490277	0.0996	12.6836	Keratin, type I cytoskeletal 17 (Fragment) OS=Homo sapiens OX=9606 GN=KRT17 PE=1 SV=1
C9JM50	196	0	20812.5	3	6	0.000577827	0.1173	12.6836	Keratin, type I cytoskeletal 19 (Fragment) OS=Homo sapiens OX=9606 GN=KRT19 PE=1 SV=1
Q8IWA5	706	1	80052.5	1	4	0.000106944	0.0227	12.668	Choline transporter-like protein 2 OS=Homo sapiens OX=9606 GN=SLC44A2 PE=1 SV=3
A0A3B3IU79	811	0	88076.5	3	4	9.30982e-05	0.0555	12.64	Integrin alpha-IIb (Fragment) OS=Homo sapiens OX=9606 GN=ITGA2B PE=1 SV=1
P08514	1039	0	113288	3	4	7.26686e-05	0.0433	12.64	Integrin alpha-IIb OS=Homo sapiens OX=9606 GN=ITGA2B PE=1 SV=3; Additional IDs concatenated into MaxParsimony group: A0A3B3IU79
A0A0A0MRA3	27118	0	3.01209e+06	2	4	2.78423e-06	0.0006	12.5852	Titin OS=Homo sapiens OX=9606 GN=TTN PE=1 SV=1
H3BR68	130	0	13754	2	5	0.000725987	0.1692	12.5754	Fructose-bisphosphate aldolase A (Fragment) OS=Homo sapiens OX=9606 GN=ALDOA PE=1 SV=1
E9PN89	312	0	34779	4	6	0.000362994	0.1859	12.5454	Heat shock cognate 71 kDa protein (Fragment) OS=Homo sapiens OX=9606 GN=HSPA8 PE=1 SV=1
P13797	630	0	70748.2	2	5	0.000149807	0.0349	12.4982	Plastin-3 OS=Homo sapiens OX=9606 GN=PLS3 PE=1 SV=4
A0A0A0MSQ0	617	0	69272.6	2	5	0.000152963	0.0357	12.4982	Plastin-3 OS=Homo sapiens OX=9606 GN=PLS3 PE=1 SV=1
Q02413	1049	2	113658	2	4	7.19759e-05	0.0362	12.4736	Desmoglein-1 OS=Homo sapiens OX=9606 GN=DSG1 PE=1 SV=2
V9GZ54	103	0	12097.3	3	5	0.000916295	0.3107	12.34	Moesin (Fragment) OS=Homo sapiens OX=9606 GN=MSN PE=1 SV=1
H0YLJ4	276	0	31367.2	1	6	0.000410341	0.029	12.2489	Unconventional myosin-Ie (Fragment) OS=Homo sapiens OX=9606 GN=MYO1E PE=1 SV=1
B1AH99	103	0	11536.9	3	4	0.000733036	0.4272	12.2074	Myosin-9 (Fragment) OS=Homo sapiens OX=9606 GN=MYH9 PE=1 SV=1
Q9Y2J8	665	2	75497.3	2	4	0.000113538	0.0526	12.184	Protein-arginine deiminase type-2 OS=Homo sapiens OX=9606 GN=PADI2 PE=1 SV=2
J3KQ32	416	0	46890.4	1	4	0.000181497	0.0361	12.1543	Obg-like ATPase 1 OS=Homo sapiens OX=9606 GN=OLA1 PE=1 SV=1; Additional IDs concatenated into MaxParsimony group: Q9NTK5, C9JTK6
Q9NTK5	396	0	44697.3	1	4	0.000190663	0.0379	12.1543	Obg-like ATPase 1 OS=Homo sapiens OX=9606 GN=OLA1 PE=1 SV=2
C9JTK6	116	0	12276.4	1	4	0.000650885	0.1293	12.1543	Obg-like ATPase 1 (Fragment) OS=Homo sapiens OX=9606 GN=OLA1 PE=1 SV=1
K7EJH8	182	0	21398.9	1	4	0.00041485	0.0549	12.0944	Alpha-actinin-4 (Fragment) OS=Homo sapiens OX=9606 GN=ACTN4 PE=1 SV=1
P04746	511	1	57652	3	5	0.000184693	0.0626	11.9615	Pancreatic alpha-amylase OS=Homo sapiens OX=9606 GN=AMY2A PE=1 SV=2; Additional IDs concatenated into MaxParsimony group: P19961
O75369	2602	0	277972	2	5	3.62715e-05	0.0073	11.8887	Filamin-B OS=Homo sapiens OX=9606 GN=FLNB PE=1 SV=2
Q9NQP5	138	0	15923.2	2	5	0.000683901	0.2391	11.8879	Coagulation factor XIII A chain (Fragment) OS=Homo sapiens OX=9606 GN=F13A1 PE=1 SV=2
A6PVK5	185	0	20884.5	2	5	0.000510153	0.1784	11.8879	Coagulation factor XIII A chain (Fragment) OS=Homo sapiens OX=9606 GN=F13A1 PE=1 SV=9
P04745	511	1	57712.9	3	5	0.000184693	0.0509	11.8829	Alpha-amylase 1 OS=Homo sapiens OX=9606 GN=AMY1A PE=1 SV=2
E7EMC6	330	0	36921.7	2	4	0.000228796	0.097	11.7267	Annexin OS=Homo sapiens OX=9606 GN=ANXA6 PE=1 SV=1
E5RFF0	156	0	17517.9	2	4	0.000483992	0.2051	11.7267	Annexin A6 (Fragment) OS=Homo sapiens OX=9606 GN=ANXA6 PE=1 SV=1
F5H1C3	103	0	11177.8	1	3	0.000549777	0.1748	11.7055	Gamma-enolase (Fragment) OS=Homo sapiens OX=9606 GN=ENO2 PE=1 SV=1
P53396	1101	3	120744	3	4	6.85765e-05	0.0409	11.5585	ATP-citrate synthase OS=Homo sapiens OX=9606 GN=ACLY PE=1 SV=3
Q14974	876	1	97090	2	4	8.61903e-05	0.0354	11.5582	Importin subunit beta-1 OS=Homo sapiens OX=9606 GN=KPNB1 PE=1 SV=2; Additional IDs concatenated into MaxParsimony group: J3KTM9
E9PQQ4	171	0	18697.4	3	4	0.000441536	0.269	11.5477	Heat shock cognate 71 kDa protein (Fragment) OS=Homo sapiens OX=9606 GN=HSPA8 PE=1 SV=1
E9PK54	183	0	19925.1	3	4	0.000412583	0.2514	11.5477	Heat shock cognate 71 kDa protein (Fragment) OS=Homo sapiens OX=9606 GN=HSPA8 PE=1 SV=8
E9PLF4	187	0	20338.3	3	4	0.000403758	0.246	11.5477	Heat shock cognate 71 kDa protein (Fragment) OS=Homo sapiens OX=9606 GN=HSPA8 PE=1 SV=1
E9PQK7	178	0	19435.8	3	4	0.000424172	0.2584	11.5477	Heat shock cognate 71 kDa protein (Fragment) OS=Homo sapiens OX=9606 GN=HSPA8 PE=1 SV=1
H3BU13	82	0	8927.4	2	4	0.000920764	0.2927	11.4541	Pyruvate kinase PKM (Fragment) OS=Homo sapiens OX=9606 GN=PKM PE=1 SV=1
P04004	478	2	54253.2	2	4	0.000157955	0.0314	11.4331	Vitronectin OS=Homo sapiens OX=9606 GN=VTN PE=1 SV=1
Q8NHM4	247	0	26502.2	1	3	0.000229259	0.081	11.4173	Putative trypsin-6 OS=Homo sapiens OX=9606 GN=PRSS3P2 PE=5 SV=2
H0Y8D1	142	0	15393.8	1	3	0.000398782	0.1408	11.4173	Trypsin-1 (Fragment) OS=Homo sapiens OX=9606 GN=PRSS1 PE=1 SV=1
P07478	247	0	26453	1	3	0.000229259	0.081	11.4173	Trypsin-2 OS=Homo sapiens OX=9606 GN=PRSS2 PE=1 SV=1
A6XMV9	261	0	27968.7	1	3	0.000216962	0.0766	11.4173	Protease serine 2 preproprotein OS=Homo sapiens OX=9606 GN=PRSS2 PE=1 SV=1
A6XMV8	246	0	26635	1	3	0.000230191	0.0813	11.4173	Protease serine 2 preproprotein OS=Homo sapiens OX=9606 GN=PRSS2 PE=1 SV=1
E7EQ64	261	0	28086.8	1	3	0.000216962	0.0766	11.4173	Trypsin-1 OS=Homo sapiens OX=9606 GN=PRSS1 PE=1 SV=1; Additional IDs concatenated into MaxParsimony group: A6XMV9, A0A0J9YYC8, P07477, Q8NHM4, P07478, A6XMV8, H0Y8D1
A0A0J9YYC8	247	0	26393	1	3	0.000229259	0.081	11.4173	Trypsin-2 OS=Homo sapiens OX=9606 GN=PRSS2 PE=1 SV=1
P07477	247	0	26523.1	1	3	0.000229259	0.081	11.4173	Trypsin-1 OS=Homo sapiens OX=9606 GN=PRSS1 PE=1 SV=1
Q5T987	237	0	26785.8	1	4	0.000318577	0.0464	11.3821	Inter-alpha-trypsin inhibitor heavy chain H2 (Fragment) OS=Homo sapiens OX=9606 GN=ITIH2 PE=1 SV=1
P54652	639	0	69959.9	3	5	0.000147697	0.061	11.3724	Heat shock-related 70 kDa protein 2 OS=Homo sapiens OX=9606 GN=HSPA2 PE=1 SV=1
P46940	1657	0	189116	3	4	4.55659e-05	0.0284	11.2159	Ras GTPase-activating-like protein IQGAP1 OS=Homo sapiens OX=9606 GN=IQGAP1 PE=1 SV=1; Additional IDs concatenated into MaxParsimony group: A0A0J9YXZ5, H0YLE8
contaminant_KERATIN15	629	0	64453.6	3	5	0.000150045	0.0318	11.2072
H0YID6	119	0	13023.4	3	5	0.000793095	0.1681	11.2072	Keratin, type II cytoskeletal 79 (Fragment) OS=Homo sapiens OX=9606 GN=KRT79 PE=1 SV=1
P62805	103	3	11342.4	3	5	0.000916295	0.2913	11.0592	Histone H4 OS=Homo sapiens OX=9606 GN=H4C1 PE=1 SV=2
A0A494C0P6	214	0	24741.5	2	4	0.000352816	0.1355	10.9914	Tropomyosin alpha-3 chain OS=Homo sapiens OX=9606 GN=TPM3 PE=1 SV=1
A0A286YEY4	395	0	43759.8	2	4	0.000191146	0.0608	10.7262	Immunoglobulin heavy constant gamma 2 (Fragment) OS=Homo sapiens OX=9606 GN=IGHG2 PE=1 SV=1
P01859	326	0	35859.7	2	4	0.000231603	0.0736	10.7262	Immunoglobulin heavy constant gamma 2 OS=Homo sapiens OX=9606 GN=IGHG2 PE=1 SV=2
Q8TCE1	259	0	29055.8	1	5	0.000364395	0.0425	10.709	Antithrombin-III OS=Homo sapiens OX=9606 GN=SERPINC1 PE=1 SV=1
C9JEV0	227	0	26319.2	2	4	0.000332611	0.163	10.6525	Zinc-alpha-2-glycoprotein OS=Homo sapiens OX=9606 GN=AZGP1 PE=1 SV=1
A8K7Q2	410	0	45292.3	3	4	0.000184153	0.1146	10.5818	Heat shock cognate 71 kDa protein OS=Homo sapiens OX=9606 GN=HSPA8 PE=1 SV=1
P81605	110	2	11258.8	2	4	0.000686388	0.2	10.5658	Dermcidin OS=Homo sapiens OX=9606 GN=DCD PE=1 SV=2
P19961	511	0	57655	2	4	0.000147755	0.0509	10.5223	Alpha-amylase 2B OS=Homo sapiens OX=9606 GN=AMY2B PE=1 SV=1
Q7Z794	578	1	61845.5	2	3	9.79706e-05	0.0415	10.5106	Keratin, type II cytoskeletal 1b OS=Homo sapiens OX=9606 GN=KRT77 PE=2 SV=3
P05141	298	1	32813.1	2	5	0.000316706	0.0839	10.4732	ADP/ATP translocase 2 OS=Homo sapiens OX=9606 GN=SLC25A5 PE=1 SV=7
K7EJP1	144	0	15240.2	2	4	0.000524324	0.1806	10.4662	ATP synthase subunit alpha, mitochondrial (Fragment) OS=Homo sapiens OX=9606 GN=ATP5F1A PE=1 SV=8
K7EQH4	111	0	11690.1	2	4	0.000680204	0.2342	10.4662	ATP synthase subunit alpha, mitochondrial (Fragment) OS=Homo sapiens OX=9606 GN=ATP5F1A PE=1 SV=1
P05546	499	2	57016.2	2	5	0.000189135	0.0381	10.2991	Heparin cofactor 2 OS=Homo sapiens OX=9606 GN=SERPIND1 PE=1 SV=3
P48741	367	0	40201.6	3	5	0.000257162	0.1117	10.2877	Putative heat shock 70 kDa protein 7 OS=Homo sapiens OX=9606 GN=HSPA7 PE=5 SV=2
P02787	698	1	76995.6	3	5	0.000135213	0.043	10.2626	Serotransferrin OS=Homo sapiens OX=9606 GN=TF PE=1 SV=3
H0Y5H9	371	0	42456.4	3	4	0.000203511	0.0916	10.217	Serpin B4 (Fragment) OS=Homo sapiens OX=9606 GN=SERPINB4 PE=1 SV=1
P48594	390	0	44807.5	3	4	0.000193597	0.0872	10.217	Serpin B4 OS=Homo sapiens OX=9606 GN=SERPINB4 PE=1 SV=2
A6NHL2	446	0	49858.7	2	4	0.000169289	0.0247	10.1516	Tubulin alpha chain-like 3 OS=Homo sapiens OX=9606 GN=TUBAL3 PE=1 SV=2
A0A0B4J259	137	0	15300.7	3	4	0.000551114	0.2263	10.1053	Lysozyme OS=Homo sapiens OX=9606 GN=LYZ PE=1 SV=1
F8VV32	104	0	11462.7	3	4	0.000725987	0.2981	10.1053	Lysozyme OS=Homo sapiens OX=9606 GN=LYZ PE=1 SV=1
G3V461	128	0	14194	1	3	0.000442399	0.1094	9.9719	Creatine kinase B-type (Fragment) OS=Homo sapiens OX=9606 GN=CKB PE=1 SV=1
G3V4N7	217	0	24082.8	1	3	0.000260954	0.0645	9.9719	Creatine kinase B-type (Fragment) OS=Homo sapiens OX=9606 GN=CKB PE=1 SV=1
F8VUG2	273	0	30869.5	1	4	0.000276567	0.0366	9.938	Keratin, type II cytoskeletal 8 (Fragment) OS=Homo sapiens OX=9606 GN=KRT8 PE=1 SV=1
F8W1U3	289	0	32510.5	1	4	0.000261255	0.0346	9.938	Keratin, type II cytoskeletal 8 (Fragment) OS=Homo sapiens OX=9606 GN=KRT8 PE=1 SV=1
contaminant_KERATIN20	483	0	53697.1	1	4	0.00015632	0.0207	9.938
P05787	483	0	53653.1	1	4	0.00015632	0.0207	9.938	Keratin, type II cytoskeletal 8 OS=Homo sapiens OX=9606 GN=KRT8 PE=1 SV=7
F8VP67	113	0	13561.7	1	4	0.000668165	0.0885	9.938	Keratin, type II cytoskeletal 8 (Fragment) OS=Homo sapiens OX=9606 GN=KRT8 PE=1 SV=1
P20061	433	1	48158	1	3	0.000130778	0.0439	9.9358	Transcobalamin-1 OS=Homo sapiens OX=9606 GN=TCN1 PE=1 SV=2
G3V2J8	174	0	20121.1	2	4	0.000433923	0.1437	9.8498	Heat shock protein HSP 90-alpha (Fragment) OS=Homo sapiens OX=9606 GN=HSP90AA1 PE=1 SV=1
B1AH77	148	0	16746.8	3	5	0.000637692	0.2162	9.728	Ras-related C3 botulinum toxin substrate 2 OS=Homo sapiens OX=9606 GN=RAC2 PE=1 SV=1
P15153	192	0	21397.1	3	5	0.000491554	0.1667	9.728	Ras-related C3 botulinum toxin substrate 2 OS=Homo sapiens OX=9606 GN=RAC2 PE=1 SV=1; Additional IDs concatenated into MaxParsimony group: B1AH80, B1AH77, P63000, P60763, B1AH78, J3QLK0, J3KSC4
B1AH80	185	0	20767.8	3	5	0.000510153	0.173	9.728	Ras-related C3 botulinum toxin substrate 2 (Rho family, small GTP binding protein Rac2), isoform CRA_c OS=Homo sapiens OX=9606 GN=RAC2 PE=1 SV=1
A0A3B3IT15	1204	0	135916	3	4	6.27099e-05	0.0299	9.7142	Coatomer subunit alpha OS=Homo sapiens OX=9606 GN=COPA PE=1 SV=1
A0A3B3IS84	1204	0	136006	3	4	6.27099e-05	0.0299	9.7142	Coatomer subunit alpha OS=Homo sapiens OX=9606 GN=COPA PE=1 SV=1
P53621	1224	0	138240	3	4	6.16852e-05	0.0294	9.7142	Coatomer subunit alpha OS=Homo sapiens OX=9606 GN=COPA PE=1 SV=2; Additional IDs concatenated into MaxParsimony group: A0A3B3IT15, A0A3B3IS84, A0A3B3ISC6, A0A3B3IU89
A0A3B3ISC6	1024	0	114779	3	4	7.37331e-05	0.0352	9.7142	Coatomer subunit alpha (Fragment) OS=Homo sapiens OX=9606 GN=COPA PE=1 SV=1
A0A3B3IU89	682	0	77078.6	3	4	0.000110708	0.0528	9.7142	Coatomer subunit alpha (Fragment) OS=Homo sapiens OX=9606 GN=COPA PE=1 SV=1
A0A0C4DFM8	508	0	58215.2	2	4	0.000148627	0.0413	9.7026	Myosin-14 OS=Homo sapiens OX=9606 GN=MYH14 PE=1 SV=1
K7EMD9	165	0	19183.7	3	5	0.00057199	0.1879	9.6339	Keratin, type I cytoskeletal 13 (Fragment) OS=Homo sapiens OX=9606 GN=KRT13 PE=1 SV=1
E7ERA5	187	0	21420.5	2	3	0.000302818	0.1872	9.6166	Myosin-10 (Fragment) OS=Homo sapiens OX=9606 GN=MYH10 PE=1 SV=8
A0A2R8YDF1	261	1	29005.1	2	5	0.000361603	0.0421	9.5167	Bactericidal permeability-increasing protein OS=Homo sapiens OX=9606 GN=BPI PE=1 SV=1
A0A0J9YXZ5	1191	0	135901	2	3	4.75458e-05	0.0336	9.4959	Ras GTPase-activating-like protein IQGAP1 OS=Homo sapiens OX=9606 GN=IQGAP1 PE=1 SV=1
E7EUC7	517	0	57751.2	2	4	0.00014604	0.0522	9.4944	UTP--glucose-1-phosphate uridylyltransferase OS=Homo sapiens OX=9606 GN=UGP2 PE=1 SV=1; Additional IDs concatenated into MaxParsimony group: Q16851, A0A087WYS1, C9JNZ1, C9JQU9, C9JVG3, C9JWG0
A0A087WYS1	508	0	56913.7	2	4	0.000148627	0.0531	9.4944	UTP--glucose-1-phosphate uridylyltransferase OS=Homo sapiens OX=9606 GN=UGP2 PE=1 SV=1
Q16851	508	0	56886.7	2	4	0.000148627	0.0531	9.4944	UTP--glucose-1-phosphate uridylyltransferase OS=Homo sapiens OX=9606 GN=UGP2 PE=1 SV=5
G3XAL0	231	0	24560.8	2	4	0.000326851	0.0996	9.4646	Malate dehydrogenase OS=Homo sapiens OX=9606 GN=MDH2 PE=1 SV=1
Q7Z3Y9	468	0	51860.4	2	4	0.000161331	0.0192	9.443	Keratin, type I cytoskeletal 26 OS=Homo sapiens OX=9606 GN=KRT26 PE=1 SV=2
H7C4J1	208	0	23737.1	1	3	0.000272245	0.0529	9.305	Actin-related protein 3C (Fragment) OS=Homo sapiens OX=9606 GN=ACTR3C PE=3 SV=1
A0A0A0MTI9	189	0	21281	1	3	0.000299614	0.0582	9.305	Actin-related protein 3C OS=Homo sapiens OX=9606 GN=ACTR3C PE=3 SV=1
C9IZN3	222	0	24286.7	1	3	0.000255077	0.0495	9.305	Actin-related protein 3C (Fragment) OS=Homo sapiens OX=9606 GN=ACTR3C PE=3 SV=1
Q9C0K3	210	0	23679.1	1	3	0.000269652	0.0524	9.305	Actin-related protein 3C OS=Homo sapiens OX=9606 GN=ACTR3C PE=2 SV=1
Q9P1U1	418	0	47559.2	1	3	0.000135471	0.0263	9.305	Actin-related protein 3B OS=Homo sapiens OX=9606 GN=ACTR3B PE=2 SV=1
P00739	348	1	38986.7	3	5	0.000271202	0.0575	9.2975	Haptoglobin-related protein OS=Homo sapiens OX=9606 GN=HPR PE=2 SV=2
A0A2R8YF08	145	0	16694.7	3	5	0.000650885	0.2345	9.0752	Glucose-6-phosphate isomerase (Fragment) OS=Homo sapiens OX=9606 GN=GPI PE=1 SV=1
K7ELR7	146	0	16781.7	3	5	0.000646427	0.2329	9.0752	Glucose-6-phosphate isomerase (Fragment) OS=Homo sapiens OX=9606 GN=GPI PE=1 SV=1
K7ERK8	139	0	15985.3	3	5	0.000678981	0.2446	9.0752	Glucose-6-phosphate isomerase (Fragment) OS=Homo sapiens OX=9606 GN=GPI PE=1 SV=2
A0A0J9YXH9	133	0	15351.9	3	5	0.000709612	0.2556	9.0752	Glucose-6-phosphate isomerase (Fragment) OS=Homo sapiens OX=9606 GN=GPI PE=1 SV=1
A0A0J9YXM3	161	0	18556.4	3	5	0.000586201	0.2112	9.0752	Glucose-6-phosphate isomerase (Fragment) OS=Homo sapiens OX=9606 GN=GPI PE=1 SV=1
K7EIL4	116	0	13313	3	5	0.000813606	0.2931	9.0752	Glucose-6-phosphate isomerase (Fragment) OS=Homo sapiens OX=9606 GN=GPI PE=1 SV=2
A0A3B3ISU3	233	0	26208.2	2	3	0.000243034	0.1159	8.8797	Low affinity immunoglobulin gamma Fc region receptor III-B OS=Homo sapiens OX=9606 GN=FCGR3B PE=1 SV=1
M9MML6	269	0	29847.1	2	3	0.000210509	0.1004	8.8797	Low affinity immunoglobulin gamma Fc region receptor III-B OS=Homo sapiens OX=9606 GN=FCGR3B PE=1 SV=1; Additional IDs concatenated into MaxParsimony group: A0A3B3ISU3, O75015, H0Y4U3, A0A087WZR4, A0A087WU90, E9PNY5
O75015	233	0	26181.2	2	3	0.000243034	0.1159	8.8797	Low affinity immunoglobulin gamma Fc region receptor III-B OS=Homo sapiens OX=9606 GN=FCGR3B PE=1 SV=2
A0A087WZR4	216	0	24388.1	2	3	0.000262162	0.125	8.8797	Low affinity immunoglobulin gamma Fc region receptor III-B OS=Homo sapiens OX=9606 GN=FCGR3B PE=1 SV=1
H0Y4U3	232	0	26079.2	2	3	0.000244082	0.1164	8.8797	Low affinity immunoglobulin gamma Fc region receptor III-B OS=Homo sapiens OX=9606 GN=FCGR3B PE=1 SV=2
U3KQI3	164	0	18964.5	1	3	0.000345287	0.0793	8.834	Plastin-3 (Fragment) OS=Homo sapiens OX=9606 GN=PLS3 PE=1 SV=1
H7C378	192	0	20399.2	1	3	0.000294932	0.0625	8.8021	26S proteasome non-ATPase regulatory subunit 1 (Fragment) OS=Homo sapiens OX=9606 GN=PSMD1 PE=1 SV=1
V9GZ37	476	0	51896.7	4	5	0.000198274	0.1008	8.7854	Heat shock 70 kDa protein 1A OS=Homo sapiens OX=9606 GN=HSPA1A PE=1 SV=1
E9PEW8	104	0	11320.8	2	4	0.000725987	0.25	8.782	Hemoglobin subunit delta (Fragment) OS=Homo sapiens OX=9606 GN=HBD PE=1 SV=1
A0A494C1V1	2720	0	298192	2	3	2.08188e-05	0.014	8.7529	Neurobeachin-like protein 2 OS=Homo sapiens OX=9606 GN=NBEAL2 PE=1 SV=1
Q6ZNJ1	2754	0	302308	2	3	2.05617e-05	0.0138	8.7529	Neurobeachin-like protein 2 OS=Homo sapiens OX=9606 GN=NBEAL2 PE=1 SV=2; Additional IDs concatenated into MaxParsimony group: A0A494C1V1, H0Y764
F8W7L3	168	0	18693.8	1	5	0.000561776	0.0417	8.6165	Alpha-2-macroglobulin (Fragment) OS=Homo sapiens OX=9606 GN=A2M PE=1 SV=1
P43652	599	1	69006	2	4	0.000126048	0.0234	8.57	Afamin OS=Homo sapiens OX=9606 GN=AFM PE=1 SV=1
E9PPY6	137	0	15125.6	2	3	0.000413336	0.2044	8.5268	Heat shock cognate 71 kDa protein (Fragment) OS=Homo sapiens OX=9606 GN=HSPA8 PE=1 SV=1
E9PN25	132	0	14593.3	2	3	0.000428993	0.2121	8.5268	Heat shock cognate 71 kDa protein (Fragment) OS=Homo sapiens OX=9606 GN=HSPA8 PE=1 SV=1
H0Y8U9	106	0	11195.8	1	2	0.000356145	0.1792	8.495	Phosphotransferase (Fragment) OS=Homo sapiens OX=9606 GN=HK3 PE=1 SV=1
P20671	130	0	14080.9	2	4	0.00058079	0.1231	8.4761	Histone H2A type 1-D OS=Homo sapiens OX=9606 GN=H2AC7 PE=1 SV=2
Q96QV6	131	0	14206.9	2	4	0.000576356	0.1221	8.4761	Histone H2A type 1-A OS=Homo sapiens OX=9606 GN=HIST1H2AA PE=1 SV=3
A0A494C189	127	0	13469.5	2	4	0.000594509	0.126	8.4761	Histone H2A OS=Homo sapiens OX=9606 GN=H2AZ1 PE=1 SV=1
Q7L7L0	130	0	14094.9	2	4	0.00058079	0.1231	8.4761	Histone H2A type 3 OS=Homo sapiens OX=9606 GN=HIST3H2A PE=1 SV=3
A0A3B3IS11	140	0	15379.6	2	4	0.000539305	0.1143	8.4761	Histone H2A OS=Homo sapiens OX=9606 PE=3 SV=1
A0A0U1RRH7	170	0	18523.4	2	4	0.000444133	0.0941	8.4761	Histone H2A OS=Homo sapiens OX=9606 PE=3 SV=1; Additional IDs concatenated into MaxParsimony group: A0A0U1RR32, P16104, A0A3B3IS11, Q96QV6, Q7L7L0, Q6FI13, P04908, P0C0S8, Q93077, P20671, Q9BTM1, Q16777, Q96KK5, Q71UI9, P0C0S5, Q99878, A0A494C189, C9J0D1, Q8IUE6, H0YFX9, C9J386
A0A0U1RR32	169	0	18452.3	2	4	0.000446761	0.0947	8.4761	Histone H2A OS=Homo sapiens OX=9606 GN=hCG_2039566 PE=3 SV=1
P0C0S8	130	0	14064.9	2	4	0.00058079	0.1231	8.4761	Histone H2A type 1 OS=Homo sapiens OX=9606 GN=H2AC11 PE=1 SV=2
Q99878	128	0	13909.8	2	4	0.000589865	0.125	8.4761	Histone H2A type 1-J OS=Homo sapiens OX=9606 GN=H2AC14 PE=1 SV=3
P16104	143	0	15117.4	2	4	0.000527991	0.1119	8.4761	Histone H2AX OS=Homo sapiens OX=9606 GN=H2AFX PE=1 SV=2
C9J0D1	122	0	13137	2	4	0.000618874	0.1311	8.4761	Histone H2A OS=Homo sapiens OX=9606 GN=H2AZ2 PE=1 SV=1
P0C0S5	128	0	13526.5	2	4	0.000589865	0.125	8.4761	Histone H2A.Z OS=Homo sapiens OX=9606 GN=H2AZ1 PE=1 SV=2
P04908	130	0	14108.9	2	4	0.00058079	0.1231	8.4761	Histone H2A type 1-B/E OS=Homo sapiens OX=9606 GN=H2AC4 PE=1 SV=2
Q16777	129	0	13961.8	2	4	0.000585292	0.124	8.4761	Histone H2A type 2-C OS=Homo sapiens OX=9606 GN=HIST2H2AC PE=1 SV=4
Q71UI9	128	0	13482.5	2	4	0.000589865	0.125	8.4761	Histone H2A.V OS=Homo sapiens OX=9606 GN=H2AFV PE=1 SV=3
Q6FI13	130	0	14068.9	2	4	0.00058079	0.1231	8.4761	Histone H2A type 2-A OS=Homo sapiens OX=9606 GN=HIST2H2AA3 PE=1 SV=3
Q9BTM1	129	0	13992.9	2	4	0.000585292	0.124	8.4761	Histone H2A.J OS=Homo sapiens OX=9606 GN=H2AFJ PE=1 SV=1
Q93077	130	0	14078.9	2	4	0.00058079	0.1231	8.4761	Histone H2A type 1-C OS=Homo sapiens OX=9606 GN=HIST1H2AC PE=1 SV=3
Q96KK5	128	0	13879.8	2	4	0.000589865	0.125	8.4761	Histone H2A type 1-H OS=Homo sapiens OX=9606 GN=HIST1H2AH PE=1 SV=3
J3KPD6	526	0	59525.7	2	4	0.000143541	0.038	8.4579	Tyrosine-protein kinase OS=Homo sapiens OX=9606 GN=HCK PE=1 SV=1
H0Y3C5	525	0	59454.7	2	4	0.000143815	0.0381	8.4579	Tyrosine-protein kinase OS=Homo sapiens OX=9606 GN=HCK PE=1 SV=1
P08631	526	0	59543.7	2	4	0.000143541	0.038	8.4579	Tyrosine-protein kinase HCK OS=Homo sapiens OX=9606 GN=HCK PE=1 SV=5; Additional IDs concatenated into MaxParsimony group: J3KPD6, H0Y3C5
I3L107	99	0	11193.9	2	3	0.00057199	0.1313	8.4284	Pigment epithelium-derived factor (Fragment) OS=Homo sapiens OX=9606 GN=SERPINF1 PE=1 SV=1
I3L4N7	138	0	15892.3	2	3	0.000410341	0.0942	8.4284	Pigment epithelium-derived factor (Fragment) OS=Homo sapiens OX=9606 GN=SERPINF1 PE=1 SV=1
I3L4F9	90	0	10187.3	2	3	0.000629189	0.1444	8.4284	Pigment epithelium-derived factor (Fragment) OS=Homo sapiens OX=9606 GN=SERPINF1 PE=1 SV=8
C9JV77	368	0	39368.7	2	5	0.000256463	0.0353	8.359	Alpha-2-HS-glycoprotein OS=Homo sapiens OX=9606 GN=AHSG PE=1 SV=1
E9PI65	168	0	17887.1	2	3	0.000337066	0.1845	8.3413	Heat shock cognate 71 kDa protein (Fragment) OS=Homo sapiens OX=9606 GN=HSPA8 PE=1 SV=1
A0A3B3IS58	98	0	11273.8	2	3	0.000577827	0.1122	8.3188	Keratin, type I cytoskeletal 17 (Fragment) OS=Homo sapiens OX=9606 GN=KRT17 PE=1 SV=1
P35900	424	0	48438.9	2	3	0.000133554	0.0259	8.3188	Keratin, type I cytoskeletal 20 OS=Homo sapiens OX=9606 GN=KRT20 PE=1 SV=1
contaminant_KERATIN11	424	0	48438.9	2	3	0.000133554	0.0259	8.3188
P12235	298	0	33025.2	3	4	0.000253365	0.1074	8.2894	ADP/ATP translocase 1 OS=Homo sapiens OX=9606 GN=SLC25A4 PE=1 SV=4; Additional IDs concatenated into MaxParsimony group: V9GYG0, P12236, Q9H0C2
V9GYG0	208	0	22853	3	4	0.000362994	0.1538	8.2894	ADP/ATP translocase 1 OS=Homo sapiens OX=9606 GN=SLC25A4 PE=1 SV=1
J3KNI6	322	0	35659.7	2	3	0.00017586	0.0994	8.2308	Integrin beta (Fragment) OS=Homo sapiens OX=9606 GN=ITGB2 PE=1 SV=1
H3BTF1	41	0	4387.1	2	3	0.00138115	0.3171	8.1686	Sarcoplasmic/endoplasmic reticulum calcium ATPase 1 (Fragment) OS=Homo sapiens OX=9606 GN=ATP2A1 PE=1 SV=1
P32119	198	0	21860.2	1	3	0.000285995	0.0909	8.1638	Peroxiredoxin-2 OS=Homo sapiens OX=9606 GN=PRDX2 PE=1 SV=5; Additional IDs concatenated into MaxParsimony group: A6NIW5
A6NIW5	136	0	15110.8	1	3	0.000416375	0.1324	8.1638	Peroxiredoxin 2, isoform CRA_a OS=Homo sapiens OX=9606 GN=PRDX2 PE=1 SV=2
H7BZJ8	85	1	9687	2	3	0.0006662	0.2471	8.1283	Zinc-alpha-2-glycoprotein (Fragment) OS=Homo sapiens OX=9606 GN=AZGP1 PE=1 SV=1
A0A0A0MRD9	281	0	31460.8	2	4	0.000268693	0.0712	8.1068	Haptoglobin-related protein OS=Homo sapiens OX=9606 GN=HPR PE=1 SV=1
D6RD66	245	1	26762.5	3	4	0.000308174	0.1265	8.0449	WD repeat-containing protein 1 (Fragment) OS=Homo sapiens OX=9606 GN=WDR1 PE=1 SV=1
P01876	353	0	37612.6	2	3	0.000160416	0.1331	8.0231	Immunoglobulin heavy constant alpha 1 OS=Homo sapiens OX=9606 GN=IGHA1 PE=1 SV=2
A0A286YEY1	398	0	42803.3	2	3	0.000142279	0.1181	8.0231	Immunoglobulin heavy constant alpha 1 (Fragment) OS=Homo sapiens OX=9606 GN=IGHA1 PE=1 SV=1; Additional IDs concatenated into MaxParsimony group: P01876, A0A286YEY5, A0A0G2JMB2, P01877
P31997	349	1	38112.1	2	3	0.000162255	0.0831	8.002	Carcinoembryonic antigen-related cell adhesion molecule 8 OS=Homo sapiens OX=9606 GN=CEACAM8 PE=1 SV=2; Additional IDs concatenated into MaxParsimony group: A0A024R0K5, P06731, P13688, A0A087WYX0
H0YMW4	146	0	16149.3	1	3	0.000387856	0.1096	7.9657	Annexin (Fragment) OS=Homo sapiens OX=9606 GN=ANXA2 PE=1 SV=1
H0YMM1	149	0	16430.5	1	3	0.000380047	0.1074	7.9657	Annexin (Fragment) OS=Homo sapiens OX=9606 GN=ANXA2 PE=1 SV=1
H0YKX9	134	0	14529.5	1	3	0.00042259	0.1194	7.9657	Annexin (Fragment) OS=Homo sapiens OX=9606 GN=ANXA2 PE=1 SV=1
H0YM50	248	0	28337.5	1	3	0.000228335	0.0645	7.9657	Annexin (Fragment) OS=Homo sapiens OX=9606 GN=ANXA2 PE=1 SV=1
H0YKS4	176	0	19500.1	1	3	0.000321744	0.0909	7.9657	Annexin (Fragment) OS=Homo sapiens OX=9606 GN=ANXA2 PE=1 SV=1
H0YN42	256	0	28788.7	1	3	0.000221199	0.0625	7.9657	Annexin (Fragment) OS=Homo sapiens OX=9606 GN=ANXA2 PE=1 SV=1
H0YMU9	230	0	25535.2	1	3	0.000246204	0.0696	7.9657	Annexin OS=Homo sapiens OX=9606 GN=ANXA2 PE=1 SV=1
H0YKL9	110	0	12038.3	1	3	0.000514791	0.1455	7.9657	Annexin (Fragment) OS=Homo sapiens OX=9606 GN=ANXA2 PE=1 SV=1
H0YNP5	175	0	19697	1	3	0.000323583	0.0914	7.9657	Annexin (Fragment) OS=Homo sapiens OX=9606 GN=ANXA2 PE=1 SV=1
H0YLV6	132	0	14402.5	1	3	0.000428993	0.1212	7.9657	Annexin OS=Homo sapiens OX=9606 GN=ANXA2 PE=1 SV=1
H0YMD0	227	0	25308	1	3	0.000249458	0.0705	7.9657	Annexin (Fragment) OS=Homo sapiens OX=9606 GN=ANXA2 PE=1 SV=1
A6NMY6	339	0	38616.8	1	3	0.000167041	0.0472	7.9657	Putative annexin A2-like protein OS=Homo sapiens OX=9606 GN=ANXA2P2 PE=5 SV=2
H0YMT9	133	0	14442.5	1	3	0.000425767	0.1203	7.9657	Annexin (Fragment) OS=Homo sapiens OX=9606 GN=ANXA2 PE=1 SV=1
P07355	339	0	38561.8	1	3	0.000167041	0.0472	7.9657	Annexin A2 OS=Homo sapiens OX=9606 GN=ANXA2 PE=1 SV=2; Additional IDs concatenated into MaxParsimony group: A6NMY6, H0YN42, H0YM50, H0YMU9, H0YMD0, H0YKS4, H0YNP5, H0YMM1, H0YMW4, H0YKX9, H0YMT9, H0YLV6, H0YKZ7, H0YKL9
H0YKZ7	119	0	12983.8	1	3	0.000475857	0.1345	7.9657	Annexin (Fragment) OS=Homo sapiens OX=9606 GN=ANXA2 PE=1 SV=1
Q86Y46	540	0	58868.7	2	4	0.00013982	0.0167	7.9483	Keratin, type II cytoskeletal 73 OS=Homo sapiens OX=9606 GN=KRT73 PE=1 SV=1
F8W1S1	543	0	59352.4	2	4	0.000139047	0.0166	7.9483	Keratin, type II cytoskeletal 74 OS=Homo sapiens OX=9606 GN=KRT74 PE=1 SV=1
Q7RTS7	529	0	57811.6	2	4	0.000142727	0.017	7.9483	Keratin, type II cytoskeletal 74 OS=Homo sapiens OX=9606 GN=KRT74 PE=1 SV=2
P12036	1026	0	112393	2	4	7.35894e-05	0.0088	7.9483	Neurofilament heavy polypeptide OS=Homo sapiens OX=9606 GN=NEFH PE=1 SV=4
H0YIC5	285	0	31252.7	2	4	0.000264922	0.0316	7.9483	Keratin, type II cytoskeletal 73 (Fragment) OS=Homo sapiens OX=9606 GN=KRT73 PE=1 SV=1
H0YL80	68	0	7991.1	1	3	0.00083275	0.1471	7.8998	Tropomyosin alpha-1 chain (Fragment) OS=Homo sapiens OX=9606 GN=TPM1 PE=1 SV=1
A0A2R8YEU4	173	0	19829.1	1	3	0.000327324	0.0578	7.8998	Tropomyosin alpha-4 chain (Fragment) OS=Homo sapiens OX=9606 GN=TPM4 PE=1 SV=1
A0A087WWU8	227	0	26386.4	1	3	0.000249458	0.0441	7.8998	Tropomyosin alpha-3 chain OS=Homo sapiens OX=9606 GN=TPM3 PE=1 SV=1
A0A2R8YH90	220	0	25494	1	3	0.000257396	0.0455	7.8998	Tropomyosin alpha-4 chain (Fragment) OS=Homo sapiens OX=9606 GN=TPM4 PE=1 SV=1
A0A2R8YE05	226	0	26000.2	1	3	0.000250562	0.0442	7.8998	Tropomyosin alpha-4 chain OS=Homo sapiens OX=9606 GN=TPM4 PE=1 SV=1
K7ENT6	245	0	28080.2	1	3	0.000231131	0.0408	7.8998	Tropomyosin alpha-4 chain OS=Homo sapiens OX=9606 GN=TPM4 PE=1 SV=3
P67936	248	0	28486.5	1	3	0.000228335	0.0403	7.8998	Tropomyosin alpha-4 chain OS=Homo sapiens OX=9606 GN=TPM4 PE=1 SV=3
D6R904	95	0	10992.6	1	3	0.000596074	0.1053	7.8998	Tropomyosin alpha-3 chain OS=Homo sapiens OX=9606 GN=TPM3 PE=1 SV=1
A0A2R8YGX3	183	0	20954.7	1	3	0.000309437	0.0546	7.8998	Tropomyosin alpha-4 chain OS=Homo sapiens OX=9606 GN=TPM4 PE=1 SV=1
A0A494C0G0	87	0	9840	1	3	0.000650885	0.1149	7.8998	Tropomyosin alpha-3 chain (Fragment) OS=Homo sapiens OX=9606 GN=TPM3 PE=1 SV=1
A0A2R8Y5V9	248	0	28573.5	1	3	0.000228335	0.0403	7.8998	Tropomyosin alpha-4 chain OS=Homo sapiens OX=9606 GN=TPM4 PE=1 SV=1
A0A2R8YHD2	248	0	28669.5	1	3	0.000228335	0.0403	7.8998	Tropomyosin alpha-4 chain (Fragment) OS=Homo sapiens OX=9606 GN=TPM4 PE=1 SV=2
B1AH78	166	0	18472.5	2	4	0.000454835	0.1446	7.8809	Ras-related C3 botulinum toxin substrate 2 (Fragment) OS=Homo sapiens OX=9606 GN=RAC2 PE=1 SV=1
E5RFJ0	1031	0	119126	2	3	5.49244e-05	0.0262	7.7965	Dedicator of cytokinesis protein 2 OS=Homo sapiens OX=9606 GN=DOCK2 PE=1 SV=1
Q92608	1830	0	211794	2	3	3.09437e-05	0.0148	7.7965	Dedicator of cytokinesis protein 2 OS=Homo sapiens OX=9606 GN=DOCK2 PE=1 SV=2; Additional IDs concatenated into MaxParsimony group: E5RFJ0, F6S220, A0A3B3ISB1, A0A3B3IRS9
P17858	780	0	84946.1	1	2	4.83992e-05	0.0244	7.7752	ATP-dependent 6-phosphofructokinase, liver type OS=Homo sapiens OX=9606 GN=PFKL PE=1 SV=6
Q01813	784	0	85523.5	1	2	4.81522e-05	0.0242	7.7752	ATP-dependent 6-phosphofructokinase, platelet type OS=Homo sapiens OX=9606 GN=PFKP PE=1 SV=2; Additional IDs concatenated into MaxParsimony group: P17858
P35858	605	1	65975.8	1	2	6.23989e-05	0.0231	7.7681	Insulin-like growth factor-binding protein complex acid labile subunit OS=Homo sapiens OX=9606 GN=IGFALS PE=1 SV=1
H7C0L5	719	0	79998.7	1	3	7.8758e-05	0.0111	7.7305	Inter-alpha-trypsin inhibitor heavy chain H4 (Fragment) OS=Homo sapiens OX=9606 GN=ITIH4 PE=1 SV=1
P19878	526	1	59705.5	2	4	0.000143541	0.0323	7.7165	Neutrophil cytosol factor 2 OS=Homo sapiens OX=9606 GN=NCF2 PE=1 SV=2
H7C5E8	143	0	15812.9	2	4	0.000527991	0.1119	7.6356	Serotransferrin (Fragment) OS=Homo sapiens OX=9606 GN=TF PE=1 SV=1
O95466	1100	0	121759	2	3	5.14791e-05	0.03	7.5329	Formin-like protein 1 OS=Homo sapiens OX=9606 GN=FMNL1 PE=1 SV=3; Additional IDs concatenated into MaxParsimony group: K7EK60, A0A0A0MR62, K7EJE6
P59665	94	0	10176.2	2	3	0.000602415	0.1915	7.3664	Neutrophil defensin 1 OS=Homo sapiens OX=9606 GN=DEFA1 PE=1 SV=1
P59666	94	0	10220.2	2	3	0.000602415	0.1915	7.3664	Neutrophil defensin 3 OS=Homo sapiens OX=9606 GN=DEFA3 PE=1 SV=1; Additional IDs concatenated into MaxParsimony group: P59665
H0YL42	108	0	12811.6	1	2	0.000349549	0.1019	7.3581	Tropomyosin alpha-1 chain (Fragment) OS=Homo sapiens OX=9606 GN=TPM1 PE=1 SV=1
A0A494C0V8	155	0	18216.3	1	2	0.000243557	0.071	7.3581	Tropomyosin alpha-1 chain OS=Homo sapiens OX=9606 GN=TPM1 PE=1 SV=1
H0YJG0	179	0	20116.4	1	2	0.000210901	0.0894	7.2631	Creatine kinase B-type (Fragment) OS=Homo sapiens OX=9606 GN=CKB PE=1 SV=1
P12532	417	0	46989.2	1	2	9.05308e-05	0.0384	7.2631	Creatine kinase U-type, mitochondrial OS=Homo sapiens OX=9606 GN=CKMT1A PE=1 SV=1
H0YJK0	90	0	9795.2	1	2	0.000419459	0.1778	7.2631	Creatine kinase B-type (Fragment) OS=Homo sapiens OX=9606 GN=CKB PE=1 SV=1
A6NI72	391	0	44771	1	3	0.000144826	0.023	7.2214	Putative neutrophil cytosol factor 1B OS=Homo sapiens OX=9606 GN=NCF1B PE=5 SV=2; Additional IDs concatenated into MaxParsimony group: P14598, A8MVU1
P14598	390	0	44635.9	1	3	0.000145197	0.0231	7.2214	Neutrophil cytosol factor 1 OS=Homo sapiens OX=9606 GN=NCF1 PE=1 SV=4
A8MVU1	366	0	41806.3	1	3	0.000154719	0.0246	7.2214	Putative neutrophil cytosol factor 1C OS=Homo sapiens OX=9606 GN=NCF1C PE=5 SV=1
C9JZ65	211	0	24340.3	2	3	0.000268374	0.0806	7.2195	Serpin B4 (Fragment) OS=Homo sapiens OX=9606 GN=SERPINB4 PE=1 SV=1
H0Y7Z1	1103	0	120681	1	2	3.42261e-05	0.0127	7.1218	Fibronectin (Fragment) OS=Homo sapiens OX=9606 GN=FN1 PE=1 SV=1
E5RJF5	129	0	14522.4	1	2	0.000292646	0.124	7.0561	Annexin (Fragment) OS=Homo sapiens OX=9606 GN=ANXA6 PE=1 SV=8
E5RK63	150	0	16905.5	1	2	0.000251676	0.1067	7.0561	Annexin (Fragment) OS=Homo sapiens OX=9606 GN=ANXA6 PE=1 SV=1
Q58FF7	597	0	68263.9	2	3	9.48526e-05	0.0352	7.03	Putative heat shock protein HSP 90-beta-3 OS=Homo sapiens OX=9606 GN=HSP90AB3P PE=5 SV=1
P08238	724	0	83194.1	2	3	7.82141e-05	0.029	7.03	Heat shock protein HSP 90-beta OS=Homo sapiens OX=9606 GN=HSP90AB1 PE=1 SV=4
C9JNZ1	212	0	24202.5	1	3	0.000267109	0.0849	6.999	UTP--glucose-1-phosphate uridylyltransferase (Fragment) OS=Homo sapiens OX=9606 GN=UGP2 PE=1 SV=8
C9JQU9	175	0	19968.4	1	3	0.000323583	0.1029	6.999	UTP--glucose-1-phosphate uridylyltransferase (Fragment) OS=Homo sapiens OX=9606 GN=UGP2 PE=1 SV=1
C9JWG0	150	0	16900.9	1	3	0.000377513	0.12	6.999	UTP--glucose-1-phosphate uridylyltransferase (Fragment) OS=Homo sapiens OX=9606 GN=UGP2 PE=1 SV=1
C9JVG3	170	0	19311	1	3	0.0003331	0.1059	6.999	UTP--glucose-1-phosphate uridylyltransferase (Fragment) OS=Homo sapiens OX=9606 GN=UGP2 PE=1 SV=8
H0Y796	147	0	16743.5	1	3	0.000385218	0.1156	6.9976	Coagulation factor XIII A chain (Fragment) OS=Homo sapiens OX=9606 GN=F13A1 PE=1 SV=1
K7EP73	179	0	19558.8	1	2	0.000210901	0.095	6.9911	Glyceraldehyde-3-phosphate dehydrogenase, testis-specific (Fragment) OS=Homo sapiens OX=9606 GN=GAPDHS PE=1 SV=1
O14556	408	0	44454.8	1	2	9.25278e-05	0.0417	6.9911	Glyceraldehyde-3-phosphate dehydrogenase, testis-specific OS=Homo sapiens OX=9606 GN=GAPDHS PE=1 SV=2; Additional IDs concatenated into MaxParsimony group: K7EP73
P04275	2813	2	309040	2	3	2.01305e-05	0.0078	6.9858	von Willebrand factor OS=Homo sapiens OX=9606 GN=VWF PE=1 SV=4
I3L1U4	114	0	12000.1	1	2	0.000331152	0.1228	6.9702	Pigment epithelium-derived factor OS=Homo sapiens OX=9606 GN=SERPINF1 PE=1 SV=1
I3L425	87	0	9079.6	1	2	0.000433923	0.1609	6.9702	Pigment epithelium-derived factor (Fragment) OS=Homo sapiens OX=9606 GN=SERPINF1 PE=1 SV=1
P11717	2491	1	274181	2	3	2.27326e-05	0.008	6.9346	Cation-independent mannose-6-phosphate receptor OS=Homo sapiens OX=9606 GN=IGF2R PE=1 SV=3
H3BPA5	237	0	26472.5	1	4	0.000318577	0.0338	6.9101	Ras-related protein Rab-40C (Fragment) OS=Homo sapiens OX=9606 GN=RAB40C PE=1 SV=1
Q96S21	281	0	31265.9	1	4	0.000268693	0.0285	6.9101	Ras-related protein Rab-40C OS=Homo sapiens OX=9606 GN=RAB40C PE=1 SV=1; Additional IDs concatenated into MaxParsimony group: H3BPA5
A0A0A0MRL0	150	0	16338.3	1	2	0.000251676	0.1333	6.9007	Interleukin enhancer-binding factor 2 OS=Homo sapiens OX=9606 GN=ILF2 PE=1 SV=1
X6R6Z1	115	0	12356.6	1	2	0.000328273	0.1739	6.9007	Interleukin enhancer-binding factor 2 (Fragment) OS=Homo sapiens OX=9606 GN=ILF2 PE=1 SV=1
Q12905	390	0	43017.2	1	2	9.67983e-05	0.0513	6.9007	Interleukin enhancer-binding factor 2 OS=Homo sapiens OX=9606 GN=ILF2 PE=1 SV=2; Additional IDs concatenated into MaxParsimony group: B4DY09, A0A0A0MRL0, X6R6Z1
B4DY09	352	0	38868.1	1	2	0.000107248	0.0568	6.9007	Interleukin enhancer-binding factor 2 OS=Homo sapiens OX=9606 GN=ILF2 PE=1 SV=1
G3XAP6	724	0	79628	2	4	0.000104285	0.0097	6.8483	Cartilage oligomeric matrix protein OS=Homo sapiens OX=9606 GN=COMP PE=1 SV=1
P49746	956	0	104117	2	4	7.89777e-05	0.0073	6.8483	Thrombospondin-3 OS=Homo sapiens OX=9606 GN=THBS3 PE=1 SV=1
Q2HIZ1	485	0	53254.9	2	4	0.000155676	0.0144	6.8483	THBS3 protein OS=Homo sapiens OX=9606 GN=THBS3 PE=1 SV=1
P49747	757	0	82789.6	2	4	9.97393e-05	0.0092	6.8483	Cartilage oligomeric matrix protein OS=Homo sapiens OX=9606 GN=COMP PE=1 SV=2
P35443	961	0	105784	2	4	7.85668e-05	0.0073	6.8483	Thrombospondin-4 OS=Homo sapiens OX=9606 GN=THBS4 PE=1 SV=2
E7ES19	870	0	95926.7	2	4	8.67847e-05	0.008	6.8483	Thrombospondin-4 OS=Homo sapiens OX=9606 GN=THBS4 PE=1 SV=1
F5H4Z8	947	0	103168	2	4	7.97283e-05	0.0074	6.8483	Thrombospondin-3 OS=Homo sapiens OX=9606 GN=THBS3 PE=1 SV=2
A0A494C031	61	0	6673.6	1	2	0.000618874	0.2459	6.8347	Alpha-actinin-2 (Fragment) OS=Homo sapiens OX=9606 GN=ACTN2 PE=1 SV=1
P60763	192	0	21347	2	3	0.000294932	0.0938	6.6892	Ras-related C3 botulinum toxin substrate 3 OS=Homo sapiens OX=9606 GN=RAC3 PE=1 SV=1
J3QLK0	136	0	15384	2	3	0.000416375	0.1324	6.6892	Ras-related C3 botulinum toxin substrate 3 (Fragment) OS=Homo sapiens OX=9606 GN=RAC3 PE=1 SV=1
P63000	192	0	21418.2	2	3	0.000294932	0.0938	6.6892	Ras-related C3 botulinum toxin substrate 1 OS=Homo sapiens OX=9606 GN=RAC1 PE=1 SV=1
J3KSC4	130	0	14803.7	2	3	0.000435592	0.1385	6.6892	Ras-related C3 botulinum toxin substrate 3 (Fragment) OS=Homo sapiens OX=9606 GN=RAC3 PE=1 SV=1
E5RIU8	95	0	10468.3	1	2	0.000397383	0.2421	6.6829	Annexin A6 OS=Homo sapiens OX=9606 GN=ANXA6 PE=1 SV=2
E5RJR0	110	0	12169.2	1	2	0.000343194	0.2091	6.6829	Annexin (Fragment) OS=Homo sapiens OX=9606 GN=ANXA6 PE=1 SV=1
E5RI05	129	0	14360.3	1	2	0.000292646	0.1783	6.6829	Annexin OS=Homo sapiens OX=9606 GN=ANXA6 PE=1 SV=1
E9PNY5	104	0	11916.8	1	2	0.000362994	0.1442	6.6633	Low affinity immunoglobulin gamma Fc region receptor III-B (Fragment) OS=Homo sapiens OX=9606 GN=FCGR3B PE=1 SV=1
A0A087WU90	130	0	14416	1	2	0.000290395	0.1154	6.6633	Low affinity immunoglobulin gamma Fc region receptor III-B OS=Homo sapiens OX=9606 GN=FCGR3B PE=1 SV=1
H0Y4Z6	245	0	27522.8	1	3	0.000231131	0.0327	6.6332	Alpha-1,4 glucan phosphorylase (Fragment) OS=Homo sapiens OX=9606 GN=PYGB PE=1 SV=1
K7EP19	105	0	11627.4	1	3	0.000539305	0.0952	6.6111	Alpha-actinin-4 (Fragment) OS=Homo sapiens OX=9606 GN=ACTN4 PE=1 SV=1
D6RH00	72	0	8206.7	1	3	0.000786486	0.1389	6.6111	Alpha-actinin-3 OS=Homo sapiens OX=9606 GN=ACTN3 PE=1 SV=1
A0A096LPE1	57	0	6065.2	1	2	0.000662304	0.3684	6.5956	Vinculin OS=Homo sapiens OX=9606 GN=VCL PE=1 SV=1
P49913	170	0	19271.1	1	3	0.0003331	0.0529	6.534	Cathelicidin antimicrobial peptide OS=Homo sapiens OX=9606 GN=CAMP PE=1 SV=1
J3KNB4	173	0	19560.3	1	3	0.000327324	0.052	6.534	Cathelicidin antimicrobial peptide OS=Homo sapiens OX=9606 GN=CAMP PE=1 SV=1; Additional IDs concatenated into MaxParsimony group: P49913
C9JLV4	1163	0	132362	1	2	3.24603e-05	0.012	6.5115	Apoptotic protease-activating factor 1 OS=Homo sapiens OX=9606 GN=APAF1 PE=1 SV=1
O14727	1248	0	141731	1	2	3.02495e-05	0.0112	6.5115	Apoptotic protease-activating factor 1 OS=Homo sapiens OX=9606 GN=APAF1 PE=1 SV=2; Additional IDs concatenated into MaxParsimony group: C9JLV4
Q9H4M9	534	0	60570.7	1	2	7.06954e-05	0.0206	6.4286	EH domain-containing protein 1 OS=Homo sapiens OX=9606 GN=EHD1 PE=1 SV=2
A0A024R571	548	0	61870.2	1	2	6.88893e-05	0.0201	6.4286	EH domain-containing protein 1 OS=Homo sapiens OX=9606 GN=EHD1 PE=1 SV=1; Additional IDs concatenated into MaxParsimony group: Q9NZN3, Q9H4M9, C9JC03, C9J2Z4
C9JC03	374	0	42692.4	1	2	0.000100939	0.0294	6.4286	EH domain-containing protein 1 (Fragment) OS=Homo sapiens OX=9606 GN=EHD1 PE=1 SV=1
Q9NZN3	535	0	60830.7	1	2	7.05633e-05	0.0206	6.4286	EH domain-containing protein 3 OS=Homo sapiens OX=9606 GN=EHD3 PE=1 SV=2
C9J2Z4	306	0	34681.1	1	2	0.00012337	0.0359	6.4286	EH domain-containing protein 1 (Fragment) OS=Homo sapiens OX=9606 GN=EHD1 PE=1 SV=1
A0A2R8Y4C3	371	0	40476.8	1	2	0.000101756	0.0404	6.3397	Myosin-14 OS=Homo sapiens OX=9606 GN=MYH14 PE=1 SV=1
M0QY43	1002	0	113694	1	2	3.7676e-05	0.015	6.3397	Myosin-14 (Fragment) OS=Homo sapiens OX=9606 GN=MYH14 PE=1 SV=8
V9GZ78	854	0	92493.4	2	3	6.6308e-05	0.0222	6.3117	C-1-tetrahydrofolate synthase, cytoplasmic OS=Homo sapiens OX=9606 GN=MTHFD1 PE=1 SV=2
A0A494C1T2	644	0	69755.6	2	3	8.79301e-05	0.0295	6.3117	C-1-tetrahydrofolate synthase, cytoplasmic (Fragment) OS=Homo sapiens OX=9606 GN=MTHFD1 PE=1 SV=1
F5H2F4	964	0	104626	2	3	5.87417e-05	0.0197	6.3117	C-1-tetrahydrofolate synthase, cytoplasmic OS=Homo sapiens OX=9606 GN=MTHFD1 PE=1 SV=2; Additional IDs concatenated into MaxParsimony group: P11586, A0A384N5Y3, V9GYY3, V9GZ78, A0A494C1T2
P11586	935	0	101477	2	3	6.05636e-05	0.0203	6.3117	C-1-tetrahydrofolate synthase, cytoplasmic OS=Homo sapiens OX=9606 GN=MTHFD1 PE=1 SV=3
V9GYY3	922	0	99639.6	2	3	6.14176e-05	0.0206	6.3117	C-1-tetrahydrofolate synthase, cytoplasmic OS=Homo sapiens OX=9606 GN=MTHFD1 PE=1 SV=2
A0A384N5Y3	935	0	101449	2	3	6.05636e-05	0.0203	6.3117	C-1-tetrahydrofolate synthase, cytoplasmic OS=Homo sapiens OX=9606 GN=MTHFD1 PE=1 SV=1
P12236	298	0	32827.2	2	3	0.000190024	0.0772	6.2728	ADP/ATP translocase 3 OS=Homo sapiens OX=9606 GN=SLC25A6 PE=1 SV=4
Q5TBN5	66	0	7352.5	1	3	0.000857985	0.1515	6.2099	Plastin-2 (Fragment) OS=Homo sapiens OX=9606 GN=LCP1 PE=1 SV=1
A0A3B3IU30	967	0	110470	1	2	3.90396e-05	0.0228	6.1736	Unconventional myosin-Ig OS=Homo sapiens OX=9606 GN=MYO1G PE=1 SV=1
B0I1T2	1018	0	116351	1	2	3.70838e-05	0.0216	6.1736	Unconventional myosin-Ig OS=Homo sapiens OX=9606 GN=MYO1G PE=1 SV=2; Additional IDs concatenated into MaxParsimony group: A0A3B3IU30
A0A2R8YCS7	589	0	67881.6	1	2	6.4094e-05	0.0255	6.1628	Deoxynucleoside triphosphate triphosphohydrolase SAMHD1 OS=Homo sapiens OX=9606 GN=SAMHD1 PE=1 SV=1
A0A2R8YD90	413	0	47361.9	1	2	9.14076e-05	0.0363	6.1628	Deoxynucleoside triphosphate triphosphohydrolase SAMHD1 (Fragment) OS=Homo sapiens OX=9606 GN=SAMHD1 PE=1 SV=1
Q9Y3Z3	626	0	72136.8	1	2	6.03057e-05	0.024	6.1628	Deoxynucleoside triphosphate triphosphohydrolase SAMHD1 OS=Homo sapiens OX=9606 GN=SAMHD1 PE=1 SV=2; Additional IDs concatenated into MaxParsimony group: A0A2R8YCS7, A0A2R8YD90
A0A3B3ISA6	1296	0	142886	1	3	4.36937e-05	0.0116	6.1141	Complement C4-B (Fragment) OS=Homo sapiens OX=9606 GN=C4B PE=1 SV=1
A0A0J9YX77	1114	0	126502	1	3	5.08321e-05	0.009	6.0996	Maltase-glucoamylase, intestinal (Fragment) OS=Homo sapiens OX=9606 GN=MGAM PE=1 SV=1
Q2M2H8	2515	0	277798	1	3	2.25157e-05	0.004	6.0996	Probable maltase-glucoamylase 2 OS=Homo sapiens OX=9606 GN=MGAM2 PE=2 SV=3
O43451	1857	0	209702	1	3	3.04938e-05	0.0054	6.0996	Maltase-glucoamylase, intestinal OS=Homo sapiens OX=9606 GN=MGAM PE=1 SV=5
A0A0J9YVZ3	2012	0	228911	1	3	2.81446e-05	0.005	6.0996	Maltase-glucoamylase, intestinal (Fragment) OS=Homo sapiens OX=9606 GN=MGAM PE=1 SV=1
E7ER45	2753	0	311807	1	3	2.05692e-05	0.0036	6.0996	Maltase-glucoamylase, intestinal OS=Homo sapiens OX=9606 GN=MGAM PE=1 SV=2; Additional IDs concatenated into MaxParsimony group: Q2M2H8, A0A0J9YVZ3, O43451, A0A0J9YX77
E5RJH5	58	0	6384.2	1	2	0.000650885	0.2241	6.0952	Beta-enolase OS=Homo sapiens OX=9606 GN=ENO3 PE=1 SV=1
K7EP84	28	0	3151.6	1	2	0.00134826	0.4643	6.0952	Beta-enolase (Fragment) OS=Homo sapiens OX=9606 GN=ENO3 PE=1 SV=1
Q9NPP4	1024	1	116067	2	3	5.52998e-05	0.0137	6.0872	NLR family CARD domain-containing protein 4 OS=Homo sapiens OX=9606 GN=NLRC4 PE=1 SV=2; Additional IDs concatenated into MaxParsimony group: A0A499FIV7, A0A494BZZ1
Q5JRR6	506	0	56797.5	1	2	7.46074e-05	0.0356	6.0612	Ubiquitin-like modifier-activating enzyme 1 OS=Homo sapiens OX=9606 GN=UBA1 PE=1 SV=1
K7ESE1	95	0	10966.3	1	2	0.000397383	0.1368	6.0469	Keratin, type I cytoskeletal 17 (Fragment) OS=Homo sapiens OX=9606 GN=KRT17 PE=1 SV=1
Q5THR3	1501	1	172802	1	3	3.77262e-05	0.0067	6.0446	EF-hand calcium-binding domain-containing protein 6 OS=Homo sapiens OX=9606 GN=EFCAB6 PE=1 SV=1
A0A087WUA0	289	0	32966	1	2	0.000130627	0.045	6.04	Fibrinogen alpha chain OS=Homo sapiens OX=9606 GN=FGA PE=1 SV=1
B1AHL2	721	1	78258.9	1	2	5.23597e-05	0.018	6.0377	Fibulin-1 OS=Homo sapiens OX=9606 GN=FBLN1 PE=1 SV=1
A0A494C0I0	62	0	7151.7	1	2	0.000608893	0.2097	6.0302	Tropomyosin alpha-1 chain (Fragment) OS=Homo sapiens OX=9606 GN=TPM1 PE=1 SV=1
P31944	242	1	27643.9	1	2	0.000155997	0.0579	5.9904	Caspase-14 OS=Homo sapiens OX=9606 GN=CASP14 PE=1 SV=2
Q14166	644	1	74338	1	2	5.86201e-05	0.0264	5.9403	Tubulin--tyrosine ligase-like protein 12 OS=Homo sapiens OX=9606 GN=TTLL12 PE=1 SV=2
H0YLE5	187	0	21587	1	2	0.000201879	0.0642	5.9331	Unconventional myosin-Ie (Fragment) OS=Homo sapiens OX=9606 GN=MYO1E PE=1 SV=1
Q15136	207	0	23920.6	1	2	0.000182374	0.058	5.9049	Protein kinase A-alpha (Fragment) OS=Homo sapiens OX=9606 GN=PRKACA PE=1 SV=1
K7ERP6	251	0	28977	1	2	0.000150404	0.0478	5.9049	cAMP-dependent protein kinase catalytic subunit alpha (Fragment) OS=Homo sapiens OX=9606 GN=PRKACA PE=1 SV=1
P17612	351	0	40546	1	2	0.000107554	0.0342	5.9049	cAMP-dependent protein kinase catalytic subunit alpha OS=Homo sapiens OX=9606 GN=PRKACA PE=1 SV=2; Additional IDs concatenated into MaxParsimony group: K7ERP6, Q15136
P36871	562	1	61392.5	1	2	6.71732e-05	0.032	5.8973	Phosphoglucomutase-1 OS=Homo sapiens OX=9606 GN=PGM1 PE=1 SV=3
C9JTG5	220	0	24888.3	1	2	0.000171597	0.0409	5.8739	Keratin, type I cytoskeletal 15 (Fragment) OS=Homo sapiens OX=9606 GN=KRT15 PE=1 SV=1
K7EMS3	181	0	20156.1	1	2	0.000208571	0.0497	5.8739	Keratin, type I cytoskeletal 19 (Fragment) OS=Homo sapiens OX=9606 GN=KRT19 PE=1 SV=1
O75955	427	0	47307.6	2	2	8.84106e-05	0.0515	5.8545	Flotillin-1 OS=Homo sapiens OX=9606 GN=FLOT1 PE=1 SV=3; Additional IDs concatenated into MaxParsimony group: A0A140T9R1, A2AB10, A2AB12, A0A0G2JJQ6, A2AB11, A0A140T9W4, A2AB13, A0A140T974
P50991	539	1	57869.8	1	2	7.00396e-05	0.0241	5.8119	T-complex protein 1 subunit delta OS=Homo sapiens OX=9606 GN=CCT4 PE=1 SV=4
H3BMV4	165	0	18191.4	1	2	0.000228796	0.0788	5.7959	Integrin alpha-M (Fragment) OS=Homo sapiens OX=9606 GN=ITGAM PE=1 SV=2
Q07954	4544	1	504258	1	2	8.30795e-06	0.0031	5.79	Prolow-density lipoprotein receptor-related protein 1 OS=Homo sapiens OX=9606 GN=LRP1 PE=1 SV=2
A0A087WXS0	182	0	21289.9	1	2	0.000207425	0.0934	5.7386	Troponin I, fast skeletal muscle OS=Homo sapiens OX=9606 GN=TNNI2 PE=1 SV=1; Additional IDs concatenated into MaxParsimony group: P48788
P48788	182	0	21306.9	1	2	0.000207425	0.0934	5.7386	Troponin I, fast skeletal muscle OS=Homo sapiens OX=9606 GN=TNNI2 PE=1 SV=2
D6REY1	361	0	40194.9	2	3	0.000156862	0.072	5.7375	Chitotriosidase-1 OS=Homo sapiens OX=9606 GN=CHIT1 PE=1 SV=1
Q13231	466	0	51630.3	2	3	0.000121517	0.0558	5.7375	Chitotriosidase-1 OS=Homo sapiens OX=9606 GN=CHIT1 PE=1 SV=1; Additional IDs concatenated into MaxParsimony group: D6REY1
Q5D862	2391	2	247910	2	3	2.36834e-05	0.0046	5.7219	Filaggrin-2 OS=Homo sapiens OX=9606 GN=FLG2 PE=1 SV=1
A0A0C4DGW9	415	0	47340.2	1	2	9.09671e-05	0.0241	5.6888	Serpin I2 OS=Homo sapiens OX=9606 GN=SERPINI2 PE=1 SV=1
C9J7N5	206	0	23671.2	1	2	0.000183259	0.0485	5.6888	Serpin I2 (Fragment) OS=Homo sapiens OX=9606 GN=SERPINI2 PE=1 SV=1
A0A1B0GU38	259	0	29477.5	1	2	0.000145758	0.0386	5.6888	Serpin B8 OS=Homo sapiens OX=9606 GN=SERPINB8 PE=1 SV=1
P50453	376	0	42358.3	1	2	0.000100403	0.0266	5.6888	Serpin B9 OS=Homo sapiens OX=9606 GN=SERPINB9 PE=1 SV=1
P50452	374	0	42721.2	1	2	0.000100939	0.0267	5.6888	Serpin B8 OS=Homo sapiens OX=9606 GN=SERPINB8 PE=1 SV=2
H7BXK7	189	0	21927	1	2	0.000199743	0.0529	5.6888	Serpin B8 (Fragment) OS=Homo sapiens OX=9606 GN=SERPINB8 PE=1 SV=1
O75830	405	0	46097.6	1	2	9.32132e-05	0.0247	5.6888	Serpin I2 OS=Homo sapiens OX=9606 GN=SERPINI2 PE=1 SV=1
A0A087WXX2	316	0	34814.1	1	3	0.000179199	0.0222	5.6803	Fructose-bisphosphate aldolase OS=Homo sapiens OX=9606 GN=ALDOB PE=1 SV=1
A0A3B3IS80	342	0	37275.1	1	3	0.000165576	0.0205	5.6803	Fructose-bisphosphate aldolase OS=Homo sapiens OX=9606 GN=ALDOB PE=1 SV=1
P05062	364	0	39430	1	3	0.000155569	0.0192	5.6803	Fructose-bisphosphate aldolase B OS=Homo sapiens OX=9606 GN=ALDOB PE=1 SV=2
H0Y738	286	0	31828.5	1	2	0.000131998	0.0385	5.6574	Bactericidal permeability-increasing protein OS=Homo sapiens OX=9606 GN=BPI PE=1 SV=2
E7EWH9	890	0	99605.6	1	2	4.24172e-05	0.0169	5.5452	Myomesin-2 OS=Homo sapiens OX=9606 GN=MYOM2 PE=1 SV=2
P54296	1465	0	164774	1	2	2.57688e-05	0.0102	5.5452	Myomesin-2 OS=Homo sapiens OX=9606 GN=MYOM2 PE=1 SV=2; Additional IDs concatenated into MaxParsimony group: A0A0J9YVV7, E7EWH9
A0A0J9YVV7	890	0	99632.6	1	2	4.24172e-05	0.0169	5.5452	Myomesin-2 OS=Homo sapiens OX=9606 GN=MYOM2 PE=1 SV=1
A6PW80	106	0	11968.3	1	3	0.000534217	0.1132	5.5282	Elongation factor 1-alpha 1 (Fragment) OS=Homo sapiens OX=9606 GN=EEF1A1 PE=4 SV=8
Q5JR01	145	0	15908.3	1	3	0.000390531	0.0828	5.5282	Elongation factor 1-alpha 1 (Fragment) OS=Homo sapiens OX=9606 GN=EEF1A1 PE=1 SV=1
contaminant_KERATIN16	534	0	57211.9	1	2	7.06954e-05	0.0169	5.4909
P19013	534	0	57231.8	1	2	7.06954e-05	0.0169	5.4909	Keratin, type II cytoskeletal 4 OS=Homo sapiens OX=9606 GN=KRT4 PE=1 SV=4
P08575	1306	0	147376	1	2	2.89061e-05	0.0084	5.4506	Receptor-type tyrosine-protein phosphatase C OS=Homo sapiens OX=9606 GN=PTPRC PE=1 SV=3; Additional IDs concatenated into MaxParsimony group: A0A075B788, M3ZCP1, E9PKH0
E9PKH0	600	0	67826.5	1	2	6.29189e-05	0.0183	5.4506	Receptor-type tyrosine-protein phosphatase C (Fragment) OS=Homo sapiens OX=9606 GN=PTPRC PE=1 SV=2
A0A075B788	753	0	84950.8	1	2	5.01346e-05	0.0146	5.4506	Receptor-type tyrosine-protein phosphatase C OS=Homo sapiens OX=9606 GN=PTPRC PE=1 SV=1
M3ZCP1	735	0	82911	1	2	5.13624e-05	0.015	5.4506	Receptor-type tyrosine-protein phosphatase C (Fragment) OS=Homo sapiens OX=9606 GN=PTPRC PE=1 SV=1
A0A494C034	97	0	10944.4	1	2	0.000389189	0.134	5.444	Tropomyosin alpha-3 chain (Fragment) OS=Homo sapiens OX=9606 GN=TPM3 PE=1 SV=1
B0YJC4	431	0	49605.1	1	2	8.75901e-05	0.0232	5.4123	Vimentin OS=Homo sapiens OX=9606 GN=VIM PE=1 SV=1
P08670	466	0	53601.1	1	2	8.10115e-05	0.0215	5.4123	Vimentin OS=Homo sapiens OX=9606 GN=VIM PE=1 SV=4; Additional IDs concatenated into MaxParsimony group: B0YJC4, A0A1B0GTT5
A0A1B0GTT5	149	0	16397.4	1	2	0.000253365	0.0671	5.4123	Vimentin (Fragment) OS=Homo sapiens OX=9606 GN=VIM PE=1 SV=1
C9JUP7	115	0	13211.1	2	2	0.000328273	0.1913	5.401	Transitional endoplasmic reticulum ATPase (Fragment) OS=Homo sapiens OX=9606 GN=VCP PE=1 SV=1
C9IZA5	160	0	18286.4	2	2	0.000235946	0.1375	5.401	Transitional endoplasmic reticulum ATPase (Fragment) OS=Homo sapiens OX=9606 GN=VCP PE=1 SV=1
A0A286YEY5	391	0	42288.9	1	2	9.65507e-05	0.0818	5.3907	Immunoglobulin heavy constant alpha 2 (Fragment) OS=Homo sapiens OX=9606 GN=IGHA2 PE=1 SV=1
A0A0G2JMB2	340	0	36467	1	2	0.000111033	0.0941	5.3907	Immunoglobulin heavy constant alpha 2 (Fragment) OS=Homo sapiens OX=9606 GN=IGHA2 PE=1 SV=1
P01877	340	0	36550	1	2	0.000111033	0.0941	5.3907	Immunoglobulin heavy constant alpha 2 OS=Homo sapiens OX=9606 GN=IGHA2 PE=1 SV=4
P78527	4128	1	468770	1	2	9.14519e-06	0.0027	5.3828	DNA-dependent protein kinase catalytic subunit OS=Homo sapiens OX=9606 GN=PRKDC PE=1 SV=3
K7ENJ4	199	0	21307.7	1	2	0.000189705	0.0503	5.3449	ATP synthase subunit alpha, mitochondrial (Fragment) OS=Homo sapiens OX=9606 GN=ATP5F1A PE=1 SV=1
P08567	350	1	40081.4	1	2	0.000107861	0.0743	5.3122	Pleckstrin OS=Homo sapiens OX=9606 GN=PLEK PE=1 SV=3
Q14204	4646	3	532054	3	3	1.21883e-05	0.0045	5.3069	Cytoplasmic dynein 1 heavy chain 1 OS=Homo sapiens OX=9606 GN=DYNC1H1 PE=1 SV=5
Q05639	463	0	50420.3	1	2	8.15364e-05	0.0238	5.3039	Elongation factor 1-alpha 2 OS=Homo sapiens OX=9606 GN=EEF1A2 PE=1 SV=1
A0A2U3TZH3	496	0	54288.4	1	2	7.61116e-05	0.0222	5.3039	Elongation factor 1-alpha OS=Homo sapiens OX=9606 GN=EEF1A2 PE=1 SV=1
K7ENW6	162	0	18603.1	1	2	0.000233033	0.0679	5.2562	Keratin, type I cytoskeletal 16 (Fragment) OS=Homo sapiens OX=9606 GN=KRT16 PE=1 SV=1
Q9H6N6	1097	0	128193	1	2	3.44133e-05	0.0091	5.1846	Putative uncharacterized protein MYH16 OS=Homo sapiens OX=9606 GN=MYH16 PE=1 SV=2
Q86TD4	932	1	100709	1	3	6.07586e-05	0.0086	5.1581	Sarcalumenin OS=Homo sapiens OX=9606 GN=SRL PE=2 SV=2
P30613	574	0	61773.5	1	2	6.57689e-05	0.0192	5.0933	Pyruvate kinase PKLR OS=Homo sapiens OX=9606 GN=PKLR PE=1 SV=2
H3BVB2	113	0	12980.8	1	2	0.000334083	0.1593	5.0861	Sarcoplasmic/endoplasmic reticulum calcium ATPase 1 (Fragment) OS=Homo sapiens OX=9606 GN=ATP2A1 PE=1 SV=8
M0QXZ3	100	0	11665	1	2	0.000377513	0.11	5.0543	Complement C3 (Fragment) OS=Homo sapiens OX=9606 GN=C3 PE=1 SV=1
H0YC77	91	0	10113.2	1	2	0.00041485	0.0989	5.0438	Annexin (Fragment) OS=Homo sapiens OX=9606 GN=ANXA6 PE=1 SV=1
H3BN34	51	0	5562.7	1	2	0.000740222	0.2157	5.0372	Pyruvate kinase PKM (Fragment) OS=Homo sapiens OX=9606 GN=PKM PE=1 SV=8
H3BQZ3	69	0	7511.5	1	2	0.000547121	0.1594	5.0372	Pyruvate kinase PKM OS=Homo sapiens OX=9606 GN=PKM PE=1 SV=1
Q58FF6	505	0	58209.6	1	2	7.47551e-05	0.0198	5.0348	Putative heat shock protein HSP 90-beta 4 OS=Homo sapiens OX=9606 GN=HSP90AB4P PE=5 SV=1
E9PH38	132	0	14594.7	1	2	0.000285995	0.1515	5.0176	Serine/threonine-protein phosphatase 2A 65 kDa regulatory subunit A alpha isoform (Fragment) OS=Homo sapiens OX=9606 GN=PPP2R1A PE=1 SV=2
Q14764	893	1	99247.9	2	2	4.22747e-05	0.0179	5.0104	Major vault protein OS=Homo sapiens OX=9606 GN=MVP PE=1 SV=4; Additional IDs concatenated into MaxParsimony group: H3BQK6, H3BRL2, H3BNF6, H3BUK7
O75165	2243	0	254234	1	2	1.68307e-05	0.0053	4.9831	DnaJ homolog subfamily C member 13 OS=Homo sapiens OX=9606 GN=DNAJC13 PE=1 SV=5; Additional IDs concatenated into MaxParsimony group: A0A3B3IRM0
A0A3B3IRM0	631	0	70809.2	1	2	5.98278e-05	0.019	4.9831	DnaJ homolog subfamily C member 13 OS=Homo sapiens OX=9606 GN=DNAJC13 PE=1 SV=1
C9J0E4	63	0	7063.8	1	2	0.000599228	0.1905	4.9732	Cystatin-A OS=Homo sapiens OX=9606 GN=CSTA PE=1 SV=1
P01040	98	0	10981.7	1	2	0.000385218	0.1224	4.9732	Cystatin-A OS=Homo sapiens OX=9606 GN=CSTA PE=1 SV=1; Additional IDs concatenated into MaxParsimony group: C9J0E4
A0A087X253	913	0	101250	1	2	4.13487e-05	0.0153	4.9202	AP complex subunit beta OS=Homo sapiens OX=9606 GN=AP2B1 PE=1 SV=1
A0A087WU93	663	0	74071.5	1	2	5.69402e-05	0.0211	4.9202	AP-2 complex subunit beta (Fragment) OS=Homo sapiens OX=9606 GN=AP2B1 PE=1 SV=1
C9J1E7	578	0	65255.1	1	2	6.53137e-05	0.0242	4.9202	AP-1 complex subunit beta-1 (Fragment) OS=Homo sapiens OX=9606 GN=AP1B1 PE=1 SV=1
A0A087WZQ6	677	0	75210	1	2	5.57627e-05	0.0207	4.9202	AP-2 complex subunit beta (Fragment) OS=Homo sapiens OX=9606 GN=AP2B1 PE=1 SV=1
P63010	937	0	104468	1	2	4.02896e-05	0.0149	4.9202	AP-2 complex subunit beta OS=Homo sapiens OX=9606 GN=AP2B1 PE=1 SV=1
A0A087WYD1	639	0	70853.8	1	2	5.90788e-05	0.0219	4.9202	AP-2 complex subunit beta (Fragment) OS=Homo sapiens OX=9606 GN=AP2B1 PE=1 SV=1
Q10567	949	0	104552	1	2	3.97801e-05	0.0148	4.9202	AP-1 complex subunit beta-1 OS=Homo sapiens OX=9606 GN=AP1B1 PE=1 SV=2; Additional IDs concatenated into MaxParsimony group: P63010, A0A087X253, A0A087WZQ6, A0A087WU93, A0A087WYD1, C9J1E7
A0A494BZZ1	764	0	87137.6	1	2	4.94127e-05	0.0183	4.9057	NLR family CARD domain-containing protein 4 OS=Homo sapiens OX=9606 GN=NLRC4 PE=1 SV=1
A0A499FIV7	794	0	90211.4	1	2	4.75458e-05	0.0176	4.9057	NLR family CARD domain-containing protein 4 OS=Homo sapiens OX=9606 GN=NLRC4 PE=1 SV=1
Q58FG0	334	0	38695.8	1	2	0.000113028	0.0449	4.815	Putative heat shock protein HSP 90-alpha A5 OS=Homo sapiens OX=9606 GN=HSP90AA5P PE=2 SV=1
P04839	570	2	65275.6	2	2	6.62304e-05	0.0474	4.7812	Cytochrome b-245 heavy chain OS=Homo sapiens OX=9606 GN=CYBB PE=1 SV=2
Q8IUE6	130	0	13968.8	1	2	0.000290395	0.0692	4.7782	Histone H2A type 2-B OS=Homo sapiens OX=9606 GN=HIST2H2AB PE=1 SV=3
O75794	336	0	39092.1	1	2	0.000112355	0.0238	4.7656	Cell division cycle protein 123 homolog OS=Homo sapiens OX=9606 GN=CDC123 PE=1 SV=1; Additional IDs concatenated into MaxParsimony group: H7BZW7
H7BZW7	144	0	17394.4	1	2	0.000262162	0.0556	4.7656	Cell division cycle protein 123 homolog (Fragment) OS=Homo sapiens OX=9606 GN=CDC123 PE=1 SV=1
P02008	142	0	15609.2	1	2	0.000265855	0.0634	4.7201	Hemoglobin subunit zeta OS=Homo sapiens OX=9606 GN=HBZ PE=1 SV=2
K7EK60	682	0	74537	1	2	5.53539e-05	0.0191	4.6394	Formin-like protein 1 OS=Homo sapiens OX=9606 GN=FMNL1 PE=1 SV=1
K7EJE6	488	0	55038.4	1	2	7.73593e-05	0.0266	4.6394	Formin-like protein 1 (Fragment) OS=Homo sapiens OX=9606 GN=FMNL1 PE=1 SV=1
A1L2Z2	638	0	73342.9	1	2	5.91714e-05	0.0157	4.5801	MYH14 protein OS=Homo sapiens OX=9606 GN=MYH14 PE=1 SV=1
M0QYC8	192	0	21707.9	1	2	0.000196622	0.0469	4.5764	Complement C3 (Fragment) OS=Homo sapiens OX=9606 GN=C3 PE=1 SV=1
P69892	147	0	16098.3	1	2	0.000256812	0.068	4.5465	Hemoglobin subunit gamma-2 OS=Homo sapiens OX=9606 GN=HBG2 PE=1 SV=2
P69891	147	0	16112.3	1	2	0.000256812	0.068	4.5465	Hemoglobin subunit gamma-1 OS=Homo sapiens OX=9606 GN=HBG1 PE=1 SV=2
A0A2R8Y7X9	168	0	18390.6	1	2	0.00022471	0.0595	4.5465	GLOBIN domain-containing protein OS=Homo sapiens OX=9606 PE=3 SV=1
P02100	147	0	16174.5	1	2	0.000256812	0.068	4.5465	Hemoglobin subunit epsilon OS=Homo sapiens OX=9606 GN=HBE1 PE=1 SV=2
K7ESF4	209	0	22752.2	1	2	0.000180628	0.1435	4.5321	Uncharacterized protein (Fragment) OS=Homo sapiens OX=9606 PE=4 SV=1
F6S220	335	0	38288.8	1	2	0.000112691	0.0358	4.5112	Dedicator of cytokinesis protein 2 OS=Homo sapiens OX=9606 GN=DOCK2 PE=1 SV=1
P04424	464	0	51607.3	1	1	4.06803e-05	0.0431	4.4297	Argininosuccinate lyase OS=Homo sapiens OX=9606 GN=ASL PE=1 SV=4; Additional IDs concatenated into MaxParsimony group: F8W943
F8W943	242	0	27344	1	1	7.79986e-05	0.0826	4.4297	Argininosuccinate lyase (Fragment) OS=Homo sapiens OX=9606 GN=ASL PE=1 SV=1
Q96QK1	796	2	91630.9	2	2	4.74263e-05	0.0289	4.3823	Vacuolar protein sorting-associated protein 35 OS=Homo sapiens OX=9606 GN=VPS35 PE=1 SV=2
A0A087WYX0	524	0	57177.7	1	2	7.20445e-05	0.0172	4.3671	Carcinoembryonic antigen-related cell adhesion molecule 5 OS=Homo sapiens OX=9606 GN=CEACAM5 PE=1 SV=1
A0A024R0K5	702	0	76730.2	1	2	5.37768e-05	0.0128	4.3671	Carcinoembryonic antigen-related cell adhesion molecule 5, isoform CRA_a OS=Homo sapiens OX=9606 GN=CEACAM5 PE=1 SV=1
P06731	702	0	76729.2	1	2	5.37768e-05	0.0128	4.3671	Carcinoembryonic antigen-related cell adhesion molecule 5 OS=Homo sapiens OX=9606 GN=CEACAM5 PE=1 SV=3
P13688	526	0	57506.7	1	2	7.17706e-05	0.0171	4.3671	Carcinoembryonic antigen-related cell adhesion molecule 1 OS=Homo sapiens OX=9606 GN=CEACAM1 PE=1 SV=2
F8VXZ7	26	0	2684.2	1	1	0.000725987	0.7692	4.3556	Tubulin alpha-1A chain (Fragment) OS=Homo sapiens OX=9606 GN=TUBA1A PE=1 SV=1
F8W0F6	231	0	24810.5	1	1	8.17129e-05	0.0866	4.3556	Tubulin alpha-1A chain OS=Homo sapiens OX=9606 GN=TUBA1A PE=1 SV=1
I3L1K6	172	0	18843.6	1	2	0.000219485	0.0523	4.2748	Myosin light chain 4 (Fragment) OS=Homo sapiens OX=9606 GN=MYL4 PE=1 SV=1
P12829	197	0	21532.8	1	2	0.000191631	0.0457	4.2748	Myosin light chain 4 OS=Homo sapiens OX=9606 GN=MYL4 PE=1 SV=3
I3L4B1	101	0	11331.6	1	2	0.000373776	0.0891	4.2748	Myosin light chain 4 (Fragment) OS=Homo sapiens OX=9606 GN=MYL4 PE=1 SV=1
A0A1C7CYY4	196	0	21475.8	1	2	0.000192609	0.0459	4.2748	Myosin light chain 4 (Fragment) OS=Homo sapiens OX=9606 GN=MYL4 PE=1 SV=1
Q96P63	405	1	46229.1	1	2	9.32132e-05	0.0198	4.2733	Serpin B12 OS=Homo sapiens OX=9606 GN=SERPINB12 PE=1 SV=1
Q8N1N4	520	0	56812.5	1	2	7.25987e-05	0.0154	4.2649	Keratin, type II cytoskeletal 78 OS=Homo sapiens OX=9606 GN=KRT78 PE=1 SV=2
D6RF20	145	0	16054.8	1	2	0.000260354	0.0552	4.2192	Vitamin D-binding protein (Fragment) OS=Homo sapiens OX=9606 GN=GC PE=1 SV=1
H0YLE8	1085	0	124697	2	2	3.47939e-05	0.0267	4.2157	Ras GTPase-activating-like protein IQGAP1 OS=Homo sapiens OX=9606 GN=IQGAP1 PE=1 SV=1
H0Y3U0	106	0	11576.8	1	2	0.000356145	0.0755	4.1947	Parvalbumin alpha (Fragment) OS=Homo sapiens OX=9606 GN=PVALB PE=1 SV=1
P20472	110	0	12033	1	2	0.000343194	0.0727	4.1947	Parvalbumin alpha OS=Homo sapiens OX=9606 GN=PVALB PE=1 SV=2; Additional IDs concatenated into MaxParsimony group: H0Y3U0, B8ZZ19
B8ZZ19	101	0	11069.5	1	2	0.000373776	0.0792	4.1947	Parvalbumin alpha (Fragment) OS=Homo sapiens OX=9606 GN=PVALB PE=1 SV=1
A0A140T936	1183	0	131842	1	2	3.19115e-05	0.0127	4.127	Valyl-tRNA synthetase 1 (Fragment) OS=Homo sapiens OX=9606 GN=VARS1 PE=1 SV=1
P26640	1264	0	140369	1	2	2.98666e-05	0.0119	4.127	Valine--tRNA ligase OS=Homo sapiens OX=9606 GN=VARS PE=1 SV=4; Additional IDs concatenated into MaxParsimony group: A0A140T936
Q9H0C2	315	0	34981.4	1	2	0.000119846	0.0381	4.0699	ADP/ATP translocase 4 OS=Homo sapiens OX=9606 GN=SLC25A31 PE=2 SV=1
Q5T0S3	145	0	15287.6	1	2	0.000260354	0.0828	4.0228	Adenylyl cyclase-associated protein 1 (Fragment) OS=Homo sapiens OX=9606 GN=CAP1 PE=1 SV=1
Q5T0R8	58	0	6229	1	2	0.000650885	0.2069	4.0228	Adenylyl cyclase-associated protein 1 (Fragment) OS=Homo sapiens OX=9606 GN=CAP1 PE=1 SV=1
H7C1H2	203	1	22412.6	2	2	0.000185967	0.0739	3.8931	26S proteasome non-ATPase regulatory subunit 2 (Fragment) OS=Homo sapiens OX=9606 GN=PSMD2 PE=1 SV=1; Additional IDs concatenated into MaxParsimony group: Q13200
B4DEH5	132	0	14450.7	1	1	0.000142998	0.1364	3.8614	Leukotriene A-4 hydrolase OS=Homo sapiens OX=9606 GN=LTA4H PE=1 SV=1
P32942	547	0	59484.8	1	2	6.90152e-05	0.0183	3.7647	Intercellular adhesion molecule 3 OS=Homo sapiens OX=9606 GN=ICAM3 PE=1 SV=2; Additional IDs concatenated into MaxParsimony group: K7ERN2, K7EP52
K7ERN2	470	0	51326.7	1	2	8.0322e-05	0.0213	3.7647	Intercellular adhesion molecule 3 OS=Homo sapiens OX=9606 GN=ICAM3 PE=1 SV=1
K7EP52	301	0	32472.4	1	2	0.00012542	0.0332	3.7647	Intercellular adhesion molecule 3 (Fragment) OS=Homo sapiens OX=9606 GN=ICAM3 PE=1 SV=8
A0A0J9YYI8	110	0	12714.6	2	2	0.000343194	0.2455	3.7581	Glucose-6-phosphate isomerase (Fragment) OS=Homo sapiens OX=9606 GN=GPI PE=1 SV=1
Q15323	416	0	47189	1	2	9.07484e-05	0.0168	3.7023	Keratin, type I cuticular Ha1 OS=Homo sapiens OX=9606 GN=KRT31 PE=1 SV=3
Q92764	455	0	50310.5	1	2	8.297e-05	0.0154	3.7023	Keratin, type I cuticular Ha5 OS=Homo sapiens OX=9606 GN=KRT35 PE=2 SV=5
contaminant_KERATIN09	429	0	47879.5	1	2	8.79985e-05	0.0163	3.7023
Q2M2I5	525	0	55035.4	1	2	7.19073e-05	0.0133	3.7023	Keratin, type I cytoskeletal 24 OS=Homo sapiens OX=9606 GN=KRT24 PE=1 SV=1
Q14532	448	0	50292.1	1	2	8.42664e-05	0.0156	3.7023	Keratin, type I cuticular Ha2 OS=Homo sapiens OX=9606 GN=KRT32 PE=2 SV=3
C4AM86	425	0	47543.1	1	2	8.88267e-05	0.0165	3.7023	Keratin, type I cuticular Ha5 OS=Homo sapiens OX=9606 GN=KRT35 PE=1 SV=1
P05783	430	0	48010.5	1	2	8.77938e-05	0.0163	3.7023	Keratin, type I cytoskeletal 18 OS=Homo sapiens OX=9606 GN=KRT18 PE=1 SV=2
O76013	467	0	52196	1	2	8.0838e-05	0.015	3.7023	Keratin, type I cuticular Ha6 OS=Homo sapiens OX=9606 GN=KRT36 PE=2 SV=1
O76015	456	0	50429.4	1	2	8.2788e-05	0.0154	3.7023	Keratin, type I cuticular Ha8 OS=Homo sapiens OX=9606 GN=KRT38 PE=1 SV=3
F8VZY9	391	0	43729.3	1	2	9.65507e-05	0.0179	3.7023	Keratin, type I cytoskeletal 18 OS=Homo sapiens OX=9606 GN=KRT18 PE=1 SV=1
O76014	449	0	49697.2	1	2	8.40787e-05	0.0156	3.7023	Keratin, type I cuticular Ha7 OS=Homo sapiens OX=9606 GN=KRT37 PE=3 SV=3
Q14525	404	0	46166.5	1	2	9.34439e-05	0.0173	3.7023	Keratin, type I cuticular Ha3-II OS=Homo sapiens OX=9606 GN=KRT33B PE=1 SV=3
C9J386	76	0	7989.4	1	2	0.000496728	0.0921	3.6979	Histone H2A OS=Homo sapiens OX=9606 GN=H2AZ2 PE=1 SV=1
H0YFX9	92	0	9951.6	1	2	0.000410341	0.0761	3.6979	Histone H2A (Fragment) OS=Homo sapiens OX=9606 GN=H2AJ PE=1 SV=1
P43490	491	1	55468.6	1	1	3.84433e-05	0.0591	3.6842	Nicotinamide phosphoribosyltransferase OS=Homo sapiens OX=9606 GN=NAMPT PE=1 SV=1
P08582	738	0	80145.3	1	2	5.11536e-05	0.0095	3.6006	Melanotransferrin OS=Homo sapiens OX=9606 GN=MELTF PE=1 SV=2
C9JVG0	134	0	14663	1	2	0.000281726	0.0522	3.6006	Serotransferrin (Fragment) OS=Homo sapiens OX=9606 GN=TF PE=1 SV=1
A0A0U1RRA4	60	0	6841.3	1	2	0.000629189	0.1333	3.5997	Fibulin-1 (Fragment) OS=Homo sapiens OX=9606 GN=FBLN1 PE=1 SV=1
F8WAM2	98	0	10469.8	1	2	0.000385218	0.102	3.4837	T-complex protein 1 subunit eta (Fragment) OS=Homo sapiens OX=9606 GN=CCT7 PE=1 SV=1
Q99832	543	0	59310.9	1	2	6.95236e-05	0.0184	3.4837	T-complex protein 1 subunit eta OS=Homo sapiens OX=9606 GN=CCT7 PE=1 SV=2; Additional IDs concatenated into MaxParsimony group: F8WAM2
A0A1B0GVK0	225	0	25328.7	1	1	8.38919e-05	0.0711	3.4748	Fibroleukin OS=Homo sapiens OX=9606 GN=FGL2 PE=1 SV=1
Q14314	439	0	50178.8	1	1	4.2997e-05	0.0364	3.4748	Fibroleukin OS=Homo sapiens OX=9606 GN=FGL2 PE=1 SV=1; Additional IDs concatenated into MaxParsimony group: A0A1B0GVK0
P31415	396	1	45113.9	1	1	4.76658e-05	0.0328	3.4629	Calsequestrin-1 OS=Homo sapiens OX=9606 GN=CASQ1 PE=1 SV=3
P41240	450	1	50653.7	1	1	4.19459e-05	0.0333	3.3942	Tyrosine-protein kinase CSK OS=Homo sapiens OX=9606 GN=CSK PE=1 SV=1
A0A140T9W4	186	0	20460.8	1	1	0.000101482	0.0591	3.2858	Flotillin (Fragment) OS=Homo sapiens OX=9606 GN=FLOT1 PE=1 SV=1
A0A140T9R1	357	0	39734.7	1	1	5.2873e-05	0.0308	3.2858	Flotillin (Fragment) OS=Homo sapiens OX=9606 GN=FLOT1 PE=1 SV=1
A0A140T974	90	0	9537.1	1	1	0.00020973	0.1222	3.2858	Flotillin (Fragment) OS=Homo sapiens OX=9606 GN=FLOT1 PE=1 SV=1
A0A3B3ISB1	157	0	17490	1	1	0.000120227	0.0955	3.2853	Dedicator of cytokinesis protein 2 (Fragment) OS=Homo sapiens OX=9606 GN=DOCK2 PE=1 SV=1
A0A3B3IRS9	82	0	8962.6	1	1	0.000230191	0.1829	3.2853	Dedicator of cytokinesis protein 2 (Fragment) OS=Homo sapiens OX=9606 GN=DOCK2 PE=1 SV=1
P02749	345	0	38254.6	1	2	0.000109424	0.0261	3.2484	Beta-2-glycoprotein 1 OS=Homo sapiens OX=9606 GN=APOH PE=1 SV=3; Additional IDs concatenated into MaxParsimony group: J3KS17
J3KS17	104	0	11639.4	1	2	0.000362994	0.0865	3.2484	Beta-2-glycoprotein 1 (Fragment) OS=Homo sapiens OX=9606 GN=APOH PE=1 SV=1
J3KTM9	690	0	76496.4	1	1	2.7356e-05	0.0217	3.1532	Importin subunit beta-1 (Fragment) OS=Homo sapiens OX=9606 GN=KPNB1 PE=1 SV=1
A0A2R8YEI1	205	1	23551.1	1	2	0.000184153	0.039	3.1199	Hepatocyte growth factor OS=Homo sapiens OX=9606 GN=HGF PE=1 SV=1
P55160	1127	1	128053	1	1	1.67486e-05	0.0213	3.1185	Nck-associated protein 1-like OS=Homo sapiens OX=9606 GN=NCKAP1L PE=1 SV=3
M0QYU1	113	0	13249.1	1	1	0.000167041	0.1858	3.1017	Glycogen [starch] synthase (Fragment) OS=Homo sapiens OX=9606 GN=GYS1 PE=1 SV=1
D6RGJ6	75	0	8660.4	1	1	0.000251676	0.2533	3.0916	Tropomyosin alpha-3 chain (Fragment) OS=Homo sapiens OX=9606 GN=TPM3 PE=1 SV=1
A0A087WTJ7	106	0	12069.2	1	1	0.000178072	0.1792	3.0916	Tropomyosin alpha-1 chain OS=Homo sapiens OX=9606 GN=TPM1 PE=1 SV=1
Q16853	763	1	84550.3	1	1	2.47388e-05	0.0157	3.0394	Membrane primary amine oxidase OS=Homo sapiens OX=9606 GN=AOC3 PE=1 SV=3
H3BUK7	107	0	12330.4	1	1	0.000176408	0.1495	2.9942	Major vault protein (Fragment) OS=Homo sapiens OX=9606 GN=MVP PE=1 SV=1
H3BNF6	144	0	16462.5	1	1	0.000131081	0.1111	2.9942	Major vault protein (Fragment) OS=Homo sapiens OX=9606 GN=MVP PE=1 SV=1
H3BQK6	220	0	25076.1	1	1	8.57985e-05	0.0727	2.9942	Major vault protein (Fragment) OS=Homo sapiens OX=9606 GN=MVP PE=1 SV=1
H3BRL2	148	0	16829.7	1	1	0.000127538	0.1081	2.9942	Major vault protein (Fragment) OS=Homo sapiens OX=9606 GN=MVP PE=1 SV=8
A0A0A0MR62	626	0	69423.9	1	1	3.01528e-05	0.0319	2.8935	Formin-like protein 1 OS=Homo sapiens OX=9606 GN=FMNL1 PE=1 SV=1
F5H0N8	165	0	18436.3	1	1	0.000114398	0.1152	2.8846	Tyrosine-protein phosphatase non-receptor type 6 (Fragment) OS=Homo sapiens OX=9606 GN=PTPN6 PE=1 SV=1
F5GY79	144	0	16037.9	1	1	0.000131081	0.1319	2.8846	Tyrosine-protein phosphatase non-receptor type 6 (Fragment) OS=Homo sapiens OX=9606 GN=PTPN6 PE=1 SV=1
Reverse_Q96EL2	167	1	18984.9	1	1	0.000113028	0.0958	2.8664
Q6UX71	529	1	59527.5	1	1	3.56818e-05	0.0227	2.8608	Plexin domain-containing protein 2 OS=Homo sapiens OX=9606 GN=PLXDC2 PE=1 SV=1
K7EKZ3	128	0	14496.2	1	1	0.000147466	0.1797	2.8458	Vacuolar protein sorting-associated protein 4B OS=Homo sapiens OX=9606 GN=VPS4B PE=1 SV=1; Additional IDs concatenated into MaxParsimony group: K7EL71
K7EL71	111	0	12631.3	1	1	0.000170051	0.2072	2.8458	Vacuolar protein sorting-associated protein 4B OS=Homo sapiens OX=9606 GN=VPS4B PE=1 SV=1
A0A2R8Y6I8	33	0	3542	1	2	0.00114398	0.2727	2.8151	Alpha-enolase (Fragment) OS=Homo sapiens OX=9606 GN=ENO1 PE=1 SV=1
P19827	911	0	101308	1	1	2.07197e-05	0.0132	2.801	Inter-alpha-trypsin inhibitor heavy chain H1 OS=Homo sapiens OX=9606 GN=ITIH1 PE=1 SV=3; Additional IDs concatenated into MaxParsimony group: F8WAS2
F8WAS2	213	0	23404.2	1	1	8.86182e-05	0.0563	2.801	Inter-alpha-trypsin inhibitor heavy chain H1 OS=Homo sapiens OX=9606 GN=ITIH1 PE=1 SV=1
B4E2I7	201	0	22475.4	1	1	9.39088e-05	0.0597	2.7688	Protein diaphanous homolog 1 OS=Homo sapiens OX=9606 GN=DIAPH1 PE=1 SV=1
A0A2R8YEF8	249	0	28252.9	1	1	7.58059e-05	0.0482	2.7688	Protein diaphanous homolog 1 (Fragment) OS=Homo sapiens OX=9606 GN=DIAPH1 PE=1 SV=1
A0A0A0MR14	252	0	27567.3	1	1	7.49035e-05	0.0595	2.7665	Osteoclast-associated immunoglobulin-like receptor OS=Homo sapiens OX=9606 GN=OSCAR PE=1 SV=1
A0A087WV17	286	0	30813.8	1	1	6.59988e-05	0.0524	2.7665	Osteoclast-associated immunoglobulin-like receptor OS=Homo sapiens OX=9606 GN=OSCAR PE=1 SV=1; Additional IDs concatenated into MaxParsimony group: Q8IYS5, A0A087X0P3, A0A0G2JMM7, A0A087X1R2, A0A0A0MRF2, A0A0A0MR14
A0A087X1R2	267	0	29166.2	1	1	7.06954e-05	0.0562	2.7665	Osteoclast-associated immunoglobulin-like receptor OS=Homo sapiens OX=9606 GN=OSCAR PE=1 SV=1
Q8IYS5	282	0	30443.6	1	1	6.6935e-05	0.0532	2.7665	Osteoclast-associated immunoglobulin-like receptor OS=Homo sapiens OX=9606 GN=OSCAR PE=1 SV=3
A0A0A0MRF2	263	0	28769.9	1	1	7.17706e-05	0.057	2.7665	Osteoclast-associated immunoglobulin-like receptor OS=Homo sapiens OX=9606 GN=OSCAR PE=1 SV=1
A0A0G2JMM7	268	0	29295.3	1	1	7.04316e-05	0.056	2.7665	Osteoclast-associated immunoglobulin-like receptor OS=Homo sapiens OX=9606 GN=OSCAR PE=1 SV=1
A0A087X0P3	268	0	29269.2	1	1	7.04316e-05	0.056	2.7665	Osteoclast-associated immunoglobulin-like receptor OS=Homo sapiens OX=9606 GN=OSCAR PE=1 SV=1
E7EPG1	970	0	110664	1	1	1.94595e-05	0.0186	2.7597	Multimerin-1 OS=Homo sapiens OX=9606 GN=MMRN1 PE=1 SV=1
Q13201	1228	0	138005	1	1	1.53711e-05	0.0147	2.7597	Multimerin-1 OS=Homo sapiens OX=9606 GN=MMRN1 PE=1 SV=3; Additional IDs concatenated into MaxParsimony group: E7EPG1
Reverse_P04264	644	1	65981	1	1	2.931e-05	0.0497	2.7327
K7ENV3	48	0	4529.1	1	1	0.000393243	0.2292	2.7116	Keratin, type I cytoskeletal 16 (Fragment) OS=Homo sapiens OX=9606 GN=KRT16 PE=4 SV=8
P00568	194	0	21603.3	1	1	9.72973e-05	0.067	2.6923	Adenylate kinase isoenzyme 1 OS=Homo sapiens OX=9606 GN=AK1 PE=1 SV=3
Q5T9B7	210	0	23378.1	1	1	8.98841e-05	0.0619	2.6923	Adenylate kinase isoenzyme 1 OS=Homo sapiens OX=9606 GN=AK1 PE=1 SV=1; Additional IDs concatenated into MaxParsimony group: P00568
F8VZY0	1154	0	129543	1	1	1.63567e-05	0.0095	2.6911	Myosin-binding protein C, slow-type OS=Homo sapiens OX=9606 GN=MYBPC1 PE=1 SV=1
F8VZE0	1132	0	127521	1	1	1.66746e-05	0.0097	2.6911	Myosin-binding protein C, slow-type OS=Homo sapiens OX=9606 GN=MYBPC1 PE=1 SV=1
G3V1V7	1024	0	115408	1	1	1.84333e-05	0.0107	2.6911	Myosin binding protein C, slow type, isoform CRA_e OS=Homo sapiens OX=9606 GN=MYBPC1 PE=1 SV=1
Q00872	1141	0	128196	1	1	1.65431e-05	0.0096	2.6911	Myosin-binding protein C, slow-type OS=Homo sapiens OX=9606 GN=MYBPC1 PE=1 SV=2
A0A0U1RRE1	157	0	17681.1	1	1	0.000120227	0.1465	2.686	Septin-7 (Fragment) OS=Homo sapiens OX=9606 GN=SEPTIN7 PE=1 SV=1
Q16181	437	0	50630	1	1	4.31938e-05	0.0526	2.686	Septin-7 OS=Homo sapiens OX=9606 GN=SEPTIN7 PE=1 SV=2
A0A0U1RRH9	147	0	16435.5	1	1	0.000128406	0.1565	2.686	Septin-7 (Fragment) OS=Homo sapiens OX=9606 GN=SEPTIN7 PE=1 SV=1
G3V1Q4	401	0	46518.8	1	1	4.70715e-05	0.0574	2.686	Septin-7 OS=Homo sapiens OX=9606 GN=SEPTIN7 PE=1 SV=2
E7ES33	417	0	48667.1	1	1	4.52654e-05	0.0552	2.686	Septin-7 OS=Homo sapiens OX=9606 GN=SEPTIN7 PE=1 SV=3
E7EPK1	437	0	50645	1	1	4.31938e-05	0.0526	2.686	Septin-7 OS=Homo sapiens OX=9606 GN=SEPTIN7 PE=1 SV=2; Additional IDs concatenated into MaxParsimony group: Q16181, E7ES33, G3V1Q4, A0A0U1RRE1, A0A0U1RRH9
A0A087WYY5	140	0	16185.3	1	1	0.000134826	0.0786	2.6645	Serine/threonine-protein phosphatase OS=Homo sapiens OX=9606 GN=PPP1CC PE=1 SV=1
C9JP48	138	0	15770.1	1	1	0.00013678	0.0797	2.6645	Serine/threonine-protein phosphatase (Fragment) OS=Homo sapiens OX=9606 GN=PPP1CB PE=1 SV=1
E7ETD8	169	0	19556.9	1	1	0.00011169	0.0651	2.6645	Serine/threonine-protein phosphatase (Fragment) OS=Homo sapiens OX=9606 GN=PPP1CB PE=1 SV=1; Additional IDs concatenated into MaxParsimony group: A0A087WYY5, C9JP48, C9J9S3
C9J9S3	125	0	14238.4	1	1	0.000151005	0.088	2.6645	Serine/threonine-protein phosphatase (Fragment) OS=Homo sapiens OX=9606 GN=PPP1CB PE=1 SV=1
Q13813	2472	0	284346	1	1	7.63579e-06	0.0077	2.6522	Spectrin alpha chain, non-erythrocytic 1 OS=Homo sapiens OX=9606 GN=SPTAN1 PE=1 SV=3
A0A0D9SF54	2457	0	282644	1	1	7.68241e-06	0.0077	2.6522	Spectrin alpha chain, non-erythrocytic 1 OS=Homo sapiens OX=9606 GN=SPTAN1 PE=1 SV=1
A0A0D9SGF6	2498	0	287410	1	1	7.55631e-06	0.0076	2.6522	Spectrin alpha chain, non-erythrocytic 1 OS=Homo sapiens OX=9606 GN=SPTAN1 PE=1 SV=1; Additional IDs concatenated into MaxParsimony group: Q13813, A0A0D9SF54
Q9UBF2	871	0	97541.6	1	1	2.16713e-05	0.0138	2.6072	Coatomer subunit gamma-2 OS=Homo sapiens OX=9606 GN=COPG2 PE=1 SV=1
Q9Y678	874	0	97637.5	1	1	2.15969e-05	0.0137	2.6072	Coatomer subunit gamma-1 OS=Homo sapiens OX=9606 GN=COPG1 PE=1 SV=1; Additional IDs concatenated into MaxParsimony group: Q9UBF2
Q8WUM4	868	1	95945.1	1	1	2.17462e-05	0.0196	2.5971	Programmed cell death 6-interacting protein OS=Homo sapiens OX=9606 GN=PDCD6IP PE=1 SV=1
H0YEV9	172	0	19188.5	1	1	0.000109742	0.1163	2.5961	Unconventional myosin-XVIIIa (Fragment) OS=Homo sapiens OX=9606 GN=MYO18A PE=1 SV=2
Q92614	2054	0	232953	1	1	9.18971e-06	0.0097	2.5961	Unconventional myosin-XVIIIa OS=Homo sapiens OX=9606 GN=MYO18A PE=1 SV=3; Additional IDs concatenated into MaxParsimony group: A0A0D9SFK2, H0YEV9
A0A0D9SFK2	2038	0	230946	1	1	9.26186e-06	0.0098	2.5961	Unconventional myosin-XVIIIa OS=Homo sapiens OX=9606 GN=MYO18A PE=1 SV=1
O95373	1038	0	119422	1	1	1.81847e-05	0.0145	2.5954	Importin-7 OS=Homo sapiens OX=9606 GN=IPO7 PE=1 SV=1; Additional IDs concatenated into MaxParsimony group: E9PLB2
E9PLB2	130	0	15265.8	1	1	0.000145197	0.1154	2.5954	Importin-7 (Fragment) OS=Homo sapiens OX=9606 GN=IPO7 PE=1 SV=8
contaminant_KERATIN19	468	0	51154.2	1	1	4.03326e-05	0.0214	2.574
P08729	469	0	51336.3	1	1	4.02466e-05	0.0213	2.574	Keratin, type II cytoskeletal 7 OS=Homo sapiens OX=9606 GN=KRT7 PE=1 SV=5; Additional IDs concatenated into MaxParsimony group: contaminant_KERATIN19
A2AB13	185	0	20450.5	1	1	0.000102031	0.0595	2.5687	Flotillin (Fragment) OS=Homo sapiens OX=9606 GN=FLOT1 PE=1 SV=1
A2AB10	252	0	28129.5	1	1	7.49035e-05	0.0437	2.5687	Flotillin (Fragment) OS=Homo sapiens OX=9606 GN=FLOT1 PE=1 SV=1
A0A0G2JJQ6	210	0	23196.9	1	1	8.98841e-05	0.0524	2.5687	Flotillin (Fragment) OS=Homo sapiens OX=9606 GN=FLOT1 PE=1 SV=1
A2AB11	192	0	21315.9	1	1	9.83108e-05	0.0573	2.5687	Flotillin (Fragment) OS=Homo sapiens OX=9606 GN=FLOT1 PE=1 SV=1
A2AB12	235	0	26130.4	1	1	8.0322e-05	0.0468	2.5687	Flotillin (Fragment) OS=Homo sapiens OX=9606 GN=FLOT1 PE=1 SV=1
H0Y764	2042	0	224429	1	1	9.24372e-06	0.0054	2.5362	Neurobeachin-like protein 2 (Fragment) OS=Homo sapiens OX=9606 GN=NBEAL2 PE=1 SV=1
Reverse_Q8IW75	414	1	47127	1	1	4.55934e-05	0.0725	2.5279
Q15008	389	0	45484.3	1	1	4.85236e-05	0.0386	2.5274	26S proteasome non-ATPase regulatory subunit 6 OS=Homo sapiens OX=9606 GN=PSMD6 PE=1 SV=1; Additional IDs concatenated into MaxParsimony group: H7C531
H7C531	138	0	15942.2	1	1	0.00013678	0.1087	2.5274	26S proteasome non-ATPase regulatory subunit 6 (Fragment) OS=Homo sapiens OX=9606 GN=PSMD6 PE=1 SV=1
P41250	739	1	83094.6	1	1	2.55422e-05	0.0176	2.4418	Glycine--tRNA ligase OS=Homo sapiens OX=9606 GN=GARS1 PE=1 SV=3
P07205	417	0	44749.3	1	1	4.52654e-05	0.0432	2.4351	Phosphoglycerate kinase 2 OS=Homo sapiens OX=9606 GN=PGK2 PE=1 SV=3
Q8N1A0	295	0	34118.7	1	1	6.39853e-05	0.0305	2.4184	Keratin-like protein KRT222 OS=Homo sapiens OX=9606 GN=KRT222 PE=2 SV=1
H0Y5Q9	810	0	90485.9	1	1	2.33033e-05	0.016	2.3753	Phosphatidylinositol 3,4,5-trisphosphate 5-phosphatase 1 (Fragment) OS=Homo sapiens OX=9606 GN=INPP5D PE=1 SV=1
Q92835	1189	0	133191	1	1	1.58752e-05	0.0109	2.3753	Phosphatidylinositol 3,4,5-trisphosphate 5-phosphatase 1 OS=Homo sapiens OX=9606 GN=INPP5D PE=1 SV=2
A0A0A0MTP6	1146	0	126429	1	1	1.64709e-05	0.0113	2.3753	Phosphatidylinositol 3,4,5-trisphosphate 5-phosphatase 2 OS=Homo sapiens OX=9606 GN=INPPL1 PE=1 SV=1
O15357	1258	0	138495	1	1	1.50045e-05	0.0103	2.3753	Phosphatidylinositol 3,4,5-trisphosphate 5-phosphatase 2 OS=Homo sapiens OX=9606 GN=INPPL1 PE=1 SV=2; Additional IDs concatenated into MaxParsimony group: Q92835, A0A0A0MTP6, H0Y5Q9
J3KTL8	1388	0	155531	1	1	1.35992e-05	0.0079	2.3724	Structural maintenance of chromosomes flexible hinge domain-containing protein 1 (Fragment) OS=Homo sapiens OX=9606 GN=SMCHD1 PE=1 SV=1
A6NHR9	2005	0	226213	1	1	9.4143e-06	0.0055	2.3724	Structural maintenance of chromosomes flexible hinge domain-containing protein 1 OS=Homo sapiens OX=9606 GN=SMCHD1 PE=1 SV=2; Additional IDs concatenated into MaxParsimony group: J3KTL8
P20702	1163	0	127731	1	1	1.62302e-05	0.0086	2.2976	Integrin alpha-X OS=Homo sapiens OX=9606 GN=ITGAX PE=1 SV=3
H3BN02	1169	0	128438	1	1	1.61469e-05	0.0086	2.2976	Integrin alpha-X OS=Homo sapiens OX=9606 GN=ITGAX PE=1 SV=1
Q09666	5890	1	628681	1	1	3.2047e-06	0.0029	2.2885	Neuroblast differentiation-associated protein AHNAK OS=Homo sapiens OX=9606 GN=AHNAK PE=1 SV=2
A0A494C0J7	712	0	78788.8	1	1	2.65108e-05	0.0154	2.2815	TGc domain-containing protein OS=Homo sapiens OX=9606 PE=4 SV=1; Additional IDs concatenated into MaxParsimony group: Q08188
Q08188	693	0	76565.6	1	1	2.72376e-05	0.0159	2.2815	Protein-glutamine gamma-glutamyltransferase E OS=Homo sapiens OX=9606 GN=TGM3 PE=1 SV=4
P26641	437	1	50069.1	1	1	4.31938e-05	0.0229	2.2706	Elongation factor 1-gamma OS=Homo sapiens OX=9606 GN=EEF1G PE=1 SV=3
Reverse_Q15181	289	1	32621.1	1	1	6.53137e-05	0.0657	2.2688
Q9H254	2564	0	288790	1	1	7.36181e-06	0.0043	2.2643	Spectrin beta chain, non-erythrocytic 4 OS=Homo sapiens OX=9606 GN=SPTBN4 PE=1 SV=2
C9JY79	2564	0	288866	1	1	7.36181e-06	0.0043	2.2643	Spectrin beta chain OS=Homo sapiens OX=9606 GN=SPTBN4 PE=1 SV=2
M0QZQ3	2002	0	225333	1	1	9.42841e-06	0.0055	2.2643	Spectrin beta chain OS=Homo sapiens OX=9606 GN=SPTBN4 PE=1 SV=1
K7ERT7	146	0	15031.5	1	1	0.000129285	0.1027	2.1109	Synaptic vesicle membrane protein VAT-1 homolog (Fragment) OS=Homo sapiens OX=9606 GN=VAT1 PE=1 SV=1
Q99536	393	0	41875.4	1	1	4.80297e-05	0.0382	2.1109	Synaptic vesicle membrane protein VAT-1 homolog OS=Homo sapiens OX=9606 GN=VAT1 PE=1 SV=2; Additional IDs concatenated into MaxParsimony group: K7ERT7
Q13200	908	0	100118	1	1	2.07882e-05	0.0165	2.0703	26S proteasome non-ATPase regulatory subunit 2 OS=Homo sapiens OX=9606 GN=PSMD2 PE=1 SV=3
G3V4M2	112	1	11670	1	1	0.000168533	0.1429	2.051	Galactocerebrosidase OS=Homo sapiens OX=9606 GN=GALC PE=1 SV=1
H0Y9N6	131	0	13832.6	1	1	0.000144089	0.1069	2.0361	Phosphotransferase (Fragment) OS=Homo sapiens OX=9606 GN=HK3 PE=1 SV=8
Reverse_H0YF01	185	0	21159.5	1	1	0.000102031	0.1189	2.0274	; Additional IDs concatenated into MaxParsimony group: Reverse_H7C5V5
Reverse_H7C5V5	144	0	15866.5	1	1	0.000131081	0.1528	2.0274

## Sheet: Control 2
#Locus	Group	Length	MolWt (MH)	SequenceCount	SpectrumCount	NSAF	Coverage	ProteinScore	Description
contaminant_INT-STD1	607	80	69207.4	101	430	0.00842494	0.7496	1121.93	BSA; Additional IDs concatenated into MaxParsimony group: A0A0C4DGB6, B7WNR0, D6RHD5, H0YA55, C9JKR2, A0A087WWT3, H7C013
P60709	375	0	41691.7	53	196	0.00621601	0.6533	512.758	Actin, cytoplasmic 1 OS=Homo sapiens OX=9606 GN=ACTB PE=1 SV=1
P63261	375	0	41747.8	53	196	0.00621601	0.6533	512.758	Actin, cytoplasmic 2 OS=Homo sapiens OX=9606 GN=ACTG1 PE=1 SV=1; Additional IDs concatenated into MaxParsimony group: P60709, A0A2R8Y793, I3L1U9, I3L4N8, P68032, P62736, A0A2R8YGF8, I3L3R2, E7EVS6, J3KT65, K7EM38, G5E9R0, A0A2R8YEA7, Q6S8J3, Q562R1, F6UVQ4, F6QUT6, C9JFL5, C9JZR7, C9JUM1, B8ZZJ2, F8WB63, A5A3E0, P0CG39, Q9BYX7, C9JTX5, A0A2R8YFE2, F8WCH0
A0A2R8Y793	309	0	34101.8	48	170	0.00654301	0.6861	456.397	Actin, cytoplasmic 1 (Fragment) OS=Homo sapiens OX=9606 GN=ACTB PE=1 SV=1
P68133	377	0	42005.8	35	176	0.00555211	0.5491	434.749	Actin, alpha skeletal muscle OS=Homo sapiens OX=9606 GN=ACTA1 PE=1 SV=1
P68032	377	0	41973.9	32	169	0.00533129	0.5305	408.71	Actin, alpha cardiac muscle 1 OS=Homo sapiens OX=9606 GN=ACTC1 PE=1 SV=1
P62736	377	0	41963.8	30	151	0.00476346	0.5013	361.036	Actin, aortic smooth muscle OS=Homo sapiens OX=9606 GN=ACTA2 PE=1 SV=1
P63267	376	1	41831.8	30	147	0.00464961	0.4681	350.91	Actin, gamma-enteric smooth muscle OS=Homo sapiens OX=9606 GN=ACTG2 PE=1 SV=1
I3L3I0	214	3	23811.9	39	131	0.00728022	0.6776	339.181	Actin, cytoplasmic 2 (Fragment) OS=Homo sapiens OX=9606 GN=ACTG1 PE=1 SV=1
A6NL76	254	1	28129	29	136	0.00636784	0.5906	337.495	Actin, alpha skeletal muscle OS=Homo sapiens OX=9606 GN=ACTA1 PE=1 SV=3
I3L1U9	214	0	23811.9	36	128	0.0071135	0.6776	331.683	Actin, cytoplasmic 2 (Fragment) OS=Homo sapiens OX=9606 GN=ACTG1 PE=1 SV=1
I3L4N8	241	0	26842.4	33	112	0.00552698	0.6515	298.383	Actin, cytoplasmic 2 (Fragment) OS=Homo sapiens OX=9606 GN=ACTG1 PE=1 SV=8
P04264	644	7	65981	34	102	0.00188365	0.5357	288.871	Keratin, type II cytoskeletal 1 OS=Homo sapiens OX=9606 GN=KRT1 PE=1 SV=6
P02768	609	0	69303.5	34	105	0.0020505	0.3612	266.829	Serum albumin OS=Homo sapiens OX=9606 GN=ALB PE=1 SV=2
A0A0C4DGB6	604	0	69163.4	33	104	0.00204778	0.3411	264.748	Serum albumin OS=Homo sapiens OX=9606 GN=ALB PE=1 SV=1
P35908	639	0	65375.2	34	92	0.00171228	0.4804	248.119	Keratin, type II cytoskeletal 2 epidermal OS=Homo sapiens OX=9606 GN=KRT2 PE=1 SV=2
contaminant_KERATIN22	645	0	65807.4	34	92	0.00169635	0.476	248.119	; Additional IDs concatenated into MaxParsimony group: P35908, P02538, P04259, contaminant_KERATIN21, contaminant_KERATIN18, H0YIN9, B0YJC4, H0YI76, F8W0C6, Q01546, O95678, B0YJC5, contaminant_KERATIN14, P12035, Q5XKE5, P12036, contaminant_KERATIN15, F8W1S1, Q86Y46, P19013, Q7RTS7, H0YIC5, A0A1B0GTT5, Q8N1N4, contaminant_KERATIN20, P05787, P17661, F8W1U3, F8VUG2, F8VV57, H0YID6, F8VP67, P07197, E…
B7WNR0	494	0	56157.3	29	96	0.00231117	0.3401	248.046	Serum albumin OS=Homo sapiens OX=9606 GN=ALB PE=1 SV=1
H0YA55	454	0	51520.9	28	94	0.0024624	0.348	243.302	Serum albumin (Fragment) OS=Homo sapiens OX=9606 GN=ALB PE=1 SV=1
D6RHD5	459	0	52007.1	28	94	0.00243558	0.3442	243.302	Serum albumin OS=Homo sapiens OX=9606 GN=ALB PE=1 SV=1
A0A2R8YGF8	165	0	18058.9	22	91	0.0065591	0.6	240.756	Actin, cytoplasmic 1 (Fragment) OS=Homo sapiens OX=9606 GN=ACTB PE=1 SV=1
E7EVS6	163	0	17848.8	22	91	0.00663958	0.6074	240.756	Actin, cytoplasmic 1 (Fragment) OS=Homo sapiens OX=9606 GN=ACTB PE=1 SV=8
I3L3R2	164	0	18001.9	22	91	0.0065991	0.6037	240.756	Actin, cytoplasmic 2 (Fragment) OS=Homo sapiens OX=9606 GN=ACTG1 PE=1 SV=1
Q9Y623	1939	6	222914	38	89	0.000545882	0.1898	237.023	Myosin-4 OS=Homo sapiens OX=9606 GN=MYH4 PE=2 SV=2; Additional IDs concatenated into MaxParsimony group: Q9UKX2, P11055, Q9UKX3, P13533, A7E2Y1, A0A087X0T3, J3QLR0, Q9H6N6, E7EX84
contaminant_KERATIN13	643	1	65436.5	28	84	0.00155366	0.3375	231.551
P04406	335	5	36012.4	31	91	0.0032306	0.4448	230.045	Glyceraldehyde-3-phosphate dehydrogenase OS=Homo sapiens OX=9606 GN=GAPDH PE=1 SV=3; Additional IDs concatenated into MaxParsimony group: E7EUT5, K7EP73
C9JKR2	417	0	47238.7	27	85	0.00242421	0.3573	225.677	Albumin, isoform CRA_k OS=Homo sapiens OX=9606 GN=ALB PE=1 SV=1
G5E9R0	125	0	13831.8	20	86	0.0081823	0.68	224.359	Actin, cytoplasmic 1 OS=Homo sapiens OX=9606 GN=ACTB PE=1 SV=1
J3KT65	198	0	21771.8	20	86	0.00516559	0.4293	224.359	Actin, cytoplasmic 2 OS=Homo sapiens OX=9606 GN=ACTG1 PE=1 SV=1
K7EM38	133	0	14495.2	20	86	0.00769013	0.6391	224.359	Actin, cytoplasmic 2 (Fragment) OS=Homo sapiens OX=9606 GN=ACTG1 PE=1 SV=1
E7EQB2	696	0	76558.9	34	82	0.00140117	0.4914	221.002	Lactotransferrin (Fragment) OS=Homo sapiens OX=9606 GN=LTF PE=1 SV=1
P02788	710	0	78113.9	34	82	0.00137354	0.4817	221.002	Lactotransferrin OS=Homo sapiens OX=9606 GN=LTF PE=1 SV=6; Additional IDs concatenated into MaxParsimony group: E7ER44, E7EQB2, C9JCF5, P02787, H7C5E8, P08582, C9JVG0
E7ER44	708	0	77901.8	34	82	0.00137742	0.4831	221.002	Lactotransferrin OS=Homo sapiens OX=9606 GN=LTF PE=1 SV=1
P12882	1939	1	222988	35	81	0.000496814	0.1645	213.542	Myosin-1 OS=Homo sapiens OX=9606 GN=MYH1 PE=1 SV=3
Q6S8J3	1075	0	121268	15	84	0.000929304	0.1088	210.021	POTE ankyrin domain family member E OS=Homo sapiens OX=9606 GN=POTEE PE=2 SV=3
contaminant_KERATIN03	593	1	59464.9	30	77	0.00154427	0.3929	207.935	; Additional IDs concatenated into MaxParsimony group: P13645, contaminant_KERATIN02, contaminant_KERATIN05, K7EQQ3, contaminant_KERATIN08, K7ERE3, contaminant_KERATIN04, Q04695, contaminant_KERATIN12, K7EMD9, contaminant_KERATIN07, P19012, contaminant_KERATIN06, Q7Z3Y7, Q7Z3Y8, F5GWP8, K7EPJ9, Q7Z3Z0, P08727, contaminant_KERATIN10, C9JM50, Q2M2I5, Q99456, Q7Z3Y9, Q14525, A0A3B3ITG2, K7ESE1, K7EN…
P13645	584	0	58773.7	29	75	0.00152734	0.399	201.897	Keratin, type I cytoskeletal 10 OS=Homo sapiens OX=9606 GN=KRT10 PE=1 SV=6
E7EUT5	260	0	27835.1	26	78	0.00356786	0.4346	201.52	Glyceraldehyde-3-phosphate dehydrogenase OS=Homo sapiens OX=9606 GN=GAPDH PE=1 SV=1
F6QUT6	151	0	16730.2	15	80	0.00630086	0.5232	192.589	Actin, aortic smooth muscle (Fragment) OS=Homo sapiens OX=9606 GN=ACTA2 PE=1 SV=1
F6UVQ4	151	0	16730.2	15	80	0.00630086	0.5232	192.589	Actin, aortic smooth muscle (Fragment) OS=Homo sapiens OX=9606 GN=ACTA2 PE=1 SV=1
C9JFL5	144	0	16129.9	15	80	0.00660715	0.5486	192.589	Actin, gamma-enteric smooth muscle (Fragment) OS=Homo sapiens OX=9606 GN=ACTG2 PE=1 SV=8
P06737	847	3	97069	30	78	0.00109521	0.3436	185.603	Glycogen phosphorylase, liver form OS=Homo sapiens OX=9606 GN=PYGL PE=1 SV=4; Additional IDs concatenated into MaxParsimony group: E9PK47, H0Y4Z6
Q9BYX7	375	0	41970.8	10	70	0.00222	0.1867	172.685	Putative beta-actin-like protein 3 OS=Homo sapiens OX=9606 GN=POTEKP PE=5 SV=1
E9PK47	819	0	93992.5	27	71	0.00103101	0.3162	169.344	Alpha-1,4 glucan phosphorylase OS=Homo sapiens OX=9606 GN=PYGL PE=1 SV=1
P13535	1937	0	222606	28	62	0.00038067	0.1353	166.598	Myosin-8 OS=Homo sapiens OX=9606 GN=MYH8 PE=1 SV=3
Q9UKX2	1941	0	222888	25	57	0.00034925	0.134	163.006	Myosin-2 OS=Homo sapiens OX=9606 GN=MYH2 PE=1 SV=1
P0CG38	1075	2	121186	14	66	0.000730167	0.0726	162.441	POTE ankyrin domain family member I OS=Homo sapiens OX=9606 GN=POTEI PE=3 SV=1
A0A2R8YEA7	157	0	17441.6	19	63	0.0047723	0.6306	161.388	Actin, cytoplasmic 1 (Fragment) OS=Homo sapiens OX=9606 GN=ACTB PE=1 SV=1
F8WB63	105	0	11377.5	12	66	0.00747552	0.581	158.662	Actin, gamma-enteric smooth muscle OS=Homo sapiens OX=9606 GN=ACTG2 PE=1 SV=1
B8ZZJ2	119	0	12942	12	66	0.00659605	0.5126	158.662	Actin, gamma-enteric smooth muscle OS=Homo sapiens OX=9606 GN=ACTG2 PE=1 SV=1
A0A087WWT3	396	0	45100.3	21	60	0.00180195	0.3737	157.014	Serum albumin OS=Homo sapiens OX=9606 GN=ALB PE=1 SV=1
A5A3E0	1075	0	121349	11	61	0.000674852	0.0707	156.836	POTE ankyrin domain family member F OS=Homo sapiens OX=9606 GN=POTEF PE=1 SV=2
Q562R1	376	0	41958	15	67	0.00211921	0.2128	151.018	Beta-actin-like protein 2 OS=Homo sapiens OX=9606 GN=ACTBL2 PE=1 SV=2
P0CG39	1038	0	117297	10	59	0.000675992	0.0645	148.236	POTE ankyrin domain family member J OS=Homo sapiens OX=9606 GN=POTEJ PE=3 SV=1
P35527	623	1	62008.8	22	54	0.00103084	0.3836	143.774	Keratin, type I cytoskeletal 9 OS=Homo sapiens OX=9606 GN=KRT9 PE=1 SV=3
contaminant_KERATIN02	622	0	61931.8	21	53	0.00101338	0.3842	142.045
P14618	531	1	57882	23	50	0.00111986	0.3333	140.831	Pyruvate kinase PKM OS=Homo sapiens OX=9606 GN=PKM PE=1 SV=4; Additional IDs concatenated into MaxParsimony group: H3BTN5, B4DNK4, H3BQ34, H3BR70, H3BTJ2, H3BUW1, H3BT25, H3BU13, P30613, H3BQZ3, H3BN34
C9JZR7	102	0	11269.4	14	58	0.00676262	0.6569	137.378	Actin, cytoplasmic 1 (Fragment) OS=Homo sapiens OX=9606 GN=ACTB PE=1 SV=8
C9JUM1	96	0	10609.2	14	58	0.00718528	0.6979	137.378	Actin, cytoplasmic 1 (Fragment) OS=Homo sapiens OX=9606 GN=ACTB PE=1 SV=2
P11055	1940	0	223748	21	50	0.000306517	0.1082	133.813	Myosin-3 OS=Homo sapiens OX=9606 GN=MYH3 PE=1 SV=3
contaminant_KERATIN17	590	3	62405.1	23	50	0.00100787	0.2458	128.212
P02671	866	13	94896.4	22	53	0.000727855	0.2067	126.848	Fibrinogen alpha chain OS=Homo sapiens OX=9606 GN=FGA PE=1 SV=2; Additional IDs concatenated into MaxParsimony group: A0A087WUA0
P13647	590	0	62322	21	49	0.000987713	0.2644	126.664	Keratin, type II cytoskeletal 5 OS=Homo sapiens OX=9606 GN=KRT5 PE=1 SV=3
P09493	284	0	32670.7	16	46	0.00192631	0.4155	125.689	Tropomyosin alpha-1 chain OS=Homo sapiens OX=9606 GN=TPM1 PE=1 SV=2
A0A0S2Z4G6	284	0	32688.6	16	46	0.00192631	0.4155	125.689	Tropomyosin 1 (Alpha), isoform CRA_o (Fragment) OS=Homo sapiens OX=9606 GN=TPM1 PE=1 SV=1; Additional IDs concatenated into MaxParsimony group: P09493, Q6ZN40, H0YKP3, Q5TCU3, A7XZE4, P06753, A0A2R2Y2Q3, H0YKX5, A0A2R8Y5V9, A0A494C0P6, H0YK48, H0YKJ4, A0A2R8YGX3, B7Z596, A0A494BZZ2, H7BYY1, F5H7S3, A0A2R8YH90, A0A2R8YHD2, K7ENT6, A0A2R8YE05, A0A087WTJ7, D6R904, A0A2R8YEU4, A0A494C0G0, H0YL80, A0A…
P04075	364	3	39377.3	21	44	0.0014376	0.489	122.508	Fructose-bisphosphate aldolase A OS=Homo sapiens OX=9606 GN=ALDOA PE=1 SV=2; Additional IDs concatenated into MaxParsimony group: J3KPS3, H3BQN4, H3BPS8, H3BR04, H3BU78, H3BUH7, H3BMQ8, A8MVZ9, J3QKP5, J3KSV6, C9J8F3, K7EKH5, H3BR68, P05062, A0A3B3IS80, A0A087WXX2
H3BTN5	485	0	52993.2	19	42	0.0010299	0.3237	121.397	Pyruvate kinase (Fragment) OS=Homo sapiens OX=9606 GN=PKM PE=1 SV=1
P21333	2647	1	280546	27	50	0.000224648	0.1496	119.102	Filamin-A OS=Homo sapiens OX=9606 GN=FLNA PE=1 SV=4; Additional IDs concatenated into MaxParsimony group: Q60FE5, A0A087WWY3, F8WE98, H0Y5C6
Q60FE5	2620	0	278035	26	49	0.000222424	0.1511	117.497	Filamin-A OS=Homo sapiens OX=9606 GN=FLNA PE=1 SV=1
Q9UKX3	1938	0	223447	20	46	0.000282287	0.082	115.84	Myosin-13 OS=Homo sapiens OX=9606 GN=MYH13 PE=2 SV=2
P35579	1960	12	226374	21	45	0.000273051	0.1082	112.348	Myosin-9 OS=Homo sapiens OX=9606 GN=MYH9 PE=1 SV=4; Additional IDs concatenated into MaxParsimony group: P35749, Q5BKV1, A0A494C024, Q7Z406, M0QY43, A0A2R8Y4C3, E7ERA5, B1AH99
J3KPS3	368	0	39774.5	18	40	0.0012927	0.4837	112.319	Fructose-bisphosphate aldolase OS=Homo sapiens OX=9606 GN=ALDOA PE=1 SV=1
Q86UX7	667	4	75887	16	40	0.000713216	0.3193	110.782	Fermitin family homolog 3 OS=Homo sapiens OX=9606 GN=FERMT3 PE=1 SV=1; Additional IDs concatenated into MaxParsimony group: F5H1C6, H0YFT5
P02675	491	2	55874.3	13	39	0.000944648	0.2688	109.169	Fibrinogen beta chain OS=Homo sapiens OX=9606 GN=FGB PE=1 SV=2; Additional IDs concatenated into MaxParsimony group: D6REL8
A0A087WWY3	2315	0	245679	24	45	0.000231179	0.1538	108.719	Filamin-A OS=Homo sapiens OX=9606 GN=FLNA PE=1 SV=1
P07996	1170	15	129282	18	44	0.000447253	0.1239	107.813	Thrombospondin-1 OS=Homo sapiens OX=9606 GN=THBS1 PE=1 SV=2; Additional IDs concatenated into MaxParsimony group: E7ES19, P49746, F5H4Z8, P49747, G3XAP6, Q2HIZ1, A0A3B3ITK0, A8MZG1
P12429	323	0	36334.6	18	42	0.00154644	0.4644	107.306	Annexin A3 OS=Homo sapiens OX=9606 GN=ANXA3 PE=1 SV=3; Additional IDs concatenated into MaxParsimony group: D6RFG5, D6RCA8, D6RAZ8, D6RFJ9
B4DNK4	457	0	49847.9	16	37	0.00096288	0.2779	106.903	Pyruvate kinase OS=Homo sapiens OX=9606 GN=PKM PE=1 SV=1
Q6ZN40	326	0	37412.1	14	40	0.00145925	0.2822	105.098	Tropomyosin 1 (Alpha), isoform CRA_f OS=Homo sapiens OX=9606 GN=TPM1 PE=1 SV=1
P02533	472	1	51511.4	16	41	0.00103307	0.3432	103.434	Keratin, type I cytoskeletal 14 OS=Homo sapiens OX=9606 GN=KRT14 PE=1 SV=4
P68371	445	1	49781	19	41	0.00109575	0.3258	102.477	Tubulin beta-4B chain OS=Homo sapiens OX=9606 GN=TUBB4B PE=1 SV=1; Additional IDs concatenated into MaxParsimony group: Q5JP53, Q5ST81, P04350, Q9BVA1, Q13885, Q13509, Q9BUF5, A6NNZ2, Q3ZCM7, Q5SQY0, A0A075B736, K7ESM5, G3V2A3, M0R2D3, M0QYM7, M0R042
H3BQN4	361	0	39297.4	16	36	0.00118599	0.4598	102.457	Fructose-bisphosphate aldolase OS=Homo sapiens OX=9606 GN=ALDOA PE=1 SV=1
Q9Y490	2541	13	269581	19	39	0.000182535	0.0937	102.359	Talin-1 OS=Homo sapiens OX=9606 GN=TLN1 PE=1 SV=3; Additional IDs concatenated into MaxParsimony group: Q9Y4G6, A0A1B0GVU7, H0YMT1
D6RA82	284	1	32080.5	18	41	0.00171693	0.4718	101.747	Annexin OS=Homo sapiens OX=9606 GN=ANXA3 PE=1 SV=1
P07437	444	0	49621	18	40	0.00107143	0.3266	101.449	Tubulin beta chain OS=Homo sapiens OX=9606 GN=TUBB PE=1 SV=2
Q5JP53	426	0	47718	18	40	0.0011167	0.3404	101.449	Tubulin beta chain OS=Homo sapiens OX=9606 GN=TUBB PE=1 SV=1
P05164	745	12	83796.8	18	44	0.000702398	0.2027	101.218	Myeloperoxidase OS=Homo sapiens OX=9606 GN=MPO PE=1 SV=1; Additional IDs concatenated into MaxParsimony group: J3QSF7
O15144	300	9	34293.5	18	41	0.00162536	0.4067	100.926	Actin-related protein 2/3 complex subunit 2 OS=Homo sapiens OX=9606 GN=ARPC2 PE=1 SV=1; Additional IDs concatenated into MaxParsimony group: H7C3F9, G5E9J0, C9JTV5, G5E9S7
P00491	289	5	32079.1	14	36	0.00148147	0.4014	97.1462	Purine nucleoside phosphorylase OS=Homo sapiens OX=9606 GN=PNP PE=1 SV=2; Additional IDs concatenated into MaxParsimony group: G3V5M2, G3V2H3, G3V393
Q5ST81	372	0	41697.1	17	38	0.00121486	0.3575	96.5921	Tubulin beta chain OS=Homo sapiens OX=9606 GN=TUBB PE=1 SV=1
H3BQ34	281	0	30682.9	14	32	0.00135435	0.427	94.271	Pyruvate kinase OS=Homo sapiens OX=9606 GN=PKM PE=1 SV=1
Q9H4B7	451	11	50276.5	17	39	0.00102843	0.3769	93.7122	Tubulin beta-1 chain OS=Homo sapiens OX=9606 GN=TUBB1 PE=1 SV=1
P61160	394	2	44714.2	16	35	0.00105647	0.3426	93.5817	Actin-related protein 2 OS=Homo sapiens OX=9606 GN=ACTR2 PE=1 SV=1; Additional IDs concatenated into MaxParsimony group: F5H6T1, A0A1B0GWH0, A0A1B0GWD0
D6REL8	272	0	31141.4	11	34	0.00148661	0.3824	92.7197	Fibrinogen beta chain OS=Homo sapiens OX=9606 GN=FGB PE=1 SV=1
H0YKP3	157	0	17875.1	12	33	0.00249978	0.4968	91.1655	Tropomyosin alpha-1 chain OS=Homo sapiens OX=9606 GN=TPM1 PE=1 SV=1
contaminant_KERATIN05	471	0	51481.4	14	35	0.000883759	0.2803	89.1417
P68363	451	0	50101.6	13	38	0.00100206	0.2838	88.691	Tubulin alpha-1B chain OS=Homo sapiens OX=9606 GN=TUBA1B PE=1 SV=1
F5H5D3	519	1	57675.2	14	38	0.000870769	0.2466	86.6364	Tubulin alpha chain OS=Homo sapiens OX=9606 GN=TUBA1C PE=1 SV=1; Additional IDs concatenated into MaxParsimony group: P68363, Q71U36, Q9BQE3, P0DPH7, P0DPH8, Q6PEY2, C9J2C0, Q9NY65, A0A1W2PQM2, V9GZ17, F8VVB9, F8VQQ4, A6NHL2, C9JDS9, C9JJQ8, C9JQ00, C9JEV8, F8VS66, F8VRZ4, Q9H853, F8W0F6, F8VWV9, F8VX09, F8VRK0, F8VXZ7
P68366	448	1	49874.4	12	37	0.000982224	0.2411	86.2633	Tubulin alpha-4A chain OS=Homo sapiens OX=9606 GN=TUBA4A PE=1 SV=1
Q01518	475	8	51850.7	17	33	0.000826242	0.2989	86.2407	Adenylyl cyclase-associated protein 1 OS=Homo sapiens OX=9606 GN=CAP1 PE=1 SV=5; Additional IDs concatenated into MaxParsimony group: Q5T0R9, Q5T0R1, Q5T0R2, Q5T0R3, Q5T0R4, Q5T0R5, Q5T0R6, Q5T0S3, Q5T0R8, P40123, E9PDI2, A0A087X0J3, A0A087WZ15, B7Z385
P02538	564	0	59990.3	13	34	0.000716946	0.2252	85.2995	Keratin, type II cytoskeletal 6A OS=Homo sapiens OX=9606 GN=KRT6A PE=1 SV=3
P48668	564	0	59970.3	13	34	0.000716946	0.2252	85.2995	Keratin, type II cytoskeletal 6C OS=Homo sapiens OX=9606 GN=KRT6C PE=1 SV=3
Q71U36	451	0	50085.6	13	37	0.00097569	0.2838	85.1852	Tubulin alpha-1A chain OS=Homo sapiens OX=9606 GN=TUBA1A PE=1 SV=1
Q9BQE3	449	0	49845.5	13	37	0.000980036	0.2851	85.1852	Tubulin alpha-1C chain OS=Homo sapiens OX=9606 GN=TUBA1C PE=1 SV=1
C9JTX5	80	0	8510.2	10	38	0.00564912	0.5625	84.9902	Actin, cytoplasmic 1 (Fragment) OS=Homo sapiens OX=9606 GN=ACTB PE=1 SV=1
O14983	1001	3	110164	11	32	0.000380192	0.1319	84.3647	Sarcoplasmic/endoplasmic reticulum calcium ATPase 1 OS=Homo sapiens OX=9606 GN=ATP2A1 PE=1 SV=1; Additional IDs concatenated into MaxParsimony group: H7C5W9, Q93084, H3BTW4, H3BVB2, H3BTF1
P04083	346	10	38672	16	32	0.00109992	0.3728	84.0839	Annexin A1 OS=Homo sapiens OX=9606 GN=ANXA1 PE=1 SV=2; Additional IDs concatenated into MaxParsimony group: Q5T3N0
K7EQQ3	390	0	39486.4	11	29	0.000884342	0.3564	81.8935	Keratin, type I cytoskeletal 9 OS=Homo sapiens OX=9606 GN=KRT9 PE=1 SV=1
P0DMV9	641	0	69991	14	31	0.000575162	0.209	81.7554	Heat shock 70 kDa protein 1B OS=Homo sapiens OX=9606 GN=HSPA1B PE=1 SV=1
A0A0G2JIW1	642	0	70048	14	31	0.000574267	0.2087	81.7554	Heat shock 70 kDa protein 1B OS=Homo sapiens OX=9606 GN=HSPA1B PE=1 SV=1; Additional IDs concatenated into MaxParsimony group: P0DMV9, P0DMV8, E9PKE3, P34931, Q53FA3, E9PN89, V9GZ37, P17066, E9PNE6, E9PLF4, P54652, E9PK54, E9PQK7, E9PQQ4, E9PPY6, A8K7Q2, P48741, E9PI65, E9PN25, contaminant_GR78_LYCES, contaminant_GR78_MOUSE, P11021, contaminant_GR78_RAT, contaminant_GR78_MESAU, contaminant_GR78_M…
P0DMV8	641	0	69991	14	31	0.000575162	0.209	81.7554	Heat shock 70 kDa protein 1A OS=Homo sapiens OX=9606 GN=HSPA1A PE=1 SV=1
P04259	564	0	60012.3	12	32	0.000674773	0.195	80.1614	Keratin, type II cytoskeletal 6B OS=Homo sapiens OX=9606 GN=KRT6B PE=1 SV=5
H3BPS8	278	0	30389.6	14	29	0.00124062	0.4424	79.2248	Fructose-bisphosphate aldolase A (Fragment) OS=Homo sapiens OX=9606 GN=ALDOA PE=1 SV=1
H0YKX5	142	0	16337.3	10	30	0.00251258	0.4577	78.9504	Tropomyosin alpha-1 chain (Fragment) OS=Homo sapiens OX=9606 GN=TPM1 PE=1 SV=1
P12883	1935	2	222941	16	29	0.000178239	0.0946	78.0016	Myosin-7 OS=Homo sapiens OX=9606 GN=MYH7 PE=1 SV=5
P0DPH7	450	0	49909.6	11	33	0.000872144	0.2444	76.7132	Tubulin alpha-3C chain OS=Homo sapiens OX=9606 GN=TUBA3C PE=1 SV=1
P0DPH8	450	0	49909.6	11	33	0.000872144	0.2444	76.7132	Tubulin alpha-3D chain OS=Homo sapiens OX=9606 GN=TUBA3D PE=1 SV=1
Q9BVA1	445	0	49902.9	13	31	0.000828492	0.218	76.5362	Tubulin beta-2B chain OS=Homo sapiens OX=9606 GN=TUBB2B PE=1 SV=1
Q13885	445	0	49856.9	13	31	0.000828492	0.218	76.5362	Tubulin beta-2A chain OS=Homo sapiens OX=9606 GN=TUBB2A PE=1 SV=1
P07951	284	0	32812.6	12	28	0.00117254	0.3275	76.4888	Tropomyosin beta chain OS=Homo sapiens OX=9606 GN=TPM2 PE=1 SV=1
P04350	444	0	49535.9	15	32	0.000857144	0.2545	75.3615	Tubulin beta-4A chain OS=Homo sapiens OX=9606 GN=TUBB4A PE=1 SV=2
P37837	337	1	37498.5	12	30	0.00105871	0.3264	74.7351	Transaldolase OS=Homo sapiens OX=9606 GN=TALDO1 PE=1 SV=2; Additional IDs concatenated into MaxParsimony group: F2Z393, E9PKI8, E9PM01
G3V295	203	0	22809.3	12	27	0.00158181	0.5419	74.1551	Proteasome subunit alpha type OS=Homo sapiens OX=9606 GN=PSMA6 PE=1 SV=1
G3V5Z7	252	0	28111.2	12	27	0.00127424	0.4365	74.1551	Proteasome subunit alpha type OS=Homo sapiens OX=9606 GN=PSMA6 PE=1 SV=1; Additional IDs concatenated into MaxParsimony group: P60900, G3V295, G3V3I1, G3V3U4, H0YJC4, G3V2S7, G3V4S5
P60900	246	0	27363.8	12	27	0.00130532	0.4472	74.1551	Proteasome subunit alpha type-6 OS=Homo sapiens OX=9606 GN=PSMA6 PE=1 SV=1
J3KN67	285	0	33183.8	10	28	0.00116842	0.2632	74.0931	Tropomyosin alpha-3 chain OS=Homo sapiens OX=9606 GN=TPM3 PE=1 SV=1
P06753	285	0	32911.8	10	28	0.00116842	0.2632	74.0931	Tropomyosin alpha-3 chain OS=Homo sapiens OX=9606 GN=TPM3 PE=1 SV=2
A0A2R2Y2Q3	285	0	33073.8	10	28	0.00116842	0.2632	74.0931	Tropomyosin 3 nu OS=Homo sapiens OX=9606 GN=TPM3 PE=1 SV=1
C9JC84	461	0	52286.3	14	30	0.00077394	0.3948	73.9735	Fibrinogen gamma chain OS=Homo sapiens OX=9606 GN=FGG PE=1 SV=1; Additional IDs concatenated into MaxParsimony group: P02679, C9JEU5, C9JU00, C9JPQ9
C9JEU5	445	0	50272.4	14	30	0.000801767	0.409	73.9735	Fibrinogen gamma chain OS=Homo sapiens OX=9606 GN=FGG PE=1 SV=1
P02679	453	0	51460.9	14	30	0.000787608	0.4018	73.9735	Fibrinogen gamma chain OS=Homo sapiens OX=9606 GN=FGG PE=1 SV=3
P06733	434	1	47121.3	11	31	0.000849491	0.2558	73.8475	Alpha-enolase OS=Homo sapiens OX=9606 GN=ENO1 PE=1 SV=2; Additional IDs concatenated into MaxParsimony group: A0A2R8Y6G6, E5RGZ4, K7EM90, F5H0C8, K7EKN2, K7EPM1, A0A2R8YEM5, A0A2R8Y879, U3KQP4, E5RG95, E5RI09, A0A2R8YEG5, K7ERS8, A0A2R8Y798, E5RJH5, K7EP84
P08779	473	1	51218.2	12	32	0.000804592	0.2241	73.7642	Keratin, type I cytoskeletal 16 OS=Homo sapiens OX=9606 GN=KRT16 PE=1 SV=4
A0A2R8YFE2	79	0	8766.5	8	32	0.00481737	0.6076	73.311	Actin, cytoplasmic 1 (Fragment) OS=Homo sapiens OX=9606 GN=ACTB PE=1 SV=1
P07195	334	4	36597.1	13	27	0.0009614	0.3323	72.8981	L-lactate dehydrogenase B chain OS=Homo sapiens OX=9606 GN=LDHB PE=1 SV=2
P00338	332	8	36647.4	14	30	0.00107466	0.3554	72.7944	L-lactate dehydrogenase A chain OS=Homo sapiens OX=9606 GN=LDHA PE=1 SV=2; Additional IDs concatenated into MaxParsimony group: A0A3B3IS95, A8MW50, C9J7H8, F5H793, F5GXY2, F5GYU2, F5GXH2, F5H6W8, Q6ZMR3, A0A087WUM2, Q9BYZ2, P07864, F5H245, G3XAP5, F5H155, F5H5G7, F5GZQ4, F5GXU1, F5GWW2, F5GXC7, F5H8H6
P50552	380	2	39787.1	10	27	0.00084502	0.1684	72.761	Vasodilator-stimulated phosphoprotein OS=Homo sapiens OX=9606 GN=VASP PE=1 SV=3; Additional IDs concatenated into MaxParsimony group: K7ENL7, K7ENR7, K7EIG8
A0A2R8Y6G6	434	0	47279.3	10	30	0.000822088	0.2558	72.6649	Alpha-enolase OS=Homo sapiens OX=9606 GN=ENO1 PE=1 SV=1
H3BU78	204	0	22062.4	10	25	0.00145746	0.5735	71.2234	Fructose-bisphosphate aldolase (Fragment) OS=Homo sapiens OX=9606 GN=ALDOA PE=1 SV=2
contaminant_KERATIN21	357	0	39176.6	11	29	0.000966088	0.2801	70.9336
P04899	355	5	40407	10	27	0.000904529	0.3155	70.8412	Guanine nucleotide-binding protein G(i) subunit alpha-2 OS=Homo sapiens OX=9606 GN=GNAI2 PE=1 SV=3; Additional IDs concatenated into MaxParsimony group: P63096, A0A3B3ITM0, Q5JWF2, P63092, P38405, A8MTJ3, P09471, P19087, A0A590UJ58, P11488, B0AZR9, A0A590UJF0, A0A590UJB0, A0A590UJY2, A0A590UJR6, A0A590UJI6, A0A590UJQ9, A0A590UKB4, A0A590UJJ0, A0A590UJG5, A0A1W2PP38, H3BTM2, A0A590UJQ2, K7EPE2, A0…
A0A2U3TZU2	597	0	67225.5	15	30	0.000597632	0.2563	70.7007	Glucose-6-phosphate isomerase OS=Homo sapiens OX=9606 GN=GPI PE=1 SV=1; Additional IDs concatenated into MaxParsimony group: P06744, K7EQ48, A0A2R8Y6C7, A0A0J9YYH3, A0A0J9YX90, A0A0J9YXP8, K7ERC6, K7EPY4, K7EP41, K7ENA0, A0A0J9YXM3, K7ELR7, A0A2R8YF08, K7ERK8, A0A0J9YXH9, K7EIL4, A0A0J9YYI8, K7ESF4
P06744	558	0	63089.2	15	30	0.000639402	0.2742	70.7007	Glucose-6-phosphate isomerase OS=Homo sapiens OX=9606 GN=GPI PE=1 SV=4
A7XZE4	284	0	32987.6	11	26	0.00108878	0.2852	70.5882	Beta tropomyosin isoform OS=Homo sapiens OX=9606 GN=TPM2 PE=1 SV=1
P00558	417	12	44568.1	13	28	0.000798562	0.3837	70.4697	Phosphoglycerate kinase 1 OS=Homo sapiens OX=9606 GN=PGK1 PE=1 SV=3; Additional IDs concatenated into MaxParsimony group: P07205
G3V3I1	148	0	16616.2	11	25	0.00200893	0.6689	69.8693	Proteasome subunit alpha type OS=Homo sapiens OX=9606 GN=PSMA6 PE=1 SV=1
P24158	256	3	27771.3	10	25	0.00116141	0.2578	69.361	Myeloblastin OS=Homo sapiens OX=9606 GN=PRTN3 PE=1 SV=3; Additional IDs concatenated into MaxParsimony group: U3KPS2
Q5TCU3	284	0	32776.6	11	26	0.00108878	0.2817	69.2559	Tropomyosin beta chain OS=Homo sapiens OX=9606 GN=TPM2 PE=1 SV=1
F5H1C6	286	0	33046.2	10	26	0.00108117	0.3986	68.8253	Fermitin family homolog 3 (Fragment) OS=Homo sapiens OX=9606 GN=FERMT3 PE=1 SV=1
P60174	286	7	30753.7	12	24	0.000998004	0.479	68.6278	Triosephosphate isomerase OS=Homo sapiens OX=9606 GN=TPI1 PE=1 SV=3; Additional IDs concatenated into MaxParsimony group: U3KPZ0, U3KQF3, U3KPS5
F5H6T1	339	0	38799.2	12	26	0.000912138	0.3245	68.5752	Actin-related protein 2 OS=Homo sapiens OX=9606 GN=ACTR2 PE=1 SV=2
F2Z393	318	0	35288.4	11	28	0.00104717	0.3082	68.4954	Transaldolase OS=Homo sapiens OX=9606 GN=TALDO1 PE=1 SV=1
P04040	527	13	59700.7	13	27	0.000609312	0.3017	67.0315	Catalase OS=Homo sapiens OX=9606 GN=CAT PE=1 SV=3
P13796	627	9	70225.9	14	27	0.000512133	0.2392	66.8019	Plastin-2 OS=Homo sapiens OX=9606 GN=LCP1 PE=1 SV=6; Additional IDs concatenated into MaxParsimony group: Q5TBN3, P13797, A0A0A0MSQ0, Q5TBN5, U3KQI3
K7ENL7	103	0	11295.5	8	23	0.00265569	0.5243	65.506	Vasodilator-stimulated phosphoprotein OS=Homo sapiens OX=9606 GN=VASP PE=1 SV=1
contaminant_KERATIN18	562	0	59767.2	10	26	0.000550204	0.1779	65.1189
H3BR04	162	0	17764.3	11	23	0.00168849	0.6296	64.891	Fructose-bisphosphate aldolase A (Fragment) OS=Homo sapiens OX=9606 GN=ALDOA PE=1 SV=1
H3BPK4	199	0	21975	8	24	0.00143432	0.3367	64.8447	Myosin regulatory light chain 2, skeletal muscle isoform (Fragment) OS=Homo sapiens OX=9606 GN=MYLPF PE=1 SV=1; Additional IDs concatenated into MaxParsimony group: Q96A32, H3BN54, H3BML9
Q96A32	169	0	18984.4	8	24	0.00168893	0.3964	64.8447	Myosin regulatory light chain 2, skeletal muscle isoform OS=Homo sapiens OX=9606 GN=MYLPF PE=2 SV=1
P62136	330	0	37469.8	11	25	0.000900975	0.3485	64.3794	Serine/threonine-protein phosphatase PP1-alpha catalytic subunit OS=Homo sapiens OX=9606 GN=PPP1CA PE=1 SV=1; Additional IDs concatenated into MaxParsimony group: E9PMD7, F8W0W8, P36873, F8VYE8, F8VR82, E7ETD8, C9JP48, C9J9S3, A0A087WYY5, F5H037, F5H1L6, F8W1A0, H0Y3Y6
P46976	350	2	39340.6	11	26	0.000883471	0.2371	63.5291	Glycogenin-1 OS=Homo sapiens OX=9606 GN=GYG1 PE=1 SV=4; Additional IDs concatenated into MaxParsimony group: C9JQ42, G5E9W8, C9J7C7, C9J8R8
A0A494C0P6	214	0	24741.5	8	24	0.00133378	0.2897	63.1334	Tropomyosin alpha-3 chain OS=Homo sapiens OX=9606 GN=TPM3 PE=1 SV=1
P12814	892	0	102975	11	24	0.000319988	0.1267	62.8187	Alpha-actinin-1 OS=Homo sapiens OX=9606 GN=ACTN1 PE=1 SV=2
A0A0A0MTH3	483	0	54558.5	14	29	0.000714065	0.236	61.9786	Integrin-linked protein kinase OS=Homo sapiens OX=9606 GN=ILK PE=1 SV=1; Additional IDs concatenated into MaxParsimony group: Q13418
Q13418	452	0	51367.9	14	29	0.000763038	0.2522	61.9786	Integrin-linked protein kinase OS=Homo sapiens OX=9606 GN=ILK PE=1 SV=2
Q08043	901	0	103158	12	23	0.000303592	0.1498	61.9492	Alpha-actinin-3 OS=Homo sapiens OX=9606 GN=ACTN3 PE=1 SV=2; Additional IDs concatenated into MaxParsimony group: A0A087WSZ2, H9KV75, A0A494C1A0, G3V2N5, G3V2W4, G3V2X9, F6THM6, A0A494C060, A0A494C166, A0A494C033, F5GXS2, G3V5M4, H7C144, H7C5W8, H0YJW3, H0YJ11, A0A494C0Q3, G3V2E8, K7EJH8, K7EP19, G3V380, D6RH00
C9JCF5	182	0	20312.7	10	24	0.00156829	0.511	61.8766	Lactotransferrin (Fragment) OS=Homo sapiens OX=9606 GN=LTF PE=1 SV=1
Q6PEY2	450	0	49808.6	8	26	0.000687144	0.22	61.5963	Tubulin alpha-3E chain OS=Homo sapiens OX=9606 GN=TUBA3E PE=1 SV=2
E9PKE3	627	0	68745.2	11	24	0.00045523	0.2073	61.5122	Heat shock cognate 71 kDa protein OS=Homo sapiens OX=9606 GN=HSPA8 PE=1 SV=1
P11142	646	0	70836.2	11	24	0.000441841	0.2012	61.5122	Heat shock cognate 71 kDa protein OS=Homo sapiens OX=9606 GN=HSPA8 PE=1 SV=1
P08133	673	1	75807.6	14	26	0.000459457	0.2333	61.3027	Annexin A6 OS=Homo sapiens OX=9606 GN=ANXA6 PE=1 SV=3; Additional IDs concatenated into MaxParsimony group: E7EMC6, E5RFF0, E5RK63, E5RJF5, E5RI05, E5RJR0, H0YC77, E5RIU8
K7EQ48	447	0	50154.5	13	25	0.00066515	0.2953	60.7864	Glucose-6-phosphate isomerase (Fragment) OS=Homo sapiens OX=9606 GN=GPI PE=1 SV=3
P47756	277	0	31312.8	10	23	0.000987495	0.3249	60.7201	F-actin-capping protein subunit beta OS=Homo sapiens OX=9606 GN=CAPZB PE=1 SV=4
B1AK87	260	0	29258.8	10	23	0.00105206	0.3462	60.7201	F-actin-capping protein subunit beta OS=Homo sapiens OX=9606 GN=CAPZB PE=1 SV=1
B1AK88	301	0	33741.9	10	23	0.000908758	0.299	60.7201	F-actin-capping protein subunit beta OS=Homo sapiens OX=9606 GN=CAPZB PE=1 SV=1; Additional IDs concatenated into MaxParsimony group: P47756, B1AK87, B1AK85
G3V5M2	221	0	24445.3	9	22	0.00118391	0.3529	60.6787	Purine nucleoside phosphorylase (Fragment) OS=Homo sapiens OX=9606 GN=PNP PE=1 SV=1
H0YKJ4	248	0	28562.5	7	23	0.00110297	0.2581	60.6613	Tropomyosin 1 (Alpha), isoform CRA_b OS=Homo sapiens OX=9606 GN=TPM1 PE=1 SV=2
H0YK48	248	0	28544.5	7	23	0.00110297	0.2581	60.6613	Tropomyosin alpha-1 chain OS=Homo sapiens OX=9606 GN=TPM1 PE=1 SV=1
O14818	248	2	27851.6	10	23	0.00110297	0.3871	60.0106	Proteasome subunit alpha type-7 OS=Homo sapiens OX=9606 GN=PSMA7 PE=1 SV=1; Additional IDs concatenated into MaxParsimony group: H0Y586, Q8TAA3, A0A087WYS6
P29401	623	0	67816.7	11	23	0.000439063	0.2295	59.8462	Transketolase OS=Homo sapiens OX=9606 GN=TKT PE=1 SV=3
P18669	254	6	28767.8	12	23	0.00107691	0.4252	59.6659	Phosphoglycerate mutase 1 OS=Homo sapiens OX=9606 GN=PGAM1 PE=1 SV=2; Additional IDs concatenated into MaxParsimony group: Q8N0Y7, P15259
A0A087WUA0	289	0	32966	9	22	0.00090534	0.301	59.4456	Fibrinogen alpha chain OS=Homo sapiens OX=9606 GN=FGA PE=1 SV=1
A0A0B4J1R6	457	2	49860.9	12	24	0.000624571	0.2845	59.3658	Transketolase OS=Homo sapiens OX=9606 GN=TKT PE=1 SV=1; Additional IDs concatenated into MaxParsimony group: E9PFF2, F8W888
P31146	461	2	50975.8	14	28	0.000722344	0.3015	58.7536	Coronin-1A OS=Homo sapiens OX=9606 GN=CORO1A PE=1 SV=4; Additional IDs concatenated into MaxParsimony group: H3BRY3, H3BTU6, H3BRJ0, H3BSL1, H3BU76, H3BNA2, B4E3S0, F8VVB7, F8VTT6, H0YHL7, F8VRE9, F8VSA4, F8VUX3, F8W1H8, F8VV53
P13533	1939	0	223578	12	22	0.000134937	0.0722	57.8068	Myosin-6 OS=Homo sapiens OX=9606 GN=MYH6 PE=1 SV=5
H3BTJ2	168	0	18447.4	10	21	0.00148661	0.5	57.754	Pyruvate kinase PKM (Fragment) OS=Homo sapiens OX=9606 GN=PKM PE=1 SV=1
H3BT25	151	0	16398.4	10	21	0.00165398	0.5563	57.754	Pyruvate kinase PKM (Fragment) OS=Homo sapiens OX=9606 GN=PKM PE=1 SV=1
H3BUW1	162	0	17791	10	21	0.00154167	0.5185	57.754	Pyruvate kinase PKM (Fragment) OS=Homo sapiens OX=9606 GN=PKM PE=1 SV=1
P01023	1474	4	163170	11	24	0.000193642	0.0536	57.7489	Alpha-2-macroglobulin OS=Homo sapiens OX=9606 GN=A2M PE=1 SV=3; Additional IDs concatenated into MaxParsimony group: F5GXY0
A0A087WSZ2	944	0	107543	11	21	0.000264566	0.1324	57.5801	Alpha-actinin-3 OS=Homo sapiens OX=9606 GN=ACTN3 PE=1 SV=1
A0A0B4J269	797	1	88306.5	13	24	0.000358129	0.1129	57.5764	G_PROTEIN_RECEP_F1_2 domain-containing protein OS=Homo sapiens OX=9606 PE=1 SV=1
P08311	255	10	28801.1	10	22	0.00102605	0.3961	56.9573	Cathepsin G OS=Homo sapiens OX=9606 GN=CTSG PE=1 SV=2
P04114	4563	8	515265	10	25	6.51593e-05	0.0197	56.8983	Apolipoprotein B-100 OS=Homo sapiens OX=9606 GN=APOB PE=1 SV=2; Additional IDs concatenated into MaxParsimony group: A8MUN2
P25786	263	0	29518.9	13	25	0.0011305	0.4335	56.8265	Proteasome subunit alpha type-1 OS=Homo sapiens OX=9606 GN=PSMA1 PE=1 SV=1; Additional IDs concatenated into MaxParsimony group: F5GX11, B4DEV8
H0YIN9	196	0	21936.7	10	22	0.00133491	0.3367	56.154	Keratin, type II cytoskeletal 5 (Fragment) OS=Homo sapiens OX=9606 GN=KRT5 PE=1 SV=1
H3BR70	366	0	40145.7	10	20	0.000649884	0.1749	56.0697	Pyruvate kinase OS=Homo sapiens OX=9606 GN=PKM PE=1 SV=1
P16615	1042	0	114664	8	22	0.000251097	0.0912	55.5988	Sarcoplasmic/endoplasmic reticulum calcium ATPase 2 OS=Homo sapiens OX=9606 GN=ATP2A2 PE=1 SV=1
B1AK85	260	0	29228.5	9	21	0.000960578	0.3077	55.4868	F-actin-capping protein subunit beta OS=Homo sapiens OX=9606 GN=CAPZB PE=1 SV=1
P69905	142	0	15229.9	5	20	0.00167505	0.3451	55.3787	Hemoglobin subunit alpha OS=Homo sapiens OX=9606 GN=HBA1 PE=1 SV=2; Additional IDs concatenated into MaxParsimony group: A0A2R8Y7C0, G3V1N2, P02008
A0A2R8Y7C0	134	0	13929.2	5	20	0.00177506	0.3657	55.3787	Hemoglobin subunit alpha (Fragment) OS=Homo sapiens OX=9606 GN=HBA2 PE=1 SV=1
Q13509	450	0	50382.2	12	23	0.000607858	0.2	55.3677	Tubulin beta-3 chain OS=Homo sapiens OX=9606 GN=TUBB3 PE=1 SV=2
A0A3B3IS95	281	0	30651	9	20	0.000846468	0.2883	55.1457	L-lactate dehydrogenase OS=Homo sapiens OX=9606 PE=3 SV=1
D6RFG5	154	0	17116.8	9	21	0.00162176	0.4481	54.362	Annexin (Fragment) OS=Homo sapiens OX=9606 GN=ANXA3 PE=1 SV=1
H3BUH7	155	0	16888.8	10	19	0.00145784	0.6194	53.7289	Fructose-bisphosphate aldolase A (Fragment) OS=Homo sapiens OX=9606 GN=ALDOA PE=1 SV=1
B7Z596	275	0	31715.3	6	21	0.000908183	0.1855	53.721	Tropomyosin alpha-1 chain OS=Homo sapiens OX=9606 GN=TPM1 PE=1 SV=1
A0A494BZZ2	251	0	28787.5	6	21	0.000995021	0.2032	53.721	Tropomyosin alpha-1 chain OS=Homo sapiens OX=9606 GN=TPM1 PE=1 SV=1
H7BYY1	248	0	28711.6	6	21	0.00100706	0.2056	53.721	Tropomyosin 1 (Alpha), isoform CRA_m OS=Homo sapiens OX=9606 GN=TPM1 PE=1 SV=1
F5H7S3	245	0	28489.6	6	21	0.00101939	0.2082	53.721	Tropomyosin alpha-1 chain OS=Homo sapiens OX=9606 GN=TPM1 PE=1 SV=2
H0YI76	201	0	23080.5	9	21	0.00124254	0.3831	53.6679	Keratin, type II cytoskeletal 5 (Fragment) OS=Homo sapiens OX=9606 GN=KRT5 PE=1 SV=1
P62140	327	1	37144.6	10	21	0.000763763	0.3394	53.142	Serine/threonine-protein phosphatase PP1-beta catalytic subunit OS=Homo sapiens OX=9606 GN=PPP1CB PE=1 SV=3
E9PMD7	253	0	28861.3	9	21	0.000987156	0.3439	52.9346	Serine/threonine-protein phosphatase (Fragment) OS=Homo sapiens OX=9606 GN=PPP1CA PE=1 SV=1
P20742	1482	1	163742	9	21	0.000168523	0.0486	52.5085	Pregnancy zone protein OS=Homo sapiens OX=9606 GN=PZP PE=1 SV=4
P68871	147	1	15970.3	9	22	0.00177989	0.6599	52.3843	Hemoglobin subunit beta OS=Homo sapiens OX=9606 GN=HBB PE=1 SV=2; Additional IDs concatenated into MaxParsimony group: A0A2R8Y7R2, F8W6P5, P02042, E9PFT6, A0A2R8Y7X9, P02100, P69892, P69891, E9PEW8, A0A0J9YWK4
contaminant_KERATIN08	469	0	50449.7	9	22	0.000557875	0.1407	51.9833
C9JQ42	265	0	29840.1	9	21	0.000942454	0.2415	51.3876	Glycogenin-1 (Fragment) OS=Homo sapiens OX=9606 GN=GYG1 PE=1 SV=8
E9PIT3	583	0	65348.7	6	17	0.000346791	0.084	51.1235	Prothrombin OS=Homo sapiens OX=9606 GN=F2 PE=1 SV=1
P00734	622	0	69974.1	6	17	0.000325046	0.0788	51.1235	Prothrombin OS=Homo sapiens OX=9606 GN=F2 PE=1 SV=2; Additional IDs concatenated into MaxParsimony group: E9PIT3, C9JV37
A0A075B736	407	0	45648.8	9	22	0.000642858	0.1499	50.8802	Tubulin beta chain OS=Homo sapiens OX=9606 GN=TUBB8 PE=1 SV=1
Q5SQY0	410	0	45444.8	9	22	0.000638154	0.1488	50.8802	Tubulin beta chain OS=Homo sapiens OX=9606 GN=TUBB8 PE=1 SV=1
Q3ZCM7	444	0	49725.9	9	22	0.000589287	0.1374	50.8802	Tubulin beta-8 chain OS=Homo sapiens OX=9606 GN=TUBB8 PE=1 SV=2
A6NNZ2	444	0	49522.6	9	22	0.000589287	0.1374	50.8802	Tubulin beta 8B OS=Homo sapiens OX=9606 GN=TUBB8B PE=1 SV=1
P25789	261	0	29447.2	8	19	0.000865765	0.249	50.6949	Proteasome subunit alpha type-4 OS=Homo sapiens OX=9606 GN=PSMA4 PE=1 SV=1; Additional IDs concatenated into MaxParsimony group: H0YL69, H0YMZ1, H0YN18, H0YMA1, H0YMI6, H0YKT8, H0YKS0, H0YLC2, H0YLS6, Reverse_Q9UJ14
H0YMZ1	220	0	24492.4	8	19	0.00102711	0.2955	50.6949	Proteasome subunit alpha type (Fragment) OS=Homo sapiens OX=9606 GN=PSMA4 PE=1 SV=8
H0YL69	236	0	26341.5	8	19	0.000957477	0.2754	50.6949	Proteasome subunit alpha type (Fragment) OS=Homo sapiens OX=9606 GN=PSMA4 PE=1 SV=1
P27105	288	6	31692.7	9	16	0.000660715	0.3125	50.6635	Erythrocyte band 7 integral membrane protein OS=Homo sapiens OX=9606 GN=STOM PE=1 SV=3; Additional IDs concatenated into MaxParsimony group: F8VSL7, Q8TAV4
A0A1W2PQM2	325	0	36609.8	7	21	0.000768463	0.2923	50.5718	Tubulin alpha-1C chain OS=Homo sapiens OX=9606 GN=TUBA1C PE=1 SV=1
H9KV75	822	0	94747.7	9	19	0.000274896	0.1095	50.2665	Alpha-actinin-1 OS=Homo sapiens OX=9606 GN=ACTN1 PE=1 SV=1
H3BN54	135	0	15194.6	6	19	0.00167381	0.3852	50.1388	Myosin regulatory light chain 2, skeletal muscle isoform (Fragment) OS=Homo sapiens OX=9606 GN=MYLPF PE=1 SV=1
H3BML9	118	0	13125.7	6	19	0.00191495	0.4407	50.1388	Myosin regulatory light chain 2, skeletal muscle isoform (Fragment) OS=Homo sapiens OX=9606 GN=MYLPF PE=1 SV=1
P06396	782	2	85626.2	10	21	0.000319374	0.1138	49.8292	Gelsolin OS=Homo sapiens OX=9606 GN=GSN PE=1 SV=1; Additional IDs concatenated into MaxParsimony group: A0A0A0MT01, A0A0A0MS51, Q5T0I0, A0A0U1RQL8
Q16851	508	2	56886.7	11	20	0.000468223	0.1811	49.7848	UTP--glucose-1-phosphate uridylyltransferase OS=Homo sapiens OX=9606 GN=UGP2 PE=1 SV=5; Additional IDs concatenated into MaxParsimony group: E7EUC7, A0A087WYS1, C9JNZ1, C9JQU9, C9JVG3, C9JWG0, C9JUW1, C9JTZ5, C9J6Q0
A0A087WWU8	227	0	26386.4	6	18	0.000943047	0.2731	49.3559	Tropomyosin alpha-3 chain OS=Homo sapiens OX=9606 GN=TPM3 PE=1 SV=1
E5RK69	460	2	51726.2	12	21	0.000542936	0.237	49.2051	Annexin OS=Homo sapiens OX=9606 GN=ANXA6 PE=1 SV=1
A0A2R8Y6C7	316	0	35364.2	11	22	0.000827985	0.3323	49.1015	Glucose-6-phosphate isomerase OS=Homo sapiens OX=9606 GN=GPI PE=1 SV=1
A0A0J9YX90	279	0	31510.2	11	22	0.000937789	0.3763	49.1015	Glucose-6-phosphate isomerase (Fragment) OS=Homo sapiens OX=9606 GN=GPI PE=1 SV=1
A0A0J9YXP8	268	0	30333.5	11	22	0.000976281	0.3918	49.1015	Glucose-6-phosphate isomerase (Fragment) OS=Homo sapiens OX=9606 GN=GPI PE=1 SV=1
A0A0J9YYH3	283	0	32010.5	11	22	0.000924534	0.371	49.1015	Glucose-6-phosphate isomerase (Fragment) OS=Homo sapiens OX=9606 GN=GPI PE=1 SV=1
P17213	487	5	53847.1	10	19	0.000463993	0.2177	48.9778	Bactericidal permeability-increasing protein OS=Homo sapiens OX=9606 GN=BPI PE=1 SV=4; Additional IDs concatenated into MaxParsimony group: H0Y738, A0A2R8YDF1, A0A0D9SFX6
K7ESM5	338	0	37339.3	9	21	0.000738906	0.1982	48.8083	Tubulin beta chain (Fragment) OS=Homo sapiens OX=9606 GN=TUBB6 PE=1 SV=1
Q9BUF5	446	0	49807	9	21	0.000559978	0.1502	48.8083	Tubulin beta-6 chain OS=Homo sapiens OX=9606 GN=TUBB6 PE=1 SV=1
G3V2N5	260	0	29429.3	8	18	0.000823353	0.3115	48.5882	Alpha-actinin-1 (Fragment) OS=Homo sapiens OX=9606 GN=ACTN1 PE=1 SV=8
P34931	641	0	70313.3	8	19	0.000352519	0.1279	48.4313	Heat shock 70 kDa protein 1-like OS=Homo sapiens OX=9606 GN=HSPA1L PE=1 SV=2
Q53FA3	641	0	70342.4	8	19	0.000352519	0.1279	48.4313	HSPA1L (Fragment) OS=Homo sapiens OX=9606 GN=HSPA1L PE=1 SV=1
U3KPS2	215	0	23578	7	16	0.000885051	0.2651	48.3481	Myeloblastin OS=Homo sapiens OX=9606 GN=PRTN3 PE=1 SV=1
P52209	483	1	53087.9	9	19	0.000467836	0.2153	48.2055	6-phosphogluconate dehydrogenase, decarboxylating OS=Homo sapiens OX=9606 GN=PGD PE=1 SV=3; Additional IDs concatenated into MaxParsimony group: K7EPF6, K7EM49, K7EMN2, K7ELN9
H7C5W9	933	0	102508	7	20	0.000254938	0.0857	47.9003	Sarcoplasmic/endoplasmic reticulum calcium ATPase 2 (Fragment) OS=Homo sapiens OX=9606 GN=ATP2A2 PE=1 SV=1
P28066	241	7	26376.2	7	16	0.000789568	0.3444	47.2065	Proteasome subunit alpha type-5 OS=Homo sapiens OX=9606 GN=PSMA5 PE=1 SV=3
P36873	323	0	36941.7	8	18	0.000662761	0.2632	47.1225	Serine/threonine-protein phosphatase PP1-gamma catalytic subunit OS=Homo sapiens OX=9606 GN=PPP1CC PE=1 SV=1
F8VYE8	304	0	34909.3	8	18	0.000704183	0.2796	47.1225	Serine/threonine-protein phosphatase OS=Homo sapiens OX=9606 GN=PPP1CC PE=1 SV=1
F8W0W8	332	0	38207.3	8	18	0.000644794	0.256	47.1225	Serine/threonine-protein phosphatase OS=Homo sapiens OX=9606 GN=PPP1CC PE=1 SV=1
P11217	842	1	97012.6	8	22	0.00031074	0.0926	47.014	Glycogen phosphorylase, muscle form OS=Homo sapiens OX=9606 GN=PYGM PE=1 SV=6
P01024	1663	7	187012	9	20	0.000143029	0.0397	46.6953	Complement C3 OS=Homo sapiens OX=9606 GN=C3 PE=1 SV=2; Additional IDs concatenated into MaxParsimony group: M0QYC8, M0QXZ3
A0A0A0MT01	767	0	84674.5	8	19	0.000294608	0.116	46.5171	Gelsolin OS=Homo sapiens OX=9606 GN=GSN PE=1 SV=1
A0A0A0MS51	748	0	82456.3	8	19	0.000302092	0.119	46.5171	Gelsolin OS=Homo sapiens OX=9606 GN=GSN PE=1 SV=1
O15143	372	1	40905.4	9	17	0.000543492	0.3011	46.2454	Actin-related protein 2/3 complex subunit 1B OS=Homo sapiens OX=9606 GN=ARPC1B PE=1 SV=3; Additional IDs concatenated into MaxParsimony group: O00299, A0A1W2PNV4, C9K057, C9JEY1, F8VXW2, C9JBJ7, C9JTT6, Q9NZA1, Q9Y696, A0A2R8Y615, A0A2R8YGW2, A0A2R8Y4M1, Q96NY7
Q9NY65	449	0	50043.5	7	20	0.000529749	0.1269	46.2075	Tubulin alpha-8 chain OS=Homo sapiens OX=9606 GN=TUBA8 PE=1 SV=1
C9J2C0	467	0	51933.6	7	20	0.000509331	0.1221	46.2075	Tubulin alpha chain (Fragment) OS=Homo sapiens OX=9606 GN=TUBA8 PE=1 SV=1
P26038	577	3	67759.8	11	21	0.000432843	0.1334	45.9833	Moesin OS=Homo sapiens OX=9606 GN=MSN PE=1 SV=3; Additional IDs concatenated into MaxParsimony group: A0A2R8Y5S7, E7EQR4, P15311, P35241, A0A2R8Y7M3, V9GZ54
H7C2Z6	146	0	16796.2	10	22	0.00179208	0.5068	45.8105	Grancalcin (Fragment) OS=Homo sapiens OX=9606 GN=GCA PE=1 SV=1
P28676	217	0	23976.5	10	22	0.00120573	0.341	45.8105	Grancalcin OS=Homo sapiens OX=9606 GN=GCA PE=1 SV=2; Additional IDs concatenated into MaxParsimony group: H7BXD5, H7C2Z6, C9JIZ3, C9JWQ8, C9JV47
H7BXD5	198	0	22076.6	10	22	0.00132143	0.3737	45.8105	Grancalcin OS=Homo sapiens OX=9606 GN=GCA PE=1 SV=1
P09960	611	8	69223.2	8	22	0.000428221	0.1178	45.8067	Leukotriene A-4 hydrolase OS=Homo sapiens OX=9606 GN=LTA4H PE=1 SV=2
F5GX11	238	0	26470.4	11	21	0.00104937	0.3655	45.6995	Proteasome endopeptidase complex OS=Homo sapiens OX=9606 GN=PSMA1 PE=1 SV=1
A0A087WYS1	508	0	56913.7	9	17	0.00039799	0.1811	45.6855	UTP--glucose-1-phosphate uridylyltransferase OS=Homo sapiens OX=9606 GN=UGP2 PE=1 SV=1
E7EUC7	517	0	57751.2	9	17	0.000391062	0.1779	45.6855	UTP--glucose-1-phosphate uridylyltransferase OS=Homo sapiens OX=9606 GN=UGP2 PE=1 SV=1
P52566	201	0	22955.6	8	19	0.0011242	0.3085	45.5781	Rho GDP-dissociation inhibitor 2 OS=Homo sapiens OX=9606 GN=ARHGDIB PE=1 SV=3; Additional IDs concatenated into MaxParsimony group: F5H3P3, F5H6Q0, F5H2R5, H0YGX7
F5H2R5	88	0	9767.9	8	19	0.00256778	0.7045	45.5781	Rho GDP-dissociation inhibitor 2 (Fragment) OS=Homo sapiens OX=9606 GN=ARHGDIB PE=1 SV=1
F5H3P3	158	0	17808.1	8	19	0.00143016	0.3924	45.5781	Rho GDP-dissociation inhibitor 2 (Fragment) OS=Homo sapiens OX=9606 GN=ARHGDIB PE=1 SV=8
F5H6Q0	112	0	12504.4	8	19	0.00201754	0.5536	45.5781	Rho GDP-dissociation inhibitor 2 (Fragment) OS=Homo sapiens OX=9606 GN=ARHGDIB PE=1 SV=1
H3BRY3	389	0	43307.9	12	23	0.000703178	0.2905	45.3958	Coronin OS=Homo sapiens OX=9606 GN=CORO1A PE=1 SV=1
H0YN18	230	0	26247.6	7	16	0.00082733	0.2435	45.3629	Proteasome endopeptidase complex OS=Homo sapiens OX=9606 GN=PSMA4 PE=1 SV=1
P40926	338	1	35462.7	9	19	0.000668534	0.3254	44.8392	Malate dehydrogenase, mitochondrial OS=Homo sapiens OX=9606 GN=MDH2 PE=1 SV=3; Additional IDs concatenated into MaxParsimony group: G3XAL0
H3BMQ8	140	0	15435	8	16	0.00135919	0.5857	44.8247	Fructose-bisphosphate aldolase A (Fragment) OS=Homo sapiens OX=9606 GN=ALDOA PE=1 SV=1
A8MW50	232	0	25184.1	7	16	0.000820198	0.3017	44.7573	L-lactate dehydrogenase (Fragment) OS=Homo sapiens OX=9606 GN=LDHB PE=1 SV=1
P06576	529	1	56506.6	9	17	0.000382191	0.2231	44.5167	ATP synthase subunit beta, mitochondrial OS=Homo sapiens OX=9606 GN=ATP5F1B PE=1 SV=3; Additional IDs concatenated into MaxParsimony group: H0YH81, F8W079, F8W0P7, H0YI37
X6R8F3	200	1	22755.7	7	20	0.00118929	0.33	44.3541	Neutrophil gelatinase-associated lipocalin OS=Homo sapiens OX=9606 GN=LCN2 PE=1 SV=1; Additional IDs concatenated into MaxParsimony group: P80188
Q5VTE0	462	0	50135.1	8	18	0.000463359	0.1537	44.2988	Putative elongation factor 1-alpha-like 3 OS=Homo sapiens OX=9606 GN=EEF1A1P5 PE=5 SV=1; Additional IDs concatenated into MaxParsimony group: P68104, A0A087WV01, A0A087WVQ9, A0A2U3TZH3, Q05639, A0A2R8Y488, A0A2R8Y660, Q5JR01, A6PW80, A0A2R8YDN5
P68104	462	0	50091.1	8	18	0.000463359	0.1537	44.2988	Elongation factor 1-alpha 1 OS=Homo sapiens OX=9606 GN=EEF1A1 PE=1 SV=1
P62258	255	1	29137.4	8	19	0.000886136	0.2745	44.2831	14-3-3 protein epsilon OS=Homo sapiens OX=9606 GN=YWHAE PE=1 SV=1
P35609	894	0	103770	8	16	0.000212848	0.1051	44.2066	Alpha-actinin-2 OS=Homo sapiens OX=9606 GN=ACTN2 PE=1 SV=1
A0A494C1A0	858	0	99660.3	8	16	0.000221779	0.1096	44.2066	Alpha-actinin-2 (Fragment) OS=Homo sapiens OX=9606 GN=ACTN2 PE=1 SV=1
Q15080	339	0	38989.3	9	20	0.000701645	0.2832	44.1666	Neutrophil cytosol factor 4 OS=Homo sapiens OX=9606 GN=NCF4 PE=1 SV=2; Additional IDs concatenated into MaxParsimony group: A0A0G2JR51, A0A494BZS1, A0A217FLJ2, B0QY04
A0A0G2JR51	300	0	34308.8	9	20	0.000792858	0.32	44.1666	Neutrophil cytosol factor 4 (Fragment) OS=Homo sapiens OX=9606 GN=NCF4 PE=1 SV=1
A0A2R8Y7R2	111	0	12150.2	7	18	0.00192857	0.6577	44.1061	Hemoglobin subunit beta OS=Homo sapiens OX=9606 GN=HBB PE=1 SV=1
P11216	843	1	96616.5	7	21	0.000296264	0.0747	43.9403	Glycogen phosphorylase, brain form OS=Homo sapiens OX=9606 GN=PYGB PE=1 SV=5
P31946	246	3	28046.8	7	16	0.00077352	0.3049	43.6345	14-3-3 protein beta/alpha OS=Homo sapiens OX=9606 GN=YWHAB PE=1 SV=3
P36955	418	1	46265.3	5	15	0.000426778	0.122	43.347	Pigment epithelium-derived factor OS=Homo sapiens OX=9606 GN=SERPINF1 PE=1 SV=4; Additional IDs concatenated into MaxParsimony group: I3L4N7, I3L2R7, I3L4Z0, I3L3Z3, I3L107, I3L4F9, I3L1U4, I3L425
H0YH81	362	0	38210	8	16	0.000525652	0.326	43.3331	ATP synthase subunit beta (Fragment) OS=Homo sapiens OX=9606 GN=ATP5F1B PE=1 SV=1
P80188	198	0	22555.7	6	19	0.00114124	0.3333	43.302	Neutrophil gelatinase-associated lipocalin OS=Homo sapiens OX=9606 GN=LCN2 PE=1 SV=2
O00299	241	7	26887.7	9	18	0.000888265	0.3776	43.0936	Chloride intracellular channel protein 1 OS=Homo sapiens OX=9606 GN=CLIC1 PE=1 SV=4
P13646	458	0	49539.4	9	17	0.000441439	0.1812	42.2841	Keratin, type I cytoskeletal 13 OS=Homo sapiens OX=9606 GN=KRT13 PE=1 SV=4
K7ERE3	415	0	45214.2	9	17	0.000487178	0.2	42.2841	Keratin, type I cytoskeletal 13 OS=Homo sapiens OX=9606 GN=KRT13 PE=1 SV=1
F8W0C6	178	0	20512.5	7	17	0.00113584	0.2303	42.2695	Keratin, type II cytoskeletal 5 (Fragment) OS=Homo sapiens OX=9606 GN=KRT5 PE=1 SV=8
O43707	911	0	104770	7	15	0.000195821	0.0801	42.098	Alpha-actinin-4 OS=Homo sapiens OX=9606 GN=ACTN4 PE=1 SV=2
A0A2R8Y5V9	248	0	28573.5	8	17	0.000815237	0.2823	42.076	Tropomyosin alpha-4 chain OS=Homo sapiens OX=9606 GN=TPM4 PE=1 SV=1
P67936	248	0	28486.5	8	17	0.000815237	0.2823	42.076	Tropomyosin alpha-4 chain OS=Homo sapiens OX=9606 GN=TPM4 PE=1 SV=3
P63104	245	1	27709.7	9	17	0.00082522	0.2327	42.0539	14-3-3 protein zeta/delta OS=Homo sapiens OX=9606 GN=YWHAZ PE=1 SV=1; Additional IDs concatenated into MaxParsimony group: E7EX29, K7EM20, B0AZS6, E7ESK7, H0YB80, B7Z2E6, E7EVZ2, E9PD24, E5RIR4, E5RGE1, P31947, A2IDB2, A0A0J9YWE8, E9PG15, Q4VY19, Q4VY20, K7EIT4, I3L3T1, B4DJF2, A0A0J9YWZ2
G5E9W8	193	0	21477.9	7	16	0.000985938	0.2383	41.8498	Glycogenin 1, isoform CRA_e OS=Homo sapiens OX=9606 GN=GYG1 PE=1 SV=1
P06732	381	8	43055.9	9	19	0.000593083	0.1601	41.7306	Creatine kinase M-type OS=Homo sapiens OX=9606 GN=CKM PE=1 SV=2; Additional IDs concatenated into MaxParsimony group: P17540, P12532, G3V4N7, H0YJG0, G3V461, H0YJK0
P14780	707	9	78390.3	9	19	0.000319611	0.1301	41.521	Matrix metalloproteinase-9 OS=Homo sapiens OX=9606 GN=MMP9 PE=1 SV=3
F8VVB9	246	0	27429.7	5	17	0.000821865	0.2439	41.2	Tubulin alpha-1B chain (Fragment) OS=Homo sapiens OX=9606 GN=TUBA1B PE=1 SV=8
H7C013	197	0	22826	7	20	0.0012074	0.3503	40.79	Serum albumin (Fragment) OS=Homo sapiens OX=9606 GN=ALB PE=1 SV=1
P11413	515	2	59201	8	17	0.00039258	0.1748	40.7329	Glucose-6-phosphate 1-dehydrogenase OS=Homo sapiens OX=9606 GN=G6PD PE=1 SV=4; Additional IDs concatenated into MaxParsimony group: E7EUI8, E7EM57, E9PD92
H0YMI6	183	0	20495.3	6	15	0.000974826	0.2842	40.7033	Proteasome subunit alpha type (Fragment) OS=Homo sapiens OX=9606 GN=PSMA4 PE=1 SV=1
H0YMA1	209	0	23237.7	6	15	0.000853556	0.2488	40.7033	Proteasome subunit alpha type (Fragment) OS=Homo sapiens OX=9606 GN=PSMA4 PE=1 SV=1
G3V2W4	238	0	27065.1	7	15	0.000749551	0.2857	40.4051	Alpha-actinin-1 (Fragment) OS=Homo sapiens OX=9606 GN=ACTN1 PE=1 SV=1
E7EX29	246	0	28001	8	16	0.00077352	0.2317	40.3806	14-3-3 protein zeta/delta (Fragment) OS=Homo sapiens OX=9606 GN=YWHAZ PE=1 SV=1
Q5T0R9	262	0	28598.5	8	15	0.00068089	0.2443	40.3388	Adenylyl cyclase-associated protein 1 (Fragment) OS=Homo sapiens OX=9606 GN=CAP1 PE=1 SV=8
Q5T0R1	215	0	23897.3	8	15	0.000829735	0.2977	40.3388	Adenylyl cyclase-associated protein 1 (Fragment) OS=Homo sapiens OX=9606 GN=CAP1 PE=1 SV=1
A0A2R8YGX3	183	0	20954.7	7	16	0.00103981	0.3333	40.3274	Tropomyosin alpha-4 chain OS=Homo sapiens OX=9606 GN=TPM4 PE=1 SV=1
E9PN89	312	0	34779	8	17	0.000648009	0.3269	40.3207	Heat shock cognate 71 kDa protein (Fragment) OS=Homo sapiens OX=9606 GN=HSPA8 PE=1 SV=1
Q5T0R7	174	1	19171.8	8	15	0.00102525	0.3046	40.1733	Adenylyl cyclase-associated protein 1 (Fragment) OS=Homo sapiens OX=9606 GN=CAP1 PE=1 SV=1
E9PNE6	500	0	54924.1	6	15	0.000356786	0.126	40.0684	Heat shock cognate 71 kDa protein OS=Homo sapiens OX=9606 GN=HSPA8 PE=1 SV=1
E7EMC6	330	0	36921.7	9	16	0.000576624	0.2818	39.96	Annexin OS=Homo sapiens OX=9606 GN=ANXA6 PE=1 SV=1
A0A087WTJ7	106	0	12069.2	5	14	0.00157076	0.3774	39.7985	Tropomyosin alpha-1 chain OS=Homo sapiens OX=9606 GN=TPM1 PE=1 SV=1
H0Y586	187	0	21185.2	7	15	0.000953974	0.3957	39.707	Proteasome endopeptidase complex (Fragment) OS=Homo sapiens OX=9606 GN=PSMA7 PE=1 SV=1
C9JEY1	334	0	36891.4	8	15	0.000534111	0.2964	39.6986	Actin-related protein 2/3 complex subunit 1B (Fragment) OS=Homo sapiens OX=9606 GN=ARPC1B PE=1 SV=2
A0A1W2PNV4	684	0	75806.8	8	15	0.000260809	0.1447	39.6986	Uncharacterized protein OS=Homo sapiens OX=9606 PE=4 SV=1
C9K057	352	0	38732.3	8	15	0.000506799	0.2812	39.6986	Actin-related protein 2/3 complex subunit 1B OS=Homo sapiens OX=9606 GN=ARPC1B PE=1 SV=2
P40925	334	0	36385	6	13	0.000462896	0.2425	39.6516	Malate dehydrogenase, cytoplasmic OS=Homo sapiens OX=9606 GN=MDH1 PE=1 SV=4; Additional IDs concatenated into MaxParsimony group: B9A041, C9JF79, B8ZZ51, C9JRL4, C9JLV6
G3XAL0	231	0	24560.8	8	17	0.000875233	0.4199	39.5213	Malate dehydrogenase OS=Homo sapiens OX=9606 GN=MDH2 PE=1 SV=1
C9J7H8	136	0	14706.9	6	14	0.00122427	0.4265	39.4699	L-lactate dehydrogenase B chain (Fragment) OS=Homo sapiens OX=9606 GN=LDHB PE=1 SV=8
F5H793	102	0	10781.7	6	14	0.00163236	0.5686	39.4699	L-lactate dehydrogenase B chain (Fragment) OS=Homo sapiens OX=9606 GN=LDHB PE=1 SV=1
P30740	379	9	42696.7	9	19	0.000596213	0.248	39.1385	Leukocyte elastase inhibitor OS=Homo sapiens OX=9606 GN=SERPINB1 PE=1 SV=1
B0YJC4	431	0	49605.1	9	18	0.000496686	0.1972	39.0279	Vimentin OS=Homo sapiens OX=9606 GN=VIM PE=1 SV=1
P08670	466	0	53601.1	9	18	0.000459381	0.1824	39.0279	Vimentin OS=Homo sapiens OX=9606 GN=VIM PE=1 SV=4
A0A494BZS1	236	0	27435.2	8	18	0.000907084	0.3475	38.6868	Neutrophil cytosol factor 4 OS=Homo sapiens OX=9606 GN=NCF4 PE=1 SV=1
K7EPF6	256	0	27842.3	7	15	0.000696848	0.3086	38.5615	6-phosphogluconate dehydrogenase, decarboxylating (Fragment) OS=Homo sapiens OX=9606 GN=PGD PE=1 SV=1
K7EM49	205	0	22225.2	7	15	0.00087021	0.3854	38.5615	6-phosphogluconate dehydrogenase, decarboxylating (Fragment) OS=Homo sapiens OX=9606 GN=PGD PE=1 SV=1
D6R904	95	0	10992.6	5	14	0.00175263	0.5368	38.508	Tropomyosin alpha-3 chain OS=Homo sapiens OX=9606 GN=TPM3 PE=1 SV=1
A0A087WV01	426	0	46312.6	7	16	0.000446681	0.1408	38.4851	Elongation factor 1-alpha OS=Homo sapiens OX=9606 GN=EEF1A1 PE=1 SV=1
Q5T0R6	176	0	19385.9	7	14	0.000946024	0.3011	38.3654	Adenylyl cyclase-associated protein 1 (Fragment) OS=Homo sapiens OX=9606 GN=CAP1 PE=1 SV=1
Q5T0R5	179	0	19779.1	7	14	0.000930169	0.2961	38.3654	Adenylyl cyclase-associated protein 1 (Fragment) OS=Homo sapiens OX=9606 GN=CAP1 PE=1 SV=8
Q5T0R4	201	0	22499.5	7	14	0.000828359	0.2637	38.3654	Adenylyl cyclase-associated protein 1 (Fragment) OS=Homo sapiens OX=9606 GN=CAP1 PE=1 SV=8
Q5T0R2	208	0	23215.9	7	14	0.000800482	0.2548	38.3654	Adenylyl cyclase-associated protein 1 (Fragment) OS=Homo sapiens OX=9606 GN=CAP1 PE=1 SV=1
Q5T0R3	203	0	22701.6	7	14	0.000820198	0.2611	38.3654	Adenylyl cyclase-associated protein 1 (Fragment) OS=Homo sapiens OX=9606 GN=CAP1 PE=1 SV=1
P01834	107	5	11739.8	5	15	0.00166723	0.5421	38.3467	Immunoglobulin kappa constant OS=Homo sapiens OX=9606 GN=IGKC PE=1 SV=2
A0A217FLJ2	348	0	38958	7	17	0.000580974	0.2299	38.2942	Neutrophil cytosol factor 4 OS=Homo sapiens OX=9606 GN=NCF4 PE=1 SV=1
P48595	397	8	45355.9	9	15	0.000449353	0.1965	37.6533	Serpin B10 OS=Homo sapiens OX=9606 GN=SERPINB10 PE=1 SV=1; Additional IDs concatenated into MaxParsimony group: H7BYS2, H7C004
Q04917	246	2	28183	7	14	0.00067683	0.2236	37.6439	14-3-3 protein eta OS=Homo sapiens OX=9606 GN=YWHAH PE=1 SV=4
P17066	643	0	70966.2	6	14	0.000258943	0.1026	37.1109	Heat shock 70 kDa protein 6 OS=Homo sapiens OX=9606 GN=HSPA6 PE=1 SV=2
H0YGX7	195	0	22354.3	6	16	0.000975826	0.2308	37.0867	Rho GDP-dissociation inhibitor 2 (Fragment) OS=Homo sapiens OX=9606 GN=ARHGDIB PE=1 SV=1
contaminant_KERATIN12	431	0	47927	7	16	0.000441499	0.1323	36.9774
Q04695	432	0	48058	7	16	0.000440477	0.1319	36.9774	Keratin, type I cytoskeletal 17 OS=Homo sapiens OX=9606 GN=KRT17 PE=1 SV=2
A0A140TA29	1698	0	187531	7	17	0.000119069	0.0324	36.9149	Complement C4-B OS=Homo sapiens OX=9606 GN=C4B PE=1 SV=1
F5GXS0	1698	0	187534	7	17	0.000119069	0.0324	36.9149	Complement C4-B OS=Homo sapiens OX=9606 GN=C4B PE=1 SV=1
P0C0L5	1744	0	192612	7	17	0.000115928	0.0315	36.9149	Complement C4-B OS=Homo sapiens OX=9606 GN=C4B PE=1 SV=2; Additional IDs concatenated into MaxParsimony group: P0C0L4, A0A0G2JPR0, A0A140TA44, A0A140TA32, A0A140TA29, F5GXS0, A0A140TA49, A0A0G2JL54, A0A3B3ISA6
A0A140TA49	1698	0	187658	7	17	0.000119069	0.0324	36.9149	Complement C4-A OS=Homo sapiens OX=9606 GN=C4A PE=1 SV=1
P0C0L4	1744	0	192646	7	17	0.000115928	0.0315	36.9149	Complement C4-A OS=Homo sapiens OX=9606 GN=C4A PE=1 SV=2
A0A0G2JPR0	1744	0	192736	7	17	0.000115928	0.0315	36.9149	Complement C4-A OS=Homo sapiens OX=9606 GN=C4A PE=1 SV=1
A0A0G2JL54	1698	0	187580	7	17	0.000119069	0.0324	36.9149	Complement C4-B OS=Homo sapiens OX=9606 GN=C4B_2 PE=1 SV=1
A0A140TA44	1698	0	187525	7	17	0.000119069	0.0324	36.9149	Complement C4-A OS=Homo sapiens OX=9606 GN=C4A PE=1 SV=1
A0A140TA32	1698	0	187628	7	17	0.000119069	0.0324	36.9149	Complement C4-A OS=Homo sapiens OX=9606 GN=C4A PE=1 SV=1
P49721	201	7	22803.7	8	15	0.000887528	0.2289	36.8054	Proteasome subunit beta type-2 OS=Homo sapiens OX=9606 GN=PSMB2 PE=1 SV=1; Additional IDs concatenated into MaxParsimony group: A0A087WVV1
C9JDS9	156	0	17641.8	4	16	0.00121978	0.2436	36.7693	Tubulin alpha-4A chain (Fragment) OS=Homo sapiens OX=9606 GN=TUBA4A PE=1 SV=1
P25788	255	3	28397.1	7	14	0.000652942	0.2235	36.6385	Proteasome subunit alpha type-3 OS=Homo sapiens OX=9606 GN=PSMA3 PE=1 SV=2; Additional IDs concatenated into MaxParsimony group: G3V4X5, G3V5N4, G3V3W4
A8MVZ9	336	0	36254.6	5	13	0.000460141	0.1696	36.5228	Fructose-bisphosphate aldolase OS=Homo sapiens OX=9606 GN=ALDOC PE=1 SV=1
P09972	364	0	39413.2	5	13	0.000424746	0.1566	36.5228	Fructose-bisphosphate aldolase C OS=Homo sapiens OX=9606 GN=ALDOC PE=1 SV=2
K7EM20	115	0	12843.3	6	15	0.00155124	0.4348	36.352	14-3-3 protein epsilon (Fragment) OS=Homo sapiens OX=9606 GN=YWHAE PE=1 SV=1
P62805	103	6	11342.4	6	16	0.00184744	0.5049	36.2826	Histone H4 OS=Homo sapiens OX=9606 GN=H4C1 PE=1 SV=2
V9GZ37	476	0	51896.7	7	15	0.000374775	0.105	36.2251	Heat shock 70 kDa protein 1A OS=Homo sapiens OX=9606 GN=HSPA1A PE=1 SV=1
contaminant_KERATIN04	458	0	49595.4	8	14	0.000363538	0.1659	36.2171
Q7Z3Y7	464	0	50517.9	5	15	0.000384468	0.056	35.9694	Keratin, type I cytoskeletal 28 OS=Homo sapiens OX=9606 GN=KRT28 PE=1 SV=2
K7ENR7	59	0	6620.2	4	15	0.00302361	0.6441	35.8095	Vasodilator-stimulated phosphoprotein (Fragment) OS=Homo sapiens OX=9606 GN=VASP PE=1 SV=1
P52907	286	7	32884.3	8	14	0.000582169	0.3112	35.7838	F-actin-capping protein subunit alpha-1 OS=Homo sapiens OX=9606 GN=CAPZA1 PE=1 SV=3; Additional IDs concatenated into MaxParsimony group: F8W9N7, A0A0D9SET8, C9JUG7
P07339	412	0	44505.6	7	15	0.000432993	0.1578	35.7419	Cathepsin D OS=Homo sapiens OX=9606 GN=CTSD PE=1 SV=1
A0A1B0GWE8	410	0	44306.5	7	15	0.000435105	0.1585	35.7419	Cathepsin D OS=Homo sapiens OX=9606 GN=CTSD PE=1 SV=1
A0A1B0GW44	405	0	43642.2	7	15	0.000440477	0.1605	35.7419	Cathepsin D OS=Homo sapiens OX=9606 GN=CTSD PE=1 SV=1
A0A1B0GV23	406	0	43785.3	7	15	0.000439392	0.1601	35.7419	Cathepsin D OS=Homo sapiens OX=9606 GN=CTSD PE=1 SV=1
A0A1B0GVD5	409	0	44191.5	7	15	0.000436169	0.1589	35.7419	Cathepsin D OS=Homo sapiens OX=9606 GN=CTSD PE=1 SV=1
U3KPZ0	113	0	12411.5	5	11	0.00115771	0.4956	35.7116	Triosephosphate isomerase (Fragment) OS=Homo sapiens OX=9606 GN=TPI1 PE=1 SV=1
P41218	407	5	45789.2	7	14	0.000409092	0.1966	35.6893	Myeloid cell nuclear differentiation antigen OS=Homo sapiens OX=9606 GN=MNDA PE=1 SV=1; Additional IDs concatenated into MaxParsimony group: H0Y6P3
Q7Z794	578	3	61845.5	4	11	0.000226335	0.0796	35.5259	Keratin, type II cytoskeletal 1b OS=Homo sapiens OX=9606 GN=KRT77 PE=2 SV=3
A0A2R8YH90	220	0	25494	6	15	0.000810878	0.25	35.4885	Tropomyosin alpha-4 chain (Fragment) OS=Homo sapiens OX=9606 GN=TPM4 PE=1 SV=1
P50990	548	3	59564.5	6	13	0.00028213	0.1204	35.4778	T-complex protein 1 subunit theta OS=Homo sapiens OX=9606 GN=CCT8 PE=1 SV=4; Additional IDs concatenated into MaxParsimony group: H7C4C8
P08754	354	2	40488.3	7	16	0.000537531	0.1977	35.4587	Guanine nucleotide-binding protein G(i) subunit alpha OS=Homo sapiens OX=9606 GN=GNAI3 PE=1 SV=3
H0YKT8	181	0	19931.1	5	12	0.000788478	0.2376	35.3713	Proteasome subunit beta (Fragment) OS=Homo sapiens OX=9606 GN=PSMA4 PE=1 SV=8
H7C3F9	165	0	18624.7	5	14	0.00100909	0.2424	35.2461	Arp2/3 complex 34 kDa subunit (Fragment) OS=Homo sapiens OX=9606 GN=ARPC2 PE=1 SV=1
Q9NUQ9	324	0	36706.6	9	13	0.000477183	0.1821	35.0127	Protein FAM49B OS=Homo sapiens OX=9606 GN=FAM49B PE=1 SV=1; Additional IDs concatenated into MaxParsimony group: A0A1W2PRQ0, A0A087X178, Q9H0Q0, E5RI16, E5RJL8, E5RIR8, E5RJE1, E5RGI7
E7EUI8	338	0	38408.4	6	14	0.000492604	0.1893	34.7713	Glucose-6-phosphate 1-dehydrogenase (Fragment) OS=Homo sapiens OX=9606 GN=G6PD PE=1 SV=8
E7EM57	320	0	36501.4	6	14	0.000520313	0.2	34.7713	Glucose-6-phosphate 1-dehydrogenase (Fragment) OS=Homo sapiens OX=9606 GN=G6PD PE=1 SV=1
H9KVA2	239	0	28278	6	12	0.000597132	0.159	34.7022	Troponin T, fast skeletal muscle OS=Homo sapiens OX=9606 GN=TNNT3 PE=1 SV=1
F8WA37	244	0	28892.2	6	12	0.000584896	0.1557	34.7022	Troponin T, fast skeletal muscle OS=Homo sapiens OX=9606 GN=TNNT3 PE=1 SV=1
P45378	269	0	31787.4	6	12	0.000530537	0.1413	34.7022	Troponin T, fast skeletal muscle OS=Homo sapiens OX=9606 GN=TNNT3 PE=1 SV=3; Additional IDs concatenated into MaxParsimony group: F8WA37, H9KVA2, C9JZN9, C9JCA5, A0A286YFB1
P20160	251	3	26850.6	4	15	0.00071073	0.1633	34.4988	Azurocidin OS=Homo sapiens OX=9606 GN=AZU1 PE=1 SV=3; Additional IDs concatenated into MaxParsimony group: A0A087WXP0
A0A1B0GU92	557	1	59803.3	7	15	0.000320275	0.1023	34.4741	Peptidase A1 domain-containing protein OS=Homo sapiens OX=9606 PE=1 SV=1; Additional IDs concatenated into MaxParsimony group: A0A1B0GWE8, A0A1B0GVD5, A0A1B0GV23, A0A1B0GW44, A0A1B0GU03, A0A1B0GVP3, H7C469, C9JH19, F8WD96, F8W787, H7C1V0
B4DEV8	164	0	18427.8	8	15	0.00108776	0.3476	34.3904	Proteasome subunit alpha type OS=Homo sapiens OX=9606 PE=2 SV=1
G3V2X9	144	0	16285.7	5	12	0.000991073	0.3611	34.3518	Alpha-actinin-1 (Fragment) OS=Homo sapiens OX=9606 GN=ACTN1 PE=1 SV=1
P49720	205	0	22915.4	5	13	0.000754182	0.2341	34.2281	Proteasome subunit beta type-3 OS=Homo sapiens OX=9606 GN=PSMB3 PE=1 SV=2; Additional IDs concatenated into MaxParsimony group: A0A087WUL2, A0A087WY10, A0A087WXQ8, Reverse_E5RHF9
A0A087WUL2	145	0	16132.1	5	13	0.00106626	0.331	34.2281	Proteasome subunit beta type-3 (Fragment) OS=Homo sapiens OX=9606 GN=PSMB3 PE=1 SV=1
P02461	1466	5	138461	5	14	0.000113575	0.0334	34.1322	Collagen alpha-1(III) chain OS=Homo sapiens OX=9606 GN=COL3A1 PE=1 SV=4
G3V3U4	107	0	11544.9	5	13	0.00144493	0.514	33.9955	Proteasome subunit alpha type OS=Homo sapiens OX=9606 GN=PSMA6 PE=1 SV=1
P06702	114	5	13215.5	5	13	0.00135621	0.4474	33.9915	Protein S100-A9 OS=Homo sapiens OX=9606 GN=S100A9 PE=1 SV=1
H0YL80	68	0	7991.1	4	13	0.00227364	0.5882	33.936	Tropomyosin alpha-1 chain (Fragment) OS=Homo sapiens OX=9606 GN=TPM1 PE=1 SV=1
E9PLF4	187	0	20338.3	6	12	0.000763179	0.369	33.9063	Heat shock cognate 71 kDa protein (Fragment) OS=Homo sapiens OX=9606 GN=HSPA8 PE=1 SV=1
P29350	595	3	67501	5	14	0.000279832	0.0958	33.5109	Tyrosine-protein phosphatase non-receptor type 6 OS=Homo sapiens OX=9606 GN=PTPN6 PE=1 SV=1; Additional IDs concatenated into MaxParsimony group: F5H0N8, F5H1Z8, F5GY79, F5H5H9
C9JPQ9	119	0	13519.8	4	12	0.00119928	0.5042	33.4097	Fibrinogen gamma chain (Fragment) OS=Homo sapiens OX=9606 GN=FGG PE=1 SV=1
C9JU00	123	0	13961	4	12	0.00116028	0.4878	33.4097	Fibrinogen gamma chain (Fragment) OS=Homo sapiens OX=9606 GN=FGG PE=1 SV=1
K7EMD9	165	0	19183.7	7	14	0.00100909	0.3576	33.2626	Keratin, type I cytoskeletal 13 (Fragment) OS=Homo sapiens OX=9606 GN=KRT13 PE=1 SV=1
F8W6P5	90	0	9646	5	13	0.00171786	0.5667	32.9697	Hemoglobin subunit beta (Fragment) OS=Homo sapiens OX=9606 GN=HBB PE=1 SV=1
C9JZN9	239	0	28288	5	11	0.000547371	0.1297	32.9104	Troponin T, fast skeletal muscle OS=Homo sapiens OX=9606 GN=TNNT3 PE=1 SV=1
C9JCA5	208	0	24985.1	5	11	0.00062895	0.149	32.9104	Troponin T, fast skeletal muscle (Fragment) OS=Homo sapiens OX=9606 GN=TNNT3 PE=1 SV=1
K7EMN2	160	0	17263.9	6	13	0.000966296	0.3625	32.8299	6-phosphogluconate dehydrogenase, decarboxylating (Fragment) OS=Homo sapiens OX=9606 GN=PGD PE=1 SV=1
B0QY04	166	0	18914.7	6	15	0.00107466	0.3976	32.8144	Neutrophil cytosol factor 4 (Fragment) OS=Homo sapiens OX=9606 GN=NCF4 PE=1 SV=1
P20618	241	6	26454.4	6	13	0.000641524	0.278	32.6734	Proteasome subunit beta type-1 OS=Homo sapiens OX=9606 GN=PSMB1 PE=1 SV=2
Q9HBI1	364	1	41670.1	6	12	0.000392073	0.1896	32.5848	Beta-parvin OS=Homo sapiens OX=9606 GN=PARVB PE=1 SV=1; Additional IDs concatenated into MaxParsimony group: A0A087WZB5, Q9NVD7, B0QYP8
P05089	322	5	34695.3	5	14	0.000517082	0.177	32.4853	Arginase-1 OS=Homo sapiens OX=9606 GN=ARG1 PE=1 SV=2
P05109	93	6	10809.6	6	14	0.00179033	0.4194	32.2589	Protein S100-A8 OS=Homo sapiens OX=9606 GN=S100A8 PE=1 SV=1
E7ET33	698	0	78062.7	4	13	0.000221501	0.0315	32.0358	Inter-alpha-trypsin inhibitor heavy chain H3 OS=Homo sapiens OX=9606 GN=ITIH3 PE=1 SV=1
Q06033	890	0	99768.5	4	13	0.000173716	0.0247	32.0358	Inter-alpha-trypsin inhibitor heavy chain H3 OS=Homo sapiens OX=9606 GN=ITIH3 PE=1 SV=2; Additional IDs concatenated into MaxParsimony group: E7ET33, A0A087WW43
A0A087WW43	670	0	75013.1	4	13	0.000230757	0.0328	32.0358	Inter-alpha-trypsin inhibitor heavy chain H3 OS=Homo sapiens OX=9606 GN=ITIH3 PE=1 SV=1
A0A1B0GU03	582	0	62643.6	6	13	0.000265648	0.0979	31.8741	Peptidase A1 domain-containing protein OS=Homo sapiens OX=9606 PE=1 SV=1
J3QSF7	86	0	9830.2	5	14	0.00193605	0.5814	31.8354	Myeloperoxidase (Fragment) OS=Homo sapiens OX=9606 GN=MPO PE=1 SV=8
A0A494C0G0	87	0	9840	4	12	0.0016404	0.4138	31.8245	Tropomyosin alpha-3 chain (Fragment) OS=Homo sapiens OX=9606 GN=TPM3 PE=1 SV=1
C9J9K3	263	0	29367.9	6	12	0.000542641	0.2281	31.7944	40S ribosomal protein SA (Fragment) OS=Homo sapiens OX=9606 GN=RPSA PE=1 SV=8
A0A0C4DG17	300	0	33274.6	6	12	0.000475715	0.2	31.7944	40S ribosomal protein SA OS=Homo sapiens OX=9606 GN=RPSA PE=1 SV=1; Additional IDs concatenated into MaxParsimony group: P08865, C9J9K3, F8WD59
P08865	295	0	32815.4	6	12	0.000483778	0.2034	31.7944	40S ribosomal protein SA OS=Homo sapiens OX=9606 GN=RPSA PE=1 SV=4
F8VR82	270	0	30948.6	7	13	0.00057262	0.263	31.7918	Serine/threonine-protein phosphatase OS=Homo sapiens OX=9606 GN=PPP1CC PE=1 SV=1
Q01546	638	0	65782.1	5	14	0.000260972	0.0423	31.7402	Keratin, type II cytoskeletal 2 oral OS=Homo sapiens OX=9606 GN=KRT76 PE=1 SV=2
contaminant_KERATIN07	473	0	50864.8	6	13	0.000326865	0.1057	31.7292
C9JIZ3	132	0	14384.7	5	14	0.00126137	0.2652	31.6084	Grancalcin (Fragment) OS=Homo sapiens OX=9606 GN=GCA PE=1 SV=1
J3QQX2	235	0	25797.4	5	12	0.000607296	0.2298	31.5703	Rho GDP-dissociation inhibitor 1 OS=Homo sapiens OX=9606 GN=ARHGDIA PE=1 SV=1; Additional IDs concatenated into MaxParsimony group: P52565, J3KTF8, J3KRE2, J3KRY1, J3KS60
J3KTF8	193	0	21485.9	5	12	0.000739453	0.2798	31.5703	Rho GDP-dissociation inhibitor 1 (Fragment) OS=Homo sapiens OX=9606 GN=ARHGDIA PE=1 SV=8
P52565	204	0	23174.7	5	12	0.000699581	0.2647	31.5703	Rho GDP-dissociation inhibitor 1 OS=Homo sapiens OX=9606 GN=ARHGDIA PE=1 SV=3
Q5T3N1	204	1	22722.8	7	13	0.000757879	0.3186	31.5455	Annexin (Fragment) OS=Homo sapiens OX=9606 GN=ANXA1 PE=1 SV=1
U3KQF3	98	0	10621.5	4	9	0.0010922	0.4388	31.4842	Triosephosphate isomerase (Fragment) OS=Homo sapiens OX=9606 GN=TPI1 PE=1 SV=1
P08246	267	9	28481.8	9	14	0.000623596	0.1273	31.452	Neutrophil elastase OS=Homo sapiens OX=9606 GN=ELANE PE=1 SV=1
O75083	606	4	66133.9	8	13	0.000255128	0.1419	31.416	WD repeat-containing protein 1 OS=Homo sapiens OX=9606 GN=WDR1 PE=1 SV=4
H3BTU6	246	0	27029.8	8	16	0.00077352	0.3415	31.3472	Coronin (Fragment) OS=Homo sapiens OX=9606 GN=CORO1A PE=1 SV=1
K7ERC6	170	0	19608	8	14	0.000979413	0.3706	31.2746	Glucose-6-phosphate isomerase (Fragment) OS=Homo sapiens OX=9606 GN=GPI PE=1 SV=9
O95678	551	0	59506	5	13	0.000280594	0.0744	31.002	Keratin, type II cytoskeletal 75 OS=Homo sapiens OX=9606 GN=KRT75 PE=1 SV=2
P54652	639	0	69959.9	5	12	0.00022334	0.1033	30.9496	Heat shock-related 70 kDa protein 2 OS=Homo sapiens OX=9606 GN=HSPA2 PE=1 SV=1
B9A041	210	0	23005.8	5	10	0.000566327	0.3238	30.7213	Malate dehydrogenase, cytoplasmic OS=Homo sapiens OX=9606 GN=MDH1 PE=1 SV=1
H7C469	336	0	35857	5	12	0.000424746	0.1399	30.6669	Peptidase A1 domain-containing protein (Fragment) OS=Homo sapiens OX=9606 PE=1 SV=7
A0A1W2PRQ0	218	0	24842.5	7	11	0.000600099	0.1743	30.5546	Protein FAM49B OS=Homo sapiens OX=9606 GN=FAM49B PE=1 SV=1
A0A087X178	217	0	24841.4	7	11	0.000602865	0.1751	30.5546	Protein FAM49B OS=Homo sapiens OX=9606 GN=FAM49B PE=1 SV=1
P43490	491	1	55468.6	6	13	0.000314883	0.1507	30.537	Nicotinamide phosphoribosyltransferase OS=Homo sapiens OX=9606 GN=NAMPT PE=1 SV=1; Additional IDs concatenated into MaxParsimony group: A0A0C4DFS8
P19012	456	0	49163.1	6	13	0.000339051	0.1053	30.483	Keratin, type I cytoskeletal 15 OS=Homo sapiens OX=9606 GN=KRT15 PE=1 SV=3
contaminant_KERATIN06	456	0	49119	6	13	0.000339051	0.1053	30.483
P02647	267	1	30740.9	6	15	0.000668139	0.2622	30.4503	Apolipoprotein A-I OS=Homo sapiens OX=9606 GN=APOA1 PE=1 SV=1; Additional IDs concatenated into MaxParsimony group: F8W696
P48059	325	0	37207.8	5	12	0.000439122	0.1908	30.3903	LIM and senescent cell antigen-like-containing domain protein 1 OS=Homo sapiens OX=9606 GN=LIMS1 PE=1 SV=4; Additional IDs concatenated into MaxParsimony group: A0A0J9YXC7, Q7Z4I7, A0A0M3HER1, H0Y592, C9JF46
O75594	196	4	21698.7	4	10	0.000606779	0.3163	30.3746	Peptidoglycan recognition protein 1 OS=Homo sapiens OX=9606 GN=PGLYRP1 PE=1 SV=1
Q86YZ3	2850	4	282210	4	11	4.59023e-05	0.0214	30.367	Hornerin OS=Homo sapiens OX=9606 GN=HRNR PE=1 SV=2
O00560	298	1	32405.9	5	10	0.00039909	0.1812	30.2464	Syntenin-1 OS=Homo sapiens OX=9606 GN=SDCBP PE=1 SV=1
A0A494C033	182	0	21215.8	4	10	0.000653455	0.2527	30.2415	Alpha-actinin-2 OS=Homo sapiens OX=9606 GN=ACTN2 PE=1 SV=1
A0A494C166	263	0	30355.4	4	10	0.000452201	0.1749	30.2415	Alpha-actinin-2 OS=Homo sapiens OX=9606 GN=ACTN2 PE=1 SV=1
V9GZ17	275	0	31035.9	5	13	0.000562209	0.1527	30.1968	Tubulin alpha-8 chain (Fragment) OS=Homo sapiens OX=9606 GN=TUBA8 PE=1 SV=1
P13929	434	0	46939.3	6	14	0.000383641	0.1498	30.1345	Beta-enolase OS=Homo sapiens OX=9606 GN=ENO3 PE=1 SV=5
P09211	210	0	23323	6	11	0.00062296	0.3238	30.1338	Glutathione S-transferase P OS=Homo sapiens OX=9606 GN=GSTP1 PE=1 SV=2; Additional IDs concatenated into MaxParsimony group: A8MX94, A0A087X2E9, A0A087X243, A0A2R8Y5E5
E7ETD8	169	0	19556.9	6	12	0.000844465	0.3728	30.0186	Serine/threonine-protein phosphatase (Fragment) OS=Homo sapiens OX=9606 GN=PPP1CB PE=1 SV=1
P27348	245	0	27728.8	4	10	0.000485423	0.1469	29.9072	14-3-3 protein theta OS=Homo sapiens OX=9606 GN=YWHAQ PE=1 SV=1
G5EA09	318	1	34779.3	5	10	0.00037399	0.1667	29.7368	Syndecan binding protein (Syntenin), isoform CRA_a OS=Homo sapiens OX=9606 GN=SDCBP PE=1 SV=1; Additional IDs concatenated into MaxParsimony group: E9PBU7, B4DHN5
K7ENT6	245	0	28080.2	5	12	0.000582508	0.1755	29.619	Tropomyosin alpha-4 chain OS=Homo sapiens OX=9606 GN=TPM4 PE=1 SV=3
A0A2R8YHD2	248	0	28669.5	5	12	0.000575462	0.1734	29.619	Tropomyosin alpha-4 chain (Fragment) OS=Homo sapiens OX=9606 GN=TPM4 PE=1 SV=2
A0A2R8YE05	226	0	26000.2	5	12	0.00063148	0.1903	29.619	Tropomyosin alpha-4 chain OS=Homo sapiens OX=9606 GN=TPM4 PE=1 SV=1
P61981	247	2	28266.9	5	12	0.000577792	0.1741	29.6037	14-3-3 protein gamma OS=Homo sapiens OX=9606 GN=YWHAG PE=1 SV=2
F5GWP8	349	0	40244.4	5	12	0.000408924	0.1375	29.5513	Keratin, type I cytoskeletal 17 OS=Homo sapiens OX=9606 GN=KRT17 PE=1 SV=2
H0YKS0	122	0	13571.8	4	10	0.000974826	0.2705	29.4662	Proteasome endopeptidase complex (Fragment) OS=Homo sapiens OX=9606 GN=PSMA4 PE=1 SV=1
K7EPY4	166	0	19099.8	7	14	0.00100301	0.3253	29.397	Glucose-6-phosphate isomerase (Fragment) OS=Homo sapiens OX=9606 GN=GPI PE=1 SV=8
Q7Z3Y8	459	0	49773.5	5	12	0.000310925	0.0654	29.3898	Keratin, type I cytoskeletal 27 OS=Homo sapiens OX=9606 GN=KRT27 PE=1 SV=2
D6RCA8	134	0	14903.7	4	11	0.000976281	0.306	29.3411	Annexin (Fragment) OS=Homo sapiens OX=9606 GN=ANXA3 PE=1 SV=1
A0A087WVQ9	441	0	47834.9	5	12	0.000323616	0.1088	29.1637	Elongation factor 1-alpha 1 OS=Homo sapiens OX=9606 GN=EEF1A1 PE=1 SV=1
P61158	418	0	47323	5	11	0.00031297	0.1699	29.1079	Actin-related protein 3 OS=Homo sapiens OX=9606 GN=ACTR3 PE=1 SV=3; Additional IDs concatenated into MaxParsimony group: B4DXW1, F8WDR7, F8WE84, F8WEW2
C9JF79	222	0	24165.8	4	9	0.000482144	0.2658	29.0828	Malate dehydrogenase (Fragment) OS=Homo sapiens OX=9606 GN=MDH1 PE=1 SV=1
A0A1B0GVP3	405	0	43641.2	6	12	0.000352381	0.116	29.0681	Cathepsin D OS=Homo sapiens OX=9606 GN=CTSD PE=1 SV=1
A0A087WZB5	289	0	33218.5	5	10	0.000411518	0.2111	28.854	Beta-parvin OS=Homo sapiens OX=9606 GN=PARVB PE=1 SV=1
P30041	224	8	25001.2	8	14	0.000743305	0.3884	28.8144	Peroxiredoxin-6 OS=Homo sapiens OX=9606 GN=PRDX6 PE=1 SV=3
P50225	295	0	34125.2	8	14	0.000564408	0.2983	28.6402	Sulfotransferase 1A1 OS=Homo sapiens OX=9606 GN=SULT1A1 PE=1 SV=3; Additional IDs concatenated into MaxParsimony group: H3BRY5, P50226, E9PKR8, H3BQX5, A0A0A6YYL2, P0DMM9, P0DMN0, E9PKW4, E9PM76, H3BPL6
K7EM90	195	0	20989	5	12	0.000731869	0.3231	28.6047	Alpha-enolase (Fragment) OS=Homo sapiens OX=9606 GN=ENO1 PE=1 SV=1
O00160	1098	2	124748	6	12	0.000129977	0.0556	28.2829	Unconventional myosin-If OS=Homo sapiens OX=9606 GN=MYO1F PE=1 SV=3; Additional IDs concatenated into MaxParsimony group: Q12965, H0YLJ4, H0YLE5, M0QXU2
P08123	1366	0	129217	5	11	9.57699e-05	0.0527	28.2666	Collagen alpha-2(I) chain OS=Homo sapiens OX=9606 GN=COL1A2 PE=1 SV=7; Additional IDs concatenated into MaxParsimony group: A0A087WTA8
A0A087WTA8	1364	0	129054	5	11	9.59103e-05	0.0528	28.2666	Collagen alpha-2(I) chain OS=Homo sapiens OX=9606 GN=COL1A2 PE=1 SV=1
F8WE98	604	0	66532	6	13	0.000255972	0.1358	28.2414	Filamin-A (Fragment) OS=Homo sapiens OX=9606 GN=FLNA PE=1 SV=2
E5RGZ4	283	0	30365.8	5	13	0.000546316	0.2014	28.1959	Beta-enolase (Fragment) OS=Homo sapiens OX=9606 GN=ENO3 PE=1 SV=1
F5GXY2	156	0	17230.3	5	11	0.0008386	0.3077	28.1612	L-lactate dehydrogenase A chain (Fragment) OS=Homo sapiens OX=9606 GN=LDHA PE=1 SV=8
F5GYU2	144	0	15817.4	5	11	0.000908484	0.3333	28.1612	L-lactate dehydrogenase A chain (Fragment) OS=Homo sapiens OX=9606 GN=LDHA PE=1 SV=1
O14556	408	0	44454.8	5	13	0.00037894	0.0809	28.0078	Glyceraldehyde-3-phosphate dehydrogenase, testis-specific OS=Homo sapiens OX=9606 GN=GAPDHS PE=1 SV=2
A0A2R8YEU4	173	0	19829.1	4	11	0.000756194	0.1965	27.8704	Tropomyosin alpha-4 chain (Fragment) OS=Homo sapiens OX=9606 GN=TPM4 PE=1 SV=1
P50995	505	3	54337.1	5	11	0.000259053	0.1129	27.5892	Annexin A11 OS=Homo sapiens OX=9606 GN=ANXA11 PE=1 SV=1; Additional IDs concatenated into MaxParsimony group: H0Y6E1
A0A494C0V8	155	0	18216.3	3	11	0.000844011	0.1742	27.5834	Tropomyosin alpha-1 chain OS=Homo sapiens OX=9606 GN=TPM1 PE=1 SV=1
H0YL42	108	0	12811.6	3	11	0.00121131	0.25	27.5834	Tropomyosin alpha-1 chain (Fragment) OS=Homo sapiens OX=9606 GN=TPM1 PE=1 SV=1
A8MX94	174	0	19450	5	10	0.000683499	0.2759	27.4396	Glutathione S-transferase P OS=Homo sapiens OX=9606 GN=GSTP1 PE=1 SV=1
P07384	714	1	81820.2	5	14	0.000233194	0.0686	27.2931	Calpain-1 catalytic subunit OS=Homo sapiens OX=9606 GN=CAPN1 PE=1 SV=1; Additional IDs concatenated into MaxParsimony group: E9PRM1, E9PQB3, E9PL37, E9PSA6, E9PJA6, E9PMC6, E9PLC9, E9PJJ3, E9PLX0, E9PIA9
P17858	780	4	84946.1	5	9	0.000137225	0.1077	27.2776	ATP-dependent 6-phosphofructokinase, liver type OS=Homo sapiens OX=9606 GN=PFKL PE=1 SV=6; Additional IDs concatenated into MaxParsimony group: Q01813
A0A0C4DFS8	368	0	41820.5	5	11	0.000355494	0.1793	27.1398	Nicotinamide phosphoribosyltransferase OS=Homo sapiens OX=9606 GN=NAMPT PE=1 SV=1
A0A0J9YXC7	398	0	45675.9	4	10	0.000298816	0.1281	27.1285	LIM and senescent cell antigen-like-containing domain protein OS=Homo sapiens OX=9606 GN=LIMS4 PE=4 SV=1
K7EKH5	135	0	15007.8	3	9	0.000792858	0.2444	27.1207	Fructose-bisphosphate aldolase C (Fragment) OS=Homo sapiens OX=9606 GN=ALDOC PE=1 SV=1
J3QKP5	180	0	19668.2	3	9	0.000594644	0.1833	27.1207	Fructose-bisphosphate aldolase C (Fragment) OS=Homo sapiens OX=9606 GN=ALDOC PE=1 SV=2
J3KSV6	175	0	19109	3	9	0.000611634	0.1886	27.1207	Fructose-bisphosphate aldolase C (Fragment) OS=Homo sapiens OX=9606 GN=ALDOC PE=1 SV=1
C9J8F3	149	0	16312.5	3	9	0.000718362	0.2215	27.1207	Fructose-bisphosphate aldolase C (Fragment) OS=Homo sapiens OX=9606 GN=ALDOC PE=1 SV=1
Q9Y4G6	2542	0	271425	6	11	5.14641e-05	0.022	27.0334	Talin-2 OS=Homo sapiens OX=9606 GN=TLN2 PE=1 SV=4
B0AZS6	168	0	19042.4	5	11	0.0007787	0.2024	26.9983	14-3-3 protein zeta/delta OS=Homo sapiens OX=9606 GN=YWHAZ PE=1 SV=1
P12235	298	0	33025.2	6	14	0.000558726	0.1946	26.9426	ADP/ATP translocase 1 OS=Homo sapiens OX=9606 GN=SLC25A4 PE=1 SV=4; Additional IDs concatenated into MaxParsimony group: V9GYG0, P12236, Q9H0C2
V9GYG0	208	0	22853	6	14	0.000800482	0.2788	26.9426	ADP/ATP translocase 1 OS=Homo sapiens OX=9606 GN=SLC25A4 PE=1 SV=1
D6RD66	245	1	26762.5	5	10	0.000485423	0.2286	26.8832	WD repeat-containing protein 1 (Fragment) OS=Homo sapiens OX=9606 GN=WDR1 PE=1 SV=1
E9PQK7	178	0	19435.8	5	10	0.000668139	0.2978	26.8379	Heat shock cognate 71 kDa protein (Fragment) OS=Homo sapiens OX=9606 GN=HSPA8 PE=1 SV=1
E9PK54	183	0	19925.1	5	10	0.000649884	0.2896	26.8379	Heat shock cognate 71 kDa protein (Fragment) OS=Homo sapiens OX=9606 GN=HSPA8 PE=1 SV=8
E9PQQ4	171	0	18697.4	5	10	0.00069549	0.3099	26.8379	Heat shock cognate 71 kDa protein (Fragment) OS=Homo sapiens OX=9606 GN=HSPA8 PE=1 SV=1
E9PPY6	137	0	15125.6	5	10	0.000868093	0.3869	26.8379	Heat shock cognate 71 kDa protein (Fragment) OS=Homo sapiens OX=9606 GN=HSPA8 PE=1 SV=1
H3BRJ0	249	0	27003.6	7	13	0.000620913	0.3052	26.7546	Coronin (Fragment) OS=Homo sapiens OX=9606 GN=CORO1A PE=1 SV=1
A6NMY6	339	0	38616.8	6	10	0.000350822	0.2006	26.7266	Putative annexin A2-like protein OS=Homo sapiens OX=9606 GN=ANXA2P2 PE=5 SV=2
P07355	339	0	38561.8	6	10	0.000350822	0.2006	26.7266	Annexin A2 OS=Homo sapiens OX=9606 GN=ANXA2 PE=1 SV=2; Additional IDs concatenated into MaxParsimony group: A6NMY6, H0YN42, H0YMU9, H0YMD0, H0YKS4, H0YMM1, H0YM50, H0YNP5, H0YMW4, H0YKX9, H0YMT9, H0YLV6, H0YKZ7, H0YL33, H0YN28, H0YKL9, H0YKV8, H0YNA0, H0YKN4, H0YMD9, H0YN52, H0YNB8, H0YLE2
B5MDF5	233	0	26189.5	4	10	0.000510424	0.1931	26.5732	GTP-binding nuclear protein Ran OS=Homo sapiens OX=9606 GN=RAN PE=1 SV=1
P62826	216	0	24389.6	4	10	0.000550596	0.2083	26.5732	GTP-binding nuclear protein Ran OS=Homo sapiens OX=9606 GN=RAN PE=1 SV=3
F5H018	198	0	22403.6	4	10	0.00060065	0.2273	26.5732	GTP-binding nuclear protein Ran (Fragment) OS=Homo sapiens OX=9606 GN=RAN PE=1 SV=8
J3KQE5	234	0	26781.1	4	10	0.000508243	0.1923	26.5732	GTP-binding nuclear protein Ran (Fragment) OS=Homo sapiens OX=9606 GN=RAN PE=1 SV=1; Additional IDs concatenated into MaxParsimony group: B5MDF5, P62826, F5H018, B4DV51, H0YFC6
F8W079	284	0	30133	5	10	0.000418763	0.2676	26.5251	ATP synthase subunit beta, mitochondrial (Fragment) OS=Homo sapiens OX=9606 GN=ATP5F1B PE=1 SV=1
J3KRE2	129	0	14787.2	4	10	0.000921928	0.3953	26.2693	Rho GDP-dissociation inhibitor 1 OS=Homo sapiens OX=9606 GN=ARHGDIA PE=1 SV=1
P0CF74	106	0	11251.5	3	11	0.00123417	0.4623	26.1905	Immunoglobulin lambda constant 6 OS=Homo sapiens OX=9606 GN=IGLC6 PE=1 SV=1
P0DOY3	106	0	11240.5	3	11	0.00123417	0.4623	26.1905	Immunoglobulin lambda constant 3 OS=Homo sapiens OX=9606 GN=IGLC3 PE=1 SV=1
P0DOY2	106	0	11268.5	3	11	0.00123417	0.4623	26.1905	Immunoglobulin lambda constant 2 OS=Homo sapiens OX=9606 GN=IGLC2 PE=1 SV=1
E7EQR4	586	0	69310.7	6	12	0.00024354	0.0683	26.1893	Ezrin OS=Homo sapiens OX=9606 GN=EZR PE=1 SV=3
P35241	583	0	68503.4	6	12	0.000244793	0.0686	26.1893	Radixin OS=Homo sapiens OX=9606 GN=RDX PE=1 SV=1
P15311	586	0	69351.7	6	12	0.00024354	0.0683	26.1893	Ezrin OS=Homo sapiens OX=9606 GN=EZR PE=1 SV=4
A0A2R8Y5S7	590	0	69274.7	6	12	0.000241889	0.0678	26.1893	Radixin OS=Homo sapiens OX=9606 GN=RDX PE=1 SV=1
A0A2R8Y7M3	534	0	62873.4	6	12	0.000267256	0.0749	26.1893	Radixin OS=Homo sapiens OX=9606 GN=RDX PE=1 SV=1
B1AH77	148	0	16746.8	4	12	0.000964287	0.2297	26.0922	Ras-related C3 botulinum toxin substrate 2 OS=Homo sapiens OX=9606 GN=RAC2 PE=1 SV=1
P15153	192	0	21397.1	4	12	0.000743305	0.1771	26.0922	Ras-related C3 botulinum toxin substrate 2 OS=Homo sapiens OX=9606 GN=RAC2 PE=1 SV=1; Additional IDs concatenated into MaxParsimony group: B1AH80, B1AH77, B1AH78, P60763, P63000, J3QLK0, J3KSC4
B1AH80	185	0	20767.8	4	12	0.00077143	0.1838	26.0922	Ras-related C3 botulinum toxin substrate 2 (Rho family, small GTP binding protein Rac2), isoform CRA_c OS=Homo sapiens OX=9606 GN=RAC2 PE=1 SV=1
P63096	354	0	40317.2	5	12	0.000403148	0.1186	26.0839	Guanine nucleotide-binding protein G(i) subunit alpha-1 OS=Homo sapiens OX=9606 GN=GNAI1 PE=1 SV=2
P25787	234	0	25864.3	3	8	0.000406594	0.1068	25.8909	Proteasome subunit alpha type-2 OS=Homo sapiens OX=9606 GN=PSMA2 PE=1 SV=2
A0A024RA52	234	0	25864.3	3	8	0.000406594	0.1068	25.8909	Proteasome subunit alpha type OS=Homo sapiens OX=9606 GN=PSMA2 PE=1 SV=1; Additional IDs concatenated into MaxParsimony group: P25787
Q5BKV1	218	0	24799.6	4	9	0.00049099	0.2615	25.6771	MYH9 protein OS=Homo sapiens OX=9606 GN=MYH9 PE=1 SV=1
Q8TAA3	256	0	28494.1	3	9	0.000418109	0.1523	25.6158	Proteasome subunit alpha-type 8 OS=Homo sapiens OX=9606 GN=PSMA8 PE=2 SV=3
A0A087WYS6	224	0	25007.2	3	9	0.000477839	0.1741	25.6158	Proteasome endopeptidase complex OS=Homo sapiens OX=9606 GN=PSMA8 PE=1 SV=1
A0A087WXQ8	107	0	12056.2	3	10	0.00111148	0.2897	25.6019	Proteasome subunit beta type-3 OS=Homo sapiens OX=9606 GN=PSMB3 PE=1 SV=1
A0A087WY10	112	0	12583.6	3	10	0.00106186	0.2768	25.6019	Proteasome subunit beta type-3 OS=Homo sapiens OX=9606 GN=PSMB3 PE=1 SV=1
F8W0P7	270	0	28356.9	5	9	0.000396429	0.2852	25.5747	ATP synthase subunit beta, mitochondrial (Fragment) OS=Homo sapiens OX=9606 GN=ATP5F1B PE=1 SV=2
F8VQQ4	219	0	24188.1	5	12	0.000651664	0.2329	25.5698	Tubulin alpha chain (Fragment) OS=Homo sapiens OX=9606 GN=TUBA1A PE=1 SV=1
Q9H4M9	534	0	60570.7	6	10	0.000222713	0.103	25.3955	EH domain-containing protein 1 OS=Homo sapiens OX=9606 GN=EHD1 PE=1 SV=2
C9JC03	374	0	42692.4	6	10	0.000317991	0.1471	25.3955	EH domain-containing protein 1 (Fragment) OS=Homo sapiens OX=9606 GN=EHD1 PE=1 SV=1
A0A024R571	548	0	61870.2	6	10	0.000217023	0.1004	25.3955	EH domain-containing protein 1 OS=Homo sapiens OX=9606 GN=EHD1 PE=1 SV=1; Additional IDs concatenated into MaxParsimony group: Q9H4M9, C9JC03, C9J2Z4, C9JDQ8, C9IZH1, C9JIJ3
P35749	1972	0	227181	4	9	5.42778e-05	0.0228	25.395	Myosin-11 OS=Homo sapiens OX=9606 GN=MYH11 PE=1 SV=3
C9JXA5	251	0	27525.4	5	11	0.000521202	0.239	25.3935	Guanine nucleotide-binding protein G(I)/G(S)/G(T) subunit beta-2 (Fragment) OS=Homo sapiens OX=9606 GN=GNB2 PE=1 SV=1
P62879	340	0	37289	5	11	0.000384769	0.1765	25.3935	Guanine nucleotide-binding protein G(I)/G(S)/G(T) subunit beta-2 OS=Homo sapiens OX=9606 GN=GNB2 PE=1 SV=3; Additional IDs concatenated into MaxParsimony group: C9JXA5, C9JIS1, E7EP32, C9JZN1, F6UT28, F6X3N5, B1AKQ8, P16520, E9PCP0, F5H0S8, F5H100, F5H8J8, H7C5J5, B3KVK2, C9JD14
C9JIS1	232	0	25503.5	5	11	0.000563886	0.2586	25.3935	Guanine nucleotide-binding protein G(I)/G(S)/G(T) subunit beta-2 (Fragment) OS=Homo sapiens OX=9606 GN=GNB2 PE=1 SV=1
P67775	309	0	35553.4	4	8	0.000307906	0.1294	25.2795	Serine/threonine-protein phosphatase 2A catalytic subunit alpha isoform OS=Homo sapiens OX=9606 GN=PPP2CA PE=1 SV=1
P62714	309	0	35534.3	4	8	0.000307906	0.1294	25.2795	Serine/threonine-protein phosphatase 2A catalytic subunit beta isoform OS=Homo sapiens OX=9606 GN=PPP2CB PE=1 SV=1; Additional IDs concatenated into MaxParsimony group: P67775, E5RHC1, E7ESG8, E5RHP4, E5RFI3, H0YC23, H0YBN9
F8WD96	276	0	29963.1	5	10	0.000430901	0.1413	25.2003	Cathepsin D OS=Homo sapiens OX=9606 GN=CTSD PE=1 SV=1
C9JH19	299	0	32525.3	5	10	0.000397755	0.1304	25.2003	Cathepsin D (Fragment) OS=Homo sapiens OX=9606 GN=CTSD PE=1 SV=1
P48741	367	0	40201.6	4	10	0.000324057	0.1117	25.042	Putative heat shock 70 kDa protein 7 OS=Homo sapiens OX=9606 GN=HSPA7 PE=5 SV=2
U3KPS5	38	0	4170.1	3	7	0.00219079	0.7368	25.0091	Triosephosphate isomerase (Fragment) OS=Homo sapiens OX=9606 GN=TPI1 PE=1 SV=8
F8W696	245	0	27873.3	5	13	0.000631051	0.2327	24.7873	Apolipoprotein A-I OS=Homo sapiens OX=9606 GN=APOA1 PE=1 SV=1
H3BRY5	281	0	32586.4	7	12	0.000507881	0.2847	24.7582	Sulfotransferase (Fragment) OS=Homo sapiens OX=9606 GN=SULT1A1 PE=1 SV=1
F5GXH2	114	0	12456.6	4	9	0.000938911	0.3684	24.6883	L-lactate dehydrogenase A chain (Fragment) OS=Homo sapiens OX=9606 GN=LDHA PE=1 SV=1
P05976	194	3	21113.7	4	9	0.000551731	0.2371	24.6471	Myosin light chain 1/3, skeletal muscle isoform OS=Homo sapiens OX=9606 GN=MYL1 PE=1 SV=3; Additional IDs concatenated into MaxParsimony group: P12829, A0A1C7CYY4, I3L1K6, I3L4B1
Q6P452	299	0	33512.8	6	10	0.000397755	0.2007	24.6311	Annexin OS=Homo sapiens OX=9606 GN=ANXA4 PE=1 SV=1
P09525	319	0	35842.1	6	10	0.000372817	0.1881	24.6311	Annexin A4 OS=Homo sapiens OX=9606 GN=ANXA4 PE=1 SV=4; Additional IDs concatenated into MaxParsimony group: Q6P452, B4E1S2
B0YJC5	228	0	26824.3	5	11	0.000573779	0.2193	24.5855	Vimentin OS=Homo sapiens OX=9606 GN=VIM PE=1 SV=1
G3V5M4	126	0	14011.3	3	8	0.000755103	0.2778	24.4353	Alpha-actinin-1 (Fragment) OS=Homo sapiens OX=9606 GN=ACTN1 PE=1 SV=1
E9PD92	256	0	29466	5	10	0.000464565	0.207	24.3494	Glucose-6-phosphate 1-dehydrogenase (Fragment) OS=Homo sapiens OX=9606 GN=G6PD PE=1 SV=1
E9PN25	132	0	14593.3	4	9	0.000810878	0.3182	24.2651	Heat shock cognate 71 kDa protein (Fragment) OS=Homo sapiens OX=9606 GN=HSPA8 PE=1 SV=1
K7EPJ9	231	0	24832.2	5	12	0.000617812	0.1429	24.2389	Keratin, type I cytoskeletal 17 (Fragment) OS=Homo sapiens OX=9606 GN=KRT17 PE=1 SV=1
A0A286YFB1	190	0	22516.2	4	8	0.000500753	0.1211	23.9463	Troponin T, fast skeletal muscle OS=Homo sapiens OX=9606 GN=TNNT3 PE=1 SV=1
P51148	216	1	23449.8	5	10	0.000550596	0.2685	23.6674	Ras-related protein Rab-5C OS=Homo sapiens OX=9606 GN=RAB5C PE=1 SV=2; Additional IDs concatenated into MaxParsimony group: K7ERQ8, P20339, K7ERI8, F8VVK3, F8VUA5, F8VVZ0, K7ENY4, F8VWU4, F8VWZ7, F8VSF8, F8VPW9, F8WD79, F8WCY6, K7EIP6
F5H5J4	89	1	9763.1	4	9	0.00120265	0.3708	23.5831	L-lactate dehydrogenase A chain OS=Homo sapiens OX=9606 GN=LDHA PE=1 SV=1
H0Y738	286	0	31828.5	5	9	0.000374251	0.2098	23.5159	Bactericidal permeability-increasing protein OS=Homo sapiens OX=9606 GN=BPI PE=1 SV=2
B8ZZ51	169	0	18659.5	4	8	0.000562976	0.3018	23.515	Malate dehydrogenase, cytoplasmic OS=Homo sapiens OX=9606 GN=MDH1 PE=1 SV=1
F5H1Z8	150	0	16940.4	2	10	0.000792858	0.16	23.4844	Tyrosine-protein phosphatase non-receptor type 6 (Fragment) OS=Homo sapiens OX=9606 GN=PTPN6 PE=1 SV=8
F5GY79	144	0	16037.9	2	10	0.000825894	0.1667	23.4844	Tyrosine-protein phosphatase non-receptor type 6 (Fragment) OS=Homo sapiens OX=9606 GN=PTPN6 PE=1 SV=1
F5H0N8	165	0	18436.3	2	10	0.00072078	0.1455	23.4844	Tyrosine-protein phosphatase non-receptor type 6 (Fragment) OS=Homo sapiens OX=9606 GN=PTPN6 PE=1 SV=1
F5H5H9	130	0	14549.2	2	10	0.000914837	0.1846	23.4844	Tyrosine-protein phosphatase non-receptor type 6 (Fragment) OS=Homo sapiens OX=9606 GN=PTPN6 PE=1 SV=1
H0YB80	130	0	14609.1	4	9	0.000823353	0.1692	23.2806	14-3-3 protein zeta/delta (Fragment) OS=Homo sapiens OX=9606 GN=YWHAZ PE=1 SV=1
B7Z2E6	125	0	13958.7	4	9	0.000856287	0.176	23.2806	14-3-3 protein zeta/delta OS=Homo sapiens OX=9606 GN=YWHAZ PE=1 SV=1
Q02413	1049	6	113658	6	10	0.000113373	0.0658	23.2474	Desmoglein-1 OS=Homo sapiens OX=9606 GN=DSG1 PE=1 SV=2
Q5T3N0	115	0	12616.6	5	10	0.00103416	0.4696	23.242	Annexin (Fragment) OS=Homo sapiens OX=9606 GN=ANXA1 PE=1 SV=1
P35580	1976	1	228840	5	10	6.01866e-05	0.0233	23.1181	Myosin-10 OS=Homo sapiens OX=9606 GN=MYH10 PE=1 SV=3
P11215	1152	3	127080	4	8	8.25894e-05	0.0391	23.0955	Integrin alpha-M OS=Homo sapiens OX=9606 GN=ITGAM PE=1 SV=2; Additional IDs concatenated into MaxParsimony group: H3BMV4
A8K7Q2	410	0	45292.3	4	10	0.00029007	0.1098	23.0297	Heat shock cognate 71 kDa protein OS=Homo sapiens OX=9606 GN=HSPA8 PE=1 SV=1
C9J2Z4	306	0	34681.1	5	9	0.00034979	0.1438	23.0201	EH domain-containing protein 1 (Fragment) OS=Homo sapiens OX=9606 GN=EHD1 PE=1 SV=1
Q99536	393	0	41875.4	5	8	0.000242094	0.1832	22.9883	Synaptic vesicle membrane protein VAT-1 homolog OS=Homo sapiens OX=9606 GN=VAT1 PE=1 SV=2; Additional IDs concatenated into MaxParsimony group: K7EM19, K7ENX2, K7ERT7, K7ESA3, K7ER81
G3V1N2	110	0	11922.2	4	11	0.00118929	0.3091	22.9603	HCG1745306, isoform CRA_a OS=Homo sapiens OX=9606 GN=HBA2 PE=1 SV=1
B4DXW1	367	0	41959.3	4	9	0.000291651	0.1553	22.8914	Actin-related protein 3 OS=Homo sapiens OX=9606 GN=ACTR3 PE=1 SV=1
P13716	330	2	36253.4	4	9	0.000324351	0.1515	22.7873	Delta-aminolevulinic acid dehydratase OS=Homo sapiens OX=9606 GN=ALAD PE=1 SV=1; Additional IDs concatenated into MaxParsimony group: B7ZBK6
P50226	295	0	34269.4	6	11	0.000443463	0.2237	22.7811	Sulfotransferase 1A2 OS=Homo sapiens OX=9606 GN=SULT1A2 PE=1 SV=2
D6RFJ9	55	0	6429.3	3	9	0.00194611	0.3818	22.5758	Annexin A3 (Fragment) OS=Homo sapiens OX=9606 GN=ANXA3 PE=1 SV=1
P40121	348	2	38456.5	5	10	0.000341749	0.1408	22.533	Macrophage-capping protein OS=Homo sapiens OX=9606 GN=CAPG PE=1 SV=2; Additional IDs concatenated into MaxParsimony group: E7ENU9, B8ZZL6, H7C0X8
F8WCH0	52	0	5548.7	3	10	0.00228709	0.4038	22.4462	Actin, gamma-enteric smooth muscle OS=Homo sapiens OX=9606 GN=ACTG2 PE=1 SV=1
I3L4N7	138	0	15892.3	2	7	0.000603262	0.0942	22.4222	Pigment epithelium-derived factor (Fragment) OS=Homo sapiens OX=9606 GN=SERPINF1 PE=1 SV=1
I3L4F9	90	0	10187.3	2	7	0.000925001	0.1444	22.4222	Pigment epithelium-derived factor (Fragment) OS=Homo sapiens OX=9606 GN=SERPINF1 PE=1 SV=8
I3L107	99	0	11193.9	2	7	0.00084091	0.1313	22.4222	Pigment epithelium-derived factor (Fragment) OS=Homo sapiens OX=9606 GN=SERPINF1 PE=1 SV=1
J3QTR3	106	0	12211.9	4	10	0.00112197	0.4434	22.3672	Ubiquitin-40S ribosomal protein S27a (Fragment) OS=Homo sapiens OX=9606 GN=RPS27A PE=1 SV=1
F5GXK7	169	0	18986.3	4	10	0.00070372	0.2781	22.3672	Polyubiquitin-C (Fragment) OS=Homo sapiens OX=9606 GN=UBC PE=1 SV=2
F5H388	155	0	17455.4	4	10	0.000767282	0.3032	22.3672	Polyubiquitin-C (Fragment) OS=Homo sapiens OX=9606 GN=UBC PE=1 SV=1
B4DV12	153	0	17186.2	4	10	0.000777312	0.3072	22.3672	Polyubiquitin-B OS=Homo sapiens OX=9606 GN=UBB PE=1 SV=1
J3QKN0	206	0	23130.5	4	10	0.000577324	0.2282	22.3672	Polyubiquitin-B (Fragment) OS=Homo sapiens OX=9606 GN=UBB PE=1 SV=1
P62987	128	0	14700.9	4	10	0.000929131	0.3672	22.3672	Ubiquitin-60S ribosomal protein L40 OS=Homo sapiens OX=9606 GN=UBA52 PE=1 SV=2
P0CG47	229	0	25727.8	4	10	0.00051934	0.2052	22.3672	Polyubiquitin-B OS=Homo sapiens OX=9606 GN=UBB PE=1 SV=1
F5H6Q2	122	0	13705.4	4	10	0.000974826	0.3852	22.3672	Polyubiquitin-C (Fragment) OS=Homo sapiens OX=9606 GN=UBC PE=1 SV=8
F5H747	160	0	18043.8	4	10	0.000743305	0.2938	22.3672	Polyubiquitin-C (Fragment) OS=Homo sapiens OX=9606 GN=UBC PE=1 SV=8
J3QS39	93	0	10444.7	4	10	0.0012788	0.5054	22.3672	Polyubiquitin-B (Fragment) OS=Homo sapiens OX=9606 GN=UBB PE=1 SV=1
F5H265	149	0	16813.1	4	10	0.00079818	0.3154	22.3672	Polyubiquitin-C (Fragment) OS=Homo sapiens OX=9606 GN=UBC PE=1 SV=1
P62979	156	0	17935.5	4	10	0.000762364	0.3013	22.3672	Ubiquitin-40S ribosomal protein S27a OS=Homo sapiens OX=9606 GN=RPS27A PE=1 SV=2
F5H2Z3	136	0	15282.1	4	10	0.000874476	0.3456	22.3672	Polyubiquitin-C (Fragment) OS=Homo sapiens OX=9606 GN=UBC PE=1 SV=1
contaminant_UBIQUITIN08	76	0	8541.6	4	10	0.00156485	0.6184	22.3672
F5GYU3	134	0	15005	4	10	0.000887528	0.3507	22.3672	Polyubiquitin-C (Fragment) OS=Homo sapiens OX=9606 GN=UBC PE=1 SV=1
Q5PY61	229	0	25723.9	4	10	0.00051934	0.2052	22.3672	Polyubiquitin-C OS=Homo sapiens OX=9606 GN=UBC PE=1 SV=1
Q96C32	305	0	34265.5	4	10	0.00038993	0.1541	22.3672	Polyubiquitin-C OS=Homo sapiens OX=9606 GN=UBC PE=1 SV=1
P0CG48	685	0	76973.5	4	10	0.000173619	0.0686	22.3672	Polyubiquitin-C OS=Homo sapiens OX=9606 GN=UBC PE=1 SV=3; Additional IDs concatenated into MaxParsimony group: Q96C32, Q5PY61, P0CG47, J3QKN0, F5GXK7, F5H747, P62979, F5H388, B4DV12, F5H265, F5H2Z3, F5GYU3, P62987, F5H6Q2, J3QTR3, J3QS39, contaminant_UBIQUITIN08, A0A2R8Y422, M0R2S1, M0R1M6, Q49A90, M0R1V7, F5GZ39, J3QSA3
B1AH78	166	0	18472.5	3	10	0.000716438	0.1506	22.3373	Ras-related C3 botulinum toxin substrate 2 (Fragment) OS=Homo sapiens OX=9606 GN=RAC2 PE=1 SV=1
A6NHL2	446	0	49858.7	4	10	0.000266656	0.0448	22.3366	Tubulin alpha chain-like 3 OS=Homo sapiens OX=9606 GN=TUBAL3 PE=1 SV=2
A0A087X2E9	79	0	8875.5	4	8	0.00120434	0.4684	22.2074	Glutathione S-transferase P (Fragment) OS=Homo sapiens OX=9606 GN=GSTP1 PE=1 SV=1
A0A494C024	635	0	72119.7	3	7	0.000131103	0.0614	22.0605	Myosin-11 OS=Homo sapiens OX=9606 GN=MYH11 PE=1 SV=1
D6RAZ8	104	0	11576	3	8	0.000914837	0.2404	22.0208	Annexin (Fragment) OS=Homo sapiens OX=9606 GN=ANXA3 PE=1 SV=1
Q7Z3Z0	450	0	49269.4	3	9	0.000237858	0.04	21.9598	Keratin, type I cytoskeletal 25 OS=Homo sapiens OX=9606 GN=KRT25 PE=1 SV=1
F5H6W8	94	0	10277.4	3	8	0.00101216	0.3511	21.9415	L-lactate dehydrogenase A chain OS=Homo sapiens OX=9606 GN=LDHA PE=1 SV=1
B4DUR8	500	0	55620.7	4	9	0.000214072	0.086	21.8692	T-complex protein 1 subunit gamma OS=Homo sapiens OX=9606 GN=CCT3 PE=1 SV=1
P49368	545	0	60477.3	4	9	0.000196396	0.0789	21.8692	T-complex protein 1 subunit gamma OS=Homo sapiens OX=9606 GN=CCT3 PE=1 SV=4; Additional IDs concatenated into MaxParsimony group: B4DUR8, Q5SZX6, E9PRC8, E9PQ35
F8WD59	116	0	12621.7	4	7	0.000717674	0.3534	21.7054	40S ribosomal protein SA (Fragment) OS=Homo sapiens OX=9606 GN=RPSA PE=1 SV=2
P25311	298	2	34219.1	5	8	0.000319272	0.2148	21.4752	Zinc-alpha-2-glycoprotein OS=Homo sapiens OX=9606 GN=AZGP1 PE=1 SV=2; Additional IDs concatenated into MaxParsimony group: C9JEV0
P02042	147	0	16027.3	3	11	0.000889943	0.2109	21.4636	Hemoglobin subunit delta OS=Homo sapiens OX=9606 GN=HBD PE=1 SV=2
contaminant_KERATIN14	638	0	65812.1	4	10	0.000186409	0.0282	21.4572
P81605	110	3	11258.8	3	7	0.000756819	0.2273	21.389	Dermcidin OS=Homo sapiens OX=9606 GN=DCD PE=1 SV=2
Q14324	1141	3	127973	4	9	9.38088e-05	0.0333	21.2429	Myosin-binding protein C, fast-type OS=Homo sapiens OX=9606 GN=MYBPC2 PE=1 SV=2; Additional IDs concatenated into MaxParsimony group: F8VZY0, Q00872, F8VZE0, G3V1V7
P11678	715	3	80971.1	5	11	0.000182967	0.0517	21.1664	Eosinophil peroxidase OS=Homo sapiens OX=9606 GN=EPX PE=1 SV=2
Q06323	249	3	28687	5	9	0.000429863	0.1566	21.1194	Proteasome activator complex subunit 1 OS=Homo sapiens OX=9606 GN=PSME1 PE=1 SV=1; Additional IDs concatenated into MaxParsimony group: H0YKK6
A0A0A0MRJ7	2229	0	252060	6	10	5.33552e-05	0.0238	21.0722	Coagulation factor V OS=Homo sapiens OX=9606 GN=F5 PE=1 SV=1; Additional IDs concatenated into MaxParsimony group: P12259
P12259	2224	0	251528	6	10	5.34752e-05	0.0238	21.0722	Coagulation factor V OS=Homo sapiens OX=9606 GN=F5 PE=1 SV=4
H0YN42	256	0	28788.7	5	8	0.000371652	0.2227	21.0477	Annexin (Fragment) OS=Homo sapiens OX=9606 GN=ANXA2 PE=1 SV=1
H0YMD0	227	0	25308	5	8	0.000419132	0.2511	21.0477	Annexin (Fragment) OS=Homo sapiens OX=9606 GN=ANXA2 PE=1 SV=1
H0YMU9	230	0	25535.2	5	8	0.000413665	0.2478	21.0477	Annexin OS=Homo sapiens OX=9606 GN=ANXA2 PE=1 SV=1
H0YKS4	176	0	19500.1	5	8	0.000540585	0.3239	21.0477	Annexin (Fragment) OS=Homo sapiens OX=9606 GN=ANXA2 PE=1 SV=1
P23526	432	6	47667.2	6	9	0.000247768	0.1551	21.0331	Adenosylhomocysteinase OS=Homo sapiens OX=9606 GN=AHCY PE=1 SV=4
K7EP41	159	0	18319.5	6	11	0.000822778	0.2516	20.9807	Glucose-6-phosphate isomerase (Fragment) OS=Homo sapiens OX=9606 GN=GPI PE=1 SV=1
contaminant_KERATIN16	534	1	57211.9	4	8	0.00017817	0.0618	20.9462
D6RGJ6	75	0	8660.4	3	8	0.00126857	0.28	20.9286	Tropomyosin alpha-3 chain (Fragment) OS=Homo sapiens OX=9606 GN=TPM3 PE=1 SV=1
C9J9S3	125	0	14238.4	5	9	0.000856287	0.36	20.8047	Serine/threonine-protein phosphatase (Fragment) OS=Homo sapiens OX=9606 GN=PPP1CB PE=1 SV=1
C9JP48	138	0	15770.1	5	9	0.000775622	0.3261	20.8047	Serine/threonine-protein phosphatase (Fragment) OS=Homo sapiens OX=9606 GN=PPP1CB PE=1 SV=1
P62873	340	1	37335	5	10	0.00034979	0.1176	20.6913	Guanine nucleotide-binding protein G(I)/G(S)/G(T) subunit beta-1 OS=Homo sapiens OX=9606 GN=GNB1 PE=1 SV=3
Q5T985	935	0	105132	4	8	0.000101757	0.0471	20.5896	Inter-alpha-trypsin inhibitor heavy chain H2 OS=Homo sapiens OX=9606 GN=ITIH2 PE=1 SV=1
P19823	946	0	106379	4	8	0.000100574	0.0465	20.5896	Inter-alpha-trypsin inhibitor heavy chain H2 OS=Homo sapiens OX=9606 GN=ITIH2 PE=1 SV=2; Additional IDs concatenated into MaxParsimony group: Q5T985, Q5T987
Q5XKE5	535	0	57782.2	4	9	0.000200067	0.0561	20.5502	Keratin, type II cytoskeletal 79 OS=Homo sapiens OX=9606 GN=KRT79 PE=1 SV=2
A8MVU1	366	1	41806.3	4	8	0.000259954	0.1093	20.542	Putative neutrophil cytosol factor 1C OS=Homo sapiens OX=9606 GN=NCF1C PE=5 SV=1; Additional IDs concatenated into MaxParsimony group: A6NI72, P14598, C9J155, H7C1S1
K7ENA0	162	0	18466.4	5	10	0.000734128	0.2222	20.4897	Glucose-6-phosphate isomerase (Fragment) OS=Homo sapiens OX=9606 GN=GPI PE=1 SV=8
P12236	298	0	32827.2	5	10	0.00039909	0.1644	20.3818	ADP/ATP translocase 3 OS=Homo sapiens OX=9606 GN=SLC25A6 PE=1 SV=4
R4GN15	657	0	72695.7	4	9	0.000162916	0.0685	20.368	Rho GTPase-activating protein 9 OS=Homo sapiens OX=9606 GN=ARHGAP9 PE=1 SV=2
Q9BRR9	750	0	83189.9	4	9	0.000142715	0.06	20.368	Rho GTPase-activating protein 9 OS=Homo sapiens OX=9606 GN=ARHGAP9 PE=1 SV=2
J3KPQ4	821	0	90494.3	4	9	0.000130373	0.0548	20.368	Rho GTPase activating protein 9, isoform CRA_a OS=Homo sapiens OX=9606 GN=ARHGAP9 PE=1 SV=1; Additional IDs concatenated into MaxParsimony group: Q9BRR9, R4GN15, H0YI36, H0YI33, Q53QZ3
H3BR68	130	0	13754	3	7	0.000640386	0.2077	20.1404	Fructose-bisphosphate aldolase A (Fragment) OS=Homo sapiens OX=9606 GN=ALDOA PE=1 SV=1
P08758	320	0	35896.4	4	8	0.000297322	0.1281	20.1218	Annexin A5 OS=Homo sapiens OX=9606 GN=ANXA5 PE=1 SV=2; Additional IDs concatenated into MaxParsimony group: D6RBL5, D6RBE9, E9PHT9, D6RCN3
P78417	241	1	27530	6	11	0.000542828	0.2448	20.1061	Glutathione S-transferase omega-1 OS=Homo sapiens OX=9606 GN=GSTO1 PE=1 SV=2; Additional IDs concatenated into MaxParsimony group: Q5TA02, Q5TA01
F5H2F4	964	0	104626	5	9	0.000111033	0.0726	19.9925	C-1-tetrahydrofolate synthase, cytoplasmic OS=Homo sapiens OX=9606 GN=MTHFD1 PE=1 SV=2; Additional IDs concatenated into MaxParsimony group: P11586, A0A384N5Y3, V9GYY3, V9GZ78, A0A494C1T2
V9GZ78	854	0	92493.4	5	9	0.000125335	0.082	19.9925	C-1-tetrahydrofolate synthase, cytoplasmic OS=Homo sapiens OX=9606 GN=MTHFD1 PE=1 SV=2
V9GYY3	922	0	99639.6	5	9	0.000116091	0.0759	19.9925	C-1-tetrahydrofolate synthase, cytoplasmic OS=Homo sapiens OX=9606 GN=MTHFD1 PE=1 SV=2
A0A384N5Y3	935	0	101449	5	9	0.000114477	0.0749	19.9925	C-1-tetrahydrofolate synthase, cytoplasmic OS=Homo sapiens OX=9606 GN=MTHFD1 PE=1 SV=1
P11586	935	0	101477	5	9	0.000114477	0.0749	19.9925	C-1-tetrahydrofolate synthase, cytoplasmic OS=Homo sapiens OX=9606 GN=MTHFD1 PE=1 SV=3
Q05639	463	0	50420.3	4	8	0.000205492	0.0886	19.9058	Elongation factor 1-alpha 2 OS=Homo sapiens OX=9606 GN=EEF1A2 PE=1 SV=1
A0A2U3TZH3	496	0	54288.4	4	8	0.000191821	0.0827	19.9058	Elongation factor 1-alpha OS=Homo sapiens OX=9606 GN=EEF1A2 PE=1 SV=1
P07900	732	2	84588.7	4	8	0.000129977	0.0574	19.8087	Heat shock protein HSP 90-alpha OS=Homo sapiens OX=9606 GN=HSP90AA1 PE=1 SV=5; Additional IDs concatenated into MaxParsimony group: Q58FF7, Q58FF6, Q58FG0, G3V2J8
Q86Y46	540	0	58868.7	3	8	0.000176191	0.0389	19.7668	Keratin, type II cytoskeletal 73 OS=Homo sapiens OX=9606 GN=KRT73 PE=1 SV=1
H0YIC5	285	0	31252.7	3	8	0.000333835	0.0737	19.7668	Keratin, type II cytoskeletal 73 (Fragment) OS=Homo sapiens OX=9606 GN=KRT73 PE=1 SV=1
F8W1S1	543	0	59352.4	3	8	0.000175217	0.0387	19.7668	Keratin, type II cytoskeletal 74 OS=Homo sapiens OX=9606 GN=KRT74 PE=1 SV=1
Q7RTS7	529	0	57811.6	3	8	0.000179854	0.0397	19.7668	Keratin, type II cytoskeletal 74 OS=Homo sapiens OX=9606 GN=KRT74 PE=1 SV=2
C9JZN1	152	0	17003.6	4	9	0.000704183	0.3158	19.7513	Guanine nucleotide-binding protein G(I)/G(S)/G(T) subunit beta-2 (Fragment) OS=Homo sapiens OX=9606 GN=GNB2 PE=1 SV=1
A0A3B3ITM0	168	0	19775.8	4	9	0.000637118	0.1726	19.7428	Guanine nucleotide-binding protein G(i) subunit alpha-1 (Fragment) OS=Homo sapiens OX=9606 GN=GNAI1 PE=1 SV=1
O00602	326	1	35038.1	4	9	0.000328331	0.1012	19.6852	Ficolin-1 OS=Homo sapiens OX=9606 GN=FCN1 PE=1 SV=2; Additional IDs concatenated into MaxParsimony group: A0A087WVE2
P19013	534	0	57231.8	3	7	0.000155899	0.0618	19.6646	Keratin, type II cytoskeletal 4 OS=Homo sapiens OX=9606 GN=KRT4 PE=1 SV=4
P09769	529	1	59422.5	4	9	0.000202336	0.0794	19.6211	Tyrosine-protein kinase Fgr OS=Homo sapiens OX=9606 GN=FGR PE=1 SV=2; Additional IDs concatenated into MaxParsimony group: Q5TGY6
P02452	1464	3	138839	3	8	6.49884e-05	0.0246	19.4776	Collagen alpha-1(I) chain OS=Homo sapiens OX=9606 GN=COL1A1 PE=1 SV=5
C9JTV5	89	0	9889.1	4	8	0.00106902	0.3483	19.4412	Arp2/3 complex 34 kDa subunit (Fragment) OS=Homo sapiens OX=9606 GN=ARPC2 PE=1 SV=8
G5E9J0	91	0	10135.3	4	8	0.00104553	0.3407	19.4412	Arp2/3 complex 34 kDa subunit OS=Homo sapiens OX=9606 GN=ARPC2 PE=1 SV=1
Q5TBN3	246	0	27271.7	4	8	0.00038676	0.1748	19.3985	Plastin-2 (Fragment) OS=Homo sapiens OX=9606 GN=LCP1 PE=1 SV=1
A0M8Q6	106	0	11228.6	2	9	0.00100977	0.3208	19.3938	Immunoglobulin lambda constant 7 OS=Homo sapiens OX=9606 GN=IGLC7 PE=1 SV=3
G3V2A3	189	0	20626.1	4	7	0.000440477	0.1217	19.3076	Tubulin beta chain (Fragment) OS=Homo sapiens OX=9606 GN=TUBB3 PE=1 SV=1
M0R2D3	155	0	17370.5	4	7	0.000537098	0.1484	19.3076	Tubulin beta-4A chain (Fragment) OS=Homo sapiens OX=9606 GN=TUBB4A PE=1 SV=1
P08514	1039	4	113288	4	8	9.15717e-05	0.0433	19.2443	Integrin alpha-IIb OS=Homo sapiens OX=9606 GN=ITGA2B PE=1 SV=3
P25705	553	2	59695.6	5	9	0.000193555	0.094	19.2349	ATP synthase subunit alpha, mitochondrial OS=Homo sapiens OX=9606 GN=ATP5F1A PE=1 SV=1; Additional IDs concatenated into MaxParsimony group: K7EK77, K7ERX7, K7ENJ4, K7EJP1, K7EQH4
P12035	628	0	64359.6	4	8	0.000151502	0.051	19.2043	Keratin, type II cytoskeletal 3 OS=Homo sapiens OX=9606 GN=KRT3 PE=1 SV=3
P59666	94	0	10220.2	3	8	0.00101216	0.2021	19.1931	Neutrophil defensin 3 OS=Homo sapiens OX=9606 GN=DEFA3 PE=1 SV=1
P59665	94	0	10176.2	3	8	0.00101216	0.2021	19.1931	Neutrophil defensin 1 OS=Homo sapiens OX=9606 GN=DEFA1 PE=1 SV=1; Additional IDs concatenated into MaxParsimony group: P59666
A0A2R8YDF1	261	0	29005.1	4	7	0.000318966	0.1801	19.0859	Bactericidal permeability-increasing protein OS=Homo sapiens OX=9606 GN=BPI PE=1 SV=1
H0YMM1	149	0	16430.5	4	7	0.000558726	0.2685	18.5566	Annexin (Fragment) OS=Homo sapiens OX=9606 GN=ANXA2 PE=1 SV=1
P55072	806	2	89247.7	3	7	0.000103288	0.0434	18.5119	Transitional endoplasmic reticulum ATPase OS=Homo sapiens OX=9606 GN=VCP PE=1 SV=4; Additional IDs concatenated into MaxParsimony group: C9IZA5, C9JUP7
P02649	317	4	36113.7	4	8	0.000300136	0.0662	18.4919	Apolipoprotein E OS=Homo sapiens OX=9606 GN=APOE PE=1 SV=1
A0A087WYY5	140	0	16185.3	4	8	0.000679593	0.25	18.4919	Serine/threonine-protein phosphatase OS=Homo sapiens OX=9606 GN=PPP1CC PE=1 SV=1
Q99497	189	0	19860.5	5	8	0.000503402	0.2434	18.4126	Protein/nucleic acid deglycase DJ-1 OS=Homo sapiens OX=9606 GN=PARK7 PE=1 SV=2; Additional IDs concatenated into MaxParsimony group: K7ELW0, K7EN27
K7ELW0	169	0	17880.5	5	8	0.000562976	0.2722	18.4126	Protein/nucleic acid deglycase DJ-1 OS=Homo sapiens OX=9606 GN=PARK7 PE=1 SV=1
Q6UWP8	590	3	60486.6	3	6	0.000120944	0.0847	18.3026	Suprabasin OS=Homo sapiens OX=9606 GN=SBSN PE=1 SV=2
B9A064	214	0	23030.6	3	8	0.000444593	0.1776	18.168	Immunoglobulin lambda-like polypeptide 5 OS=Homo sapiens OX=9606 GN=IGLL5 PE=2 SV=2
contaminant_NRL_1MCOL	216	0	22783	3	8	0.000440477	0.1759	18.168	Immunoglobulin g1 (igg1) (mcg) with a hinge deletion, chain L...; Additional IDs concatenated into MaxParsimony group: A0A0B4J231, B9A064, P0CF74, P0DOY3, A0M8Q6, P0CG04
A0A0B4J231	215	0	23117.7	3	8	0.000442526	0.1767	18.168	Immunoglobulin lambda-like polypeptide 5 OS=Homo sapiens OX=9606 GN=IGLL5 PE=1 SV=1
M0R1V7	63	0	7109.8	3	8	0.00151021	0.6032	18.115	Ubiquitin-60S ribosomal protein L40 (Fragment) OS=Homo sapiens OX=9606 GN=UBA52 PE=1 SV=1
Q49A90	95	0	10757.6	3	8	0.00100151	0.4	18.115	RPS27A protein OS=Homo sapiens OX=9606 GN=RPS27A PE=2 SV=1
A0A494C1T2	644	0	69755.6	4	8	0.000147738	0.0839	18.0823	C-1-tetrahydrofolate synthase, cytoplasmic (Fragment) OS=Homo sapiens OX=9606 GN=MTHFD1 PE=1 SV=1
K7EIG8	46	0	4956.4	2	8	0.00206833	0.2609	18.0657	Vasodilator-stimulated phosphoprotein (Fragment) OS=Homo sapiens OX=9606 GN=VASP PE=1 SV=1
P54920	295	0	33193.3	3	7	0.000282204	0.1356	17.9643	Alpha-soluble NSF attachment protein OS=Homo sapiens OX=9606 GN=NAPA PE=1 SV=3; Additional IDs concatenated into MaxParsimony group: M0R2M1, M0R0Y2, M0R0I4, M0R058, M0R027, M0R213
M0R0Y2	256	0	29126.3	3	7	0.000325196	0.1562	17.9643	Alpha-soluble NSF attachment protein OS=Homo sapiens OX=9606 GN=NAPA PE=1 SV=1
M0R2M1	268	0	29794.5	3	7	0.000310635	0.1493	17.9643	Alpha-soluble NSF attachment protein (Fragment) OS=Homo sapiens OX=9606 GN=NAPA PE=1 SV=1
E9PI65	168	0	17887.1	4	7	0.000495536	0.3214	17.7841	Heat shock cognate 71 kDa protein (Fragment) OS=Homo sapiens OX=9606 GN=HSPA8 PE=1 SV=1
H3BN55	185	0	20948.5	4	8	0.000514286	0.2324	17.7713	Ras-related protein Rab-27A (Fragment) OS=Homo sapiens OX=9606 GN=RAB27A PE=1 SV=1
P51159	221	0	24834.2	4	8	0.000430511	0.1946	17.7713	Ras-related protein Rab-27A OS=Homo sapiens OX=9606 GN=RAB27A PE=1 SV=3; Additional IDs concatenated into MaxParsimony group: H3BN55, H3BVH7, H3BS49, H3BUD9, H3BU81, O00194
A0A087X0S5	1026	0	108254	3	7	8.11405e-05	0.0429	17.7252	Collagen alpha-1(VI) chain OS=Homo sapiens OX=9606 GN=COL6A1 PE=1 SV=1
P12109	1028	0	108444	3	7	8.09826e-05	0.0428	17.7252	Collagen alpha-1(VI) chain OS=Homo sapiens OX=9606 GN=COL6A1 PE=1 SV=3; Additional IDs concatenated into MaxParsimony group: A0A087X0S5
E7EP32	296	0	32369.5	4	8	0.000321429	0.1351	17.6743	Guanine nucleotide-binding protein G(I)/G(S)/G(T) subunit beta-2 OS=Homo sapiens OX=9606 GN=GNB2 PE=1 SV=1
A0A3B3ISA6	1296	0	142886	2	8	7.34128e-05	0.0185	17.6706	Complement C4-B (Fragment) OS=Homo sapiens OX=9606 GN=C4B PE=1 SV=1
E5RK63	150	0	16905.5	4	8	0.000634287	0.3267	17.4405	Annexin (Fragment) OS=Homo sapiens OX=9606 GN=ANXA6 PE=1 SV=1
E5RJF5	129	0	14522.4	4	8	0.000737543	0.3798	17.4405	Annexin (Fragment) OS=Homo sapiens OX=9606 GN=ANXA6 PE=1 SV=8
Q9UJ70	344	0	37333.9	4	7	0.000242006	0.1279	17.4365	N-acetyl-D-glucosamine kinase OS=Homo sapiens OX=9606 GN=NAGK PE=1 SV=4; Additional IDs concatenated into MaxParsimony group: H7C3G9, C9JEV6, H7C286, E9PPU6, H0YEB7, H7C1L7, H0YC94, H0YF44, H0YE82
H7C3G9	340	0	36846.6	4	7	0.000244853	0.1294	17.4365	N-acetyl-D-glucosamine kinase OS=Homo sapiens OX=9606 GN=NAGK PE=1 SV=2
C9JEV6	293	0	31979.3	4	7	0.00028413	0.1502	17.4365	N-acetyl-D-glucosamine kinase OS=Homo sapiens OX=9606 GN=NAGK PE=1 SV=3
A0A0M3HER1	209	0	24385.4	3	7	0.000398326	0.1579	17.3588	LIM and senescent cell antigen-like-containing domain protein 1 (Fragment) OS=Homo sapiens OX=9606 GN=LIMS1 PE=1 SV=1
Q7Z4I7	341	0	38871.6	3	7	0.000244135	0.0968	17.3588	LIM and senescent cell antigen-like-containing domain protein 2 OS=Homo sapiens OX=9606 GN=LIMS2 PE=1 SV=1
J3KPA1	276	0	30936.6	3	7	0.000301631	0.1196	17.2359	Cysteine-rich secretory protein 3 OS=Homo sapiens OX=9606 GN=CRISP3 PE=1 SV=1; Additional IDs concatenated into MaxParsimony group: P54108, I3L0A1
P54108	245	0	27594	3	7	0.000339796	0.1347	17.2359	Cysteine-rich secretory protein 3 OS=Homo sapiens OX=9606 GN=CRISP3 PE=1 SV=1
E9PG15	149	0	17019.6	2	5	0.00039909	0.1745	17.2194	14-3-3 protein theta (Fragment) OS=Homo sapiens OX=9606 GN=YWHAQ PE=1 SV=1
Q15404	277	3	31502.7	3	8	0.000343477	0.0903	17.1237	Ras suppressor protein 1 OS=Homo sapiens OX=9606 GN=RSU1 PE=1 SV=3
P15259	253	0	28729.8	3	8	0.000376059	0.1186	17.1201	Phosphoglycerate mutase 2 OS=Homo sapiens OX=9606 GN=PGAM2 PE=1 SV=3
E7ESK7	137	0	15668.8	4	7	0.000607665	0.2555	17.1	14-3-3 protein zeta/delta (Fragment) OS=Homo sapiens OX=9606 GN=YWHAZ PE=1 SV=1
K7EKN2	212	0	22481.8	3	8	0.000448788	0.1887	17.0795	Beta-enolase (Fragment) OS=Homo sapiens OX=9606 GN=ENO3 PE=1 SV=1
K7EPM1	196	0	20891.1	3	8	0.000485423	0.2041	17.0795	Beta-enolase (Fragment) OS=Homo sapiens OX=9606 GN=ENO3 PE=1 SV=1
A0A2R8YEM5	171	0	18351.7	3	7	0.000486843	0.2105	17.061	Alpha-enolase (Fragment) OS=Homo sapiens OX=9606 GN=ENO1 PE=1 SV=1
A0A2R8Y879	125	0	13469.1	3	7	0.000666001	0.288	17.061	Alpha-enolase (Fragment) OS=Homo sapiens OX=9606 GN=ENO1 PE=1 SV=1
H0YNP5	175	0	19697	3	6	0.000407756	0.2171	16.9474	Annexin (Fragment) OS=Homo sapiens OX=9606 GN=ANXA2 PE=1 SV=1
H0YM50	248	0	28337.5	3	6	0.000287731	0.1532	16.9474	Annexin (Fragment) OS=Homo sapiens OX=9606 GN=ANXA2 PE=1 SV=1
C9J8R8	60	0	6809.4	3	7	0.0013875	0.35	16.8651	Glycogenin-1 (Fragment) OS=Homo sapiens OX=9606 GN=GYG1 PE=1 SV=1
C9J7C7	110	0	12400	3	7	0.000756819	0.1909	16.8651	Glycogenin-1 (Fragment) OS=Homo sapiens OX=9606 GN=GYG1 PE=1 SV=2
F8VSL7	168	0	18669	3	5	0.000353955	0.244	16.8404	Erythrocyte band 7 integral membrane protein OS=Homo sapiens OX=9606 GN=STOM PE=1 SV=1
P01040	98	2	10981.7	4	7	0.000849491	0.4694	16.7606	Cystatin-A OS=Homo sapiens OX=9606 GN=CSTA PE=1 SV=1; Additional IDs concatenated into MaxParsimony group: C9J0E4
P28070	264	4	29167.5	4	7	0.000315341	0.1591	16.73	Proteasome subunit beta type-4 OS=Homo sapiens OX=9606 GN=PSMB4 PE=1 SV=4
P12036	1026	0	112393	3	8	9.2732e-05	0.0175	16.714	Neurofilament heavy polypeptide OS=Homo sapiens OX=9606 GN=NEFH PE=1 SV=4
A6PW80	106	0	11968.3	2	6	0.000673182	0.2075	16.6537	Elongation factor 1-alpha 1 (Fragment) OS=Homo sapiens OX=9606 GN=EEF1A1 PE=4 SV=8
Q5JR01	145	0	15908.3	2	6	0.000492119	0.1517	16.6537	Elongation factor 1-alpha 1 (Fragment) OS=Homo sapiens OX=9606 GN=EEF1A1 PE=1 SV=1
H7C4C8	323	0	35441.2	3	6	0.00022092	0.1053	16.641	T-complex protein 1 subunit theta (Fragment) OS=Homo sapiens OX=9606 GN=CCT8 PE=1 SV=1
B4DV51	128	0	14703.6	2	6	0.000557479	0.1797	16.5852	GTP-binding nuclear protein Ran OS=Homo sapiens OX=9606 GN=RAN PE=1 SV=1
Q5TA02	200	0	23308	5	9	0.000535179	0.225	16.4544	Glutathione S-transferase omega-1 (Fragment) OS=Homo sapiens OX=9606 GN=GSTO1 PE=1 SV=1
P01857	330	0	36065.2	4	7	0.000252273	0.1424	16.4218	Immunoglobulin heavy constant gamma 1 OS=Homo sapiens OX=9606 GN=IGHG1 PE=1 SV=1
A0A0A0MS08	399	0	43866.1	4	7	0.000208647	0.1178	16.4218	Immunoglobulin heavy constant gamma 1 (Fragment) OS=Homo sapiens OX=9606 GN=IGHG1 PE=1 SV=1
A0A0A0MS07	295	0	31945	4	7	0.000282204	0.1593	16.4218	Immunoglobulin heavy constant gamma 1 (Fragment) OS=Homo sapiens OX=9606 GN=IGHG1 PE=1 SV=1
contaminant_NRL_1MCOH	428	0	46804.8	4	7	0.00019451	0.1098	16.4218	Immunoglobulin g1 (igg1) (mcg) with a hinge deletion, chain H...; Additional IDs concatenated into MaxParsimony group: A0A0A0MS08, P01857, A0A0A0MS07, A0A286YES1, P01860, A0A4W9A917, A0A286YEY4, P01859, A0A286YFJ8, P01861
K7ENV3	48	0	4529.1	2	8	0.00198215	0.5417	16.3545	Keratin, type I cytoskeletal 16 (Fragment) OS=Homo sapiens OX=9606 GN=KRT16 PE=4 SV=8
C9JNZ1	212	0	24202.5	3	6	0.000336591	0.1604	16.2942	UTP--glucose-1-phosphate uridylyltransferase (Fragment) OS=Homo sapiens OX=9606 GN=UGP2 PE=1 SV=8
G3V2E8	85	0	9327.1	2	5	0.000699581	0.2588	16.2522	Alpha-actinin-1 (Fragment) OS=Homo sapiens OX=9606 GN=ACTN1 PE=1 SV=1
C9JRL4	119	0	12946.9	2	5	0.000499701	0.2521	16.1366	Malate dehydrogenase, cytoplasmic (Fragment) OS=Homo sapiens OX=9606 GN=MDH1 PE=1 SV=8
A0A2R8Y422	156	0	17937.4	3	8	0.000609891	0.1987	16.1289	Ubiquitin-like domain-containing protein OS=Homo sapiens OX=9606 PE=4 SV=1
M0R2S1	138	0	15448.2	3	8	0.000689442	0.2246	16.1289	Ubiquitin-60S ribosomal protein L40 (Fragment) OS=Homo sapiens OX=9606 GN=UBA52 PE=1 SV=1
M0R1M6	114	0	12777	3	8	0.000834588	0.2719	16.1289	Ubiquitin-60S ribosomal protein L40 (Fragment) OS=Homo sapiens OX=9606 GN=UBA52 PE=1 SV=1
P35443	961	0	105784	5	8	9.90042e-05	0.0458	16.0792	Thrombospondin-4 OS=Homo sapiens OX=9606 GN=THBS4 PE=1 SV=2
E7ES19	870	0	95926.7	5	8	0.00010936	0.0506	16.0792	Thrombospondin-4 OS=Homo sapiens OX=9606 GN=THBS4 PE=1 SV=1
P35998	433	3	48585.1	3	7	0.000192264	0.0785	16.067	26S proteasome regulatory subunit 7 OS=Homo sapiens OX=9606 GN=PSMC2 PE=1 SV=3
P61020	215	1	23673.9	4	7	0.00038721	0.214	16.0361	Ras-related protein Rab-5B OS=Homo sapiens OX=9606 GN=RAB5B PE=1 SV=1
H3BU76	165	0	17646.8	4	7	0.000504546	0.303	16.0311	Coronin (Fragment) OS=Homo sapiens OX=9606 GN=CORO1A PE=1 SV=1
H3BNA2	148	0	15971	4	7	0.000562501	0.3378	16.0311	Coronin (Fragment) OS=Homo sapiens OX=9606 GN=CORO1A PE=1 SV=1
H3BSL1	218	0	23552.7	4	7	0.000381881	0.2294	16.0311	Coronin (Fragment) OS=Homo sapiens OX=9606 GN=CORO1A PE=1 SV=1
P61626	148	0	16508.3	2	5	0.000401786	0.1622	15.8612	Lysozyme C OS=Homo sapiens OX=9606 GN=LYZ PE=1 SV=1; Additional IDs concatenated into MaxParsimony group: A0A0B4J259, F8VV32
A0A0B4J259	137	0	15300.7	2	5	0.000434047	0.1752	15.8612	Lysozyme OS=Homo sapiens OX=9606 GN=LYZ PE=1 SV=1
F8VV32	104	0	11462.7	2	5	0.000571773	0.2308	15.8612	Lysozyme OS=Homo sapiens OX=9606 GN=LYZ PE=1 SV=1
P60891	318	0	34793.9	4	8	0.000299192	0.1384	15.8176	Ribose-phosphate pyrophosphokinase 1 OS=Homo sapiens OX=9606 GN=PRPS1 PE=1 SV=2
A0A2R8Y7H4	321	0	35323.2	4	8	0.000296396	0.1371	15.8176	Ribose-phosphate pyrophosphokinase OS=Homo sapiens OX=9606 GN=PRPS1 PE=1 SV=1; Additional IDs concatenated into MaxParsimony group: P11908, P60891, B1ALA9, A0A0B4J207, P21108, D3YTJ7, B1ALA7, A6NMS2, B7ZB02, H7C540, Q15244
P11908	318	0	34729	4	8	0.000299192	0.1384	15.8176	Ribose-phosphate pyrophosphokinase 2 OS=Homo sapiens OX=9606 GN=PRPS2 PE=1 SV=2
B1ALA9	285	0	31354.1	4	8	0.000333835	0.1544	15.8176	Ribose-phosphate pyrophosphokinase 1 OS=Homo sapiens OX=9606 GN=PRPS1 PE=1 SV=2
Q9NZN3	535	1	60830.7	4	7	0.000155608	0.0579	15.6792	EH domain-containing protein 3 OS=Homo sapiens OX=9606 GN=EHD3 PE=1 SV=2
E9PFF2	334	0	36408.3	4	6	0.000213644	0.1497	15.5883	Transketolase OS=Homo sapiens OX=9606 GN=TKT PE=1 SV=1
E9PFT6	141	0	15391.9	2	8	0.000674773	0.1348	15.5534	Hemoglobin subunit delta OS=Homo sapiens OX=9606 GN=HBD PE=1 SV=1
Q8N1N4	520	0	56812.5	2	6	0.000137225	0.0385	15.5398	Keratin, type II cytoskeletal 78 OS=Homo sapiens OX=9606 GN=KRT78 PE=1 SV=2
Q6UX06	510	4	57225.8	4	6	0.000139916	0.1098	15.4961	Olfactomedin-4 OS=Homo sapiens OX=9606 GN=OLFM4 PE=1 SV=1
G3V2H3	93	0	10447.1	3	6	0.000767282	0.4194	15.3883	Purine nucleoside phosphorylase (Fragment) OS=Homo sapiens OX=9606 GN=PNP PE=1 SV=1
A6NI72	391	0	44771	3	6	0.000182499	0.1023	15.3506	Putative neutrophil cytosol factor 1B OS=Homo sapiens OX=9606 GN=NCF1B PE=5 SV=2
P14598	390	0	44635.9	3	6	0.000182967	0.1026	15.3506	Neutrophil cytosol factor 1 OS=Homo sapiens OX=9606 GN=NCF1 PE=1 SV=4
P04792	205	2	22750.5	4	7	0.000406098	0.1854	15.285	Heat shock protein beta-1 OS=Homo sapiens OX=9606 GN=HSPB1 PE=1 SV=2; Additional IDs concatenated into MaxParsimony group: F8WE04, C9J3N8
Q15365	356	2	37455.9	3	6	0.000200442	0.1067	15.2833	Poly(rC)-binding protein 1 OS=Homo sapiens OX=9606 GN=PCBP1 PE=1 SV=2
Q13045	1269	2	144642	3	7	6.56029e-05	0.0284	15.182	Protein flightless-1 homolog OS=Homo sapiens OX=9606 GN=FLII PE=1 SV=2; Additional IDs concatenated into MaxParsimony group: J3KS54, J3QQQ2, J3QQU5
D6RBE9	220	0	24664.4	3	6	0.000324351	0.1455	15.0948	Annexin OS=Homo sapiens OX=9606 GN=ANXA5 PE=1 SV=1
P19878	526	5	59705.5	5	8	0.00018088	0.0798	15.0874	Neutrophil cytosol factor 2 OS=Homo sapiens OX=9606 GN=NCF2 PE=1 SV=2
E5RFF0	156	0	17517.9	4	6	0.000457418	0.3205	15.0689	Annexin A6 (Fragment) OS=Homo sapiens OX=9606 GN=ANXA6 PE=1 SV=1
B0QYP8	194	0	21529.2	2	4	0.000245214	0.1443	15.0232	Beta-parvin (Fragment) OS=Homo sapiens OX=9606 GN=PARVB PE=1 SV=1
contaminant_KERATIN15	629	0	64453.6	3	6	0.000113446	0.0334	14.9838
P18206	1134	4	123704	4	8	8.39004e-05	0.0309	14.955	Vinculin OS=Homo sapiens OX=9606 GN=VCL PE=1 SV=4
K7EM85	1163	0	127507	4	7	7.15822e-05	0.0353	14.9114	Rho GTPase-activating protein 45 OS=Homo sapiens OX=9606 GN=ARHGAP45 PE=1 SV=1; Additional IDs concatenated into MaxParsimony group: K7ES98, Q92619, F5H1R4, K7ES92, A0A087X1A3
F5H1R4	1019	0	112383	4	7	8.16979e-05	0.0402	14.9114	Rho GTPase-activating protein 45 OS=Homo sapiens OX=9606 GN=ARHGAP45 PE=1 SV=1
K7ES92	771	0	84552	4	7	0.000107977	0.0532	14.9114	Rho GTPase-activating protein 45 OS=Homo sapiens OX=9606 GN=ARHGAP45 PE=1 SV=1
Q92619	1136	0	124518	4	7	7.32836e-05	0.0361	14.9114	Rho GTPase-activating protein 45 OS=Homo sapiens OX=9606 GN=ARHGAP45 PE=1 SV=2
K7ES98	1140	0	124958	4	7	7.30264e-05	0.036	14.9114	Rho GTPase-activating protein 45 OS=Homo sapiens OX=9606 GN=ARHGAP45 PE=1 SV=1
Q15631	228	0	26148.8	2	6	0.00031297	0.1228	14.8173	Translin OS=Homo sapiens OX=9606 GN=TSN PE=1 SV=1; Additional IDs concatenated into MaxParsimony group: E9PGT1, H7C1D4
E9PGT1	223	0	25538.4	2	6	0.000319988	0.1256	14.8173	Translin OS=Homo sapiens OX=9606 GN=TSN PE=1 SV=1
H7C1D4	185	0	21092.1	2	6	0.000385715	0.1514	14.8173	Translin (Fragment) OS=Homo sapiens OX=9606 GN=TSN PE=1 SV=1
H3BU13	82	0	8927.4	2	5	0.000725175	0.2927	14.8166	Pyruvate kinase PKM (Fragment) OS=Homo sapiens OX=9606 GN=PKM PE=1 SV=1
P05141	298	1	32813.1	5	8	0.000319272	0.1711	14.6782	ADP/ATP translocase 2 OS=Homo sapiens OX=9606 GN=SLC25A5 PE=1 SV=7
A0A0U1RQL8	232	0	26266.2	3	7	0.000358837	0.0948	14.648	Gelsolin (Fragment) OS=Homo sapiens OX=9606 GN=GSN PE=1 SV=1
Q5T0I0	260	0	28917.7	3	7	0.000320193	0.0846	14.648	Gelsolin (Fragment) OS=Homo sapiens OX=9606 GN=GSN PE=1 SV=1
D6RBL5	260	0	29301	3	6	0.000274451	0.1115	14.6085	Annexin OS=Homo sapiens OX=9606 GN=ANXA5 PE=1 SV=1
Q5JXI8	257	1	29122.5	3	7	0.00032393	0.1206	14.5966	Four and a half LIM domains protein 1 (Fragment) OS=Homo sapiens OX=9606 GN=FHL1 PE=1 SV=1; Additional IDs concatenated into MaxParsimony group: Q13642, A0A494C0D6, Q5JXI2, Q5JXI3, Q5JXH7, Q5JXH8, A0A0D9SFZ9, Q5JXH9, A0A0D9SFB0, A0A0D9SFI6, Q5JXI0, A0A0D9SGB2
C9JEV0	227	0	26319.2	3	5	0.000261958	0.163	14.5251	Zinc-alpha-2-glycoprotein OS=Homo sapiens OX=9606 GN=AZGP1 PE=1 SV=1
P12277	381	0	42599.3	2	5	0.000156074	0.0787	14.4993	Creatine kinase B-type OS=Homo sapiens OX=9606 GN=CKB PE=1 SV=1
H0YI36	168	0	19061.3	3	6	0.000424746	0.1964	14.4282	Rho GTPase-activating protein 9 (Fragment) OS=Homo sapiens OX=9606 GN=ARHGAP9 PE=1 SV=1
F5H3I6	81	1	9368.6	3	7	0.00102778	0.2222	14.3863	Fermitin family homolog 3 (Fragment) OS=Homo sapiens OX=9606 GN=FERMT3 PE=1 SV=1
E9PKW4	262	0	29022.4	3	7	0.000317749	0.0878	14.3523	Sulfotransferase OS=Homo sapiens OX=9606 GN=SULT1A2 PE=1 SV=1
P51665	324	2	36984.5	3	5	0.000183532	0.1111	14.3449	26S proteasome non-ATPase regulatory subunit 7 OS=Homo sapiens OX=9606 GN=PSMD7 PE=1 SV=2; Additional IDs concatenated into MaxParsimony group: H3BTM8, H3BNT7
D6RAC2	269	0	29713.7	5	6	0.000265269	0.2342	14.2995	Receptor of-activated protein C kinase 1 OS=Homo sapiens OX=9606 GN=RACK1 PE=1 SV=1
D6REE5	321	0	34910.2	5	6	0.000222297	0.1963	14.2995	Receptor of-activated protein C kinase 1 (Fragment) OS=Homo sapiens OX=9606 GN=RACK1 PE=1 SV=1; Additional IDs concatenated into MaxParsimony group: P63244, D6RAC2, H0Y8W2, J3KPE3, H0YAM7, D6R9L0, D6R9Z1, D6RHH4, H0YAF8, D6RFX4, D6RBD0, H0Y8R5, D6RF23, H0Y9P0, D6RFZ9, E9PD14, D6RAU2, D6R909, D6RGK8
P63244	317	0	35036.5	5	6	0.000225102	0.1987	14.2995	Receptor of activated protein C kinase 1 OS=Homo sapiens OX=9606 GN=RACK1 PE=1 SV=3
P23396	243	0	26653.4	5	7	0.000342593	0.214	14.2773	40S ribosomal protein S3 OS=Homo sapiens OX=9606 GN=RPS3 PE=1 SV=2; Additional IDs concatenated into MaxParsimony group: E9PL09, H0YEU2, E9PPU1, H0YCJ7, H0YF32, F2Z2S8, E9PSF4, E9PK82, E9PJH4, E9PQ96, E9PQX2, H0YES8
A2IDB2	162	0	18645.6	2	5	0.000367064	0.1358	14.25	14-3-3 protein eta (Fragment) OS=Homo sapiens OX=9606 GN=YWHAH PE=1 SV=1
J3QSA3	43	0	4832.6	2	6	0.00165947	0.6744	14.248	Polyubiquitin-B (Fragment) OS=Homo sapiens OX=9606 GN=UBB PE=1 SV=1
F5GZ39	61	0	6853.6	2	6	0.00116979	0.4754	14.248	Polyubiquitin-C (Fragment) OS=Homo sapiens OX=9606 GN=UBC PE=1 SV=1
Q6P4A8	553	3	63196.2	4	7	0.000150543	0.0669	14.2409	Phospholipase B-like 1 OS=Homo sapiens OX=9606 GN=PLBD1 PE=1 SV=2; Additional IDs concatenated into MaxParsimony group: F5H053
F5GXS2	521	0	59509.1	3	6	0.000136962	0.0614	14.2305	Alpha-actinin-4 OS=Homo sapiens OX=9606 GN=ACTN4 PE=1 SV=2
Q7Z3Y9	468	0	51860.4	2	6	0.000152473	0.0192	14.206	Keratin, type I cytoskeletal 26 OS=Homo sapiens OX=9606 GN=KRT26 PE=1 SV=2
H3BVB2	113	0	12980.8	2	6	0.00063148	0.1593	14.1998	Sarcoplasmic/endoplasmic reticulum calcium ATPase 1 (Fragment) OS=Homo sapiens OX=9606 GN=ATP2A1 PE=1 SV=8
Q06830	199	0	22078.3	5	7	0.000418342	0.2513	14.1123	Peroxiredoxin-1 OS=Homo sapiens OX=9606 GN=PRDX1 PE=1 SV=1; Additional IDs concatenated into MaxParsimony group: A0A0A0MSI0, Q13162
A0A0A0MSI0	171	0	18945.7	5	7	0.000486843	0.2924	14.1123	Peroxiredoxin-1 (Fragment) OS=Homo sapiens OX=9606 GN=PRDX1 PE=1 SV=1
A0A0A6YYL2	301	0	34739.3	3	6	0.000237067	0.103	14.1041	Sulfotransferase OS=Homo sapiens OX=9606 GN=SULT1A4 PE=1 SV=1
P0DMM9	295	0	34156.1	3	6	0.000241889	0.1051	14.1041	Sulfotransferase 1A3 OS=Homo sapiens OX=9606 GN=SULT1A3 PE=1 SV=1
P0DMN0	295	0	34156.1	3	6	0.000241889	0.1051	14.1041	Sulfotransferase 1A4 OS=Homo sapiens OX=9606 GN=SULT1A4 PE=1 SV=1
F6THM6	686	0	79606.7	4	6	0.000104019	0.07	13.9651	Alpha-actinin-2 OS=Homo sapiens OX=9606 GN=ACTN2 PE=1 SV=1
A0A494C060	588	0	67867.9	4	6	0.000121356	0.0816	13.9651	Alpha-actinin-2 (Fragment) OS=Homo sapiens OX=9606 GN=ACTN2 PE=1 SV=1
A0A087WVE2	360	0	39138.5	3	7	0.00023125	0.0528	13.7835	Ficolin-1 OS=Homo sapiens OX=9606 GN=FCN1 PE=1 SV=1
P61586	193	1	21736.1	4	6	0.000369727	0.2383	13.7049	Transforming protein RhoA OS=Homo sapiens OX=9606 GN=RHOA PE=1 SV=1; Additional IDs concatenated into MaxParsimony group: P08134, Q5JR08, Q5JR05, C9JX21, E9PQH6, C9JNR4, Q5JR07
P51884	338	2	38386.8	2	6	0.000211116	0.0621	13.6124	Lumican OS=Homo sapiens OX=9606 GN=LUM PE=1 SV=2
J3QLR0	155	0	17615	2	4	0.000306913	0.1871	13.6037	Myosin-2 (Fragment) OS=Homo sapiens OX=9606 GN=MYH2 PE=1 SV=1
P05787	483	0	53653.1	2	6	0.000147738	0.0207	13.602	Keratin, type II cytoskeletal 8 OS=Homo sapiens OX=9606 GN=KRT8 PE=1 SV=7
F8VP67	113	0	13561.7	2	6	0.00063148	0.0885	13.602	Keratin, type II cytoskeletal 8 (Fragment) OS=Homo sapiens OX=9606 GN=KRT8 PE=1 SV=1
F8VUG2	273	0	30869.5	2	6	0.000261382	0.0366	13.602	Keratin, type II cytoskeletal 8 (Fragment) OS=Homo sapiens OX=9606 GN=KRT8 PE=1 SV=1
F8W1U3	289	0	32510.5	2	6	0.000246911	0.0346	13.602	Keratin, type II cytoskeletal 8 (Fragment) OS=Homo sapiens OX=9606 GN=KRT8 PE=1 SV=1
contaminant_KERATIN20	483	0	53697.1	2	6	0.000147738	0.0207	13.602
Q96P63	405	3	46229.1	3	6	0.000176191	0.0741	13.5845	Serpin B12 OS=Homo sapiens OX=9606 GN=SERPINB12 PE=1 SV=1
P31415	396	4	45113.9	4	6	0.000180195	0.1086	13.5569	Calsequestrin-1 OS=Homo sapiens OX=9606 GN=CASQ1 PE=1 SV=3
O75112	727	1	77067.9	3	5	8.17942e-05	0.0702	13.5306	LIM domain-binding protein 3 OS=Homo sapiens OX=9606 GN=LDB3 PE=1 SV=2; Additional IDs concatenated into MaxParsimony group: A0A0C4DGG7
C9JDQ8	162	0	18586.9	4	6	0.000440477	0.1914	13.5108	EH domain-containing protein 1 (Fragment) OS=Homo sapiens OX=9606 GN=EHD1 PE=1 SV=1
P00568	194	0	21603.3	2	5	0.000306517	0.1289	13.5038	Adenylate kinase isoenzyme 1 OS=Homo sapiens OX=9606 GN=AK1 PE=1 SV=3
Q5T9B7	210	0	23378.1	2	5	0.000283164	0.119	13.5038	Adenylate kinase isoenzyme 1 OS=Homo sapiens OX=9606 GN=AK1 PE=1 SV=1; Additional IDs concatenated into MaxParsimony group: P00568
H3BLU7	314	0	34644.2	3	5	0.000189377	0.1433	13.4949	Aflatoxin B1 aldehyde reductase member 2 (Fragment) OS=Homo sapiens OX=9606 GN=AKR7A2 PE=1 SV=1
O43488	359	0	39545.7	3	5	0.000165639	0.1253	13.4949	Aflatoxin B1 aldehyde reductase member 2 OS=Homo sapiens OX=9606 GN=AKR7A2 PE=1 SV=3; Additional IDs concatenated into MaxParsimony group: H3BLU7, Q8NHP1, A0A499FJT0, O95154
C9JM50	196	0	20812.5	3	7	0.000424746	0.0816	13.4931	Keratin, type I cytoskeletal 19 (Fragment) OS=Homo sapiens OX=9606 GN=KRT19 PE=1 SV=1
contaminant_KERATIN10	400	0	44061.1	3	7	0.000208125	0.04	13.4931
P08727	400	0	44061.1	3	7	0.000208125	0.04	13.4931	Keratin, type I cytoskeletal 19 OS=Homo sapiens OX=9606 GN=KRT19 PE=1 SV=4
E5RGE1	51	0	5741.8	3	5	0.00116597	0.451	13.3823	14-3-3 protein zeta/delta (Fragment) OS=Homo sapiens OX=9606 GN=YWHAZ PE=1 SV=8
E9PD24	92	0	10587.3	3	5	0.000646352	0.25	13.3823	14-3-3 protein zeta/delta (Fragment) OS=Homo sapiens OX=9606 GN=YWHAZ PE=1 SV=1
E5RIR4	75	0	8411.2	3	5	0.000792858	0.3067	13.3823	14-3-3 protein zeta/delta (Fragment) OS=Homo sapiens OX=9606 GN=YWHAZ PE=1 SV=1
E7EVZ2	98	0	11244.6	3	5	0.000606779	0.2347	13.3823	14-3-3 protein zeta/delta (Fragment) OS=Homo sapiens OX=9606 GN=YWHAZ PE=1 SV=1
O75131	537	2	60074.1	3	6	0.000132881	0.0503	13.2894	Copine-3 OS=Homo sapiens OX=9606 GN=CPNE3 PE=1 SV=1; Additional IDs concatenated into MaxParsimony group: Q9UBL6, Q9HCH3, Q86YQ8, O95741, Q96A23, Q8IYJ1, E7ENV7, Q96FN4
P11766	374	3	39680.4	5	7	0.000222594	0.1337	13.2316	Alcohol dehydrogenase class-3 OS=Homo sapiens OX=9606 GN=ADH5 PE=1 SV=4; Additional IDs concatenated into MaxParsimony group: H0YAG8, D6RFE4
Q5D862	2391	2	247910	2	4	1.98961e-05	0.013	13.223	Filaggrin-2 OS=Homo sapiens OX=9606 GN=FLG2 PE=1 SV=1
H3BS49	136	0	15425.6	3	6	0.000524686	0.2206	13.184	Ras-related protein Rab-27A (Fragment) OS=Homo sapiens OX=9606 GN=RAB27A PE=1 SV=1
H3BUD9	95	0	10663.3	3	6	0.000751129	0.3158	13.184	Ras-related protein Rab-27A (Fragment) OS=Homo sapiens OX=9606 GN=RAB27A PE=1 SV=1
H3BVH7	146	0	16651.3	3	6	0.000488748	0.2055	13.184	Ras-related protein Rab-27A (Fragment) OS=Homo sapiens OX=9606 GN=RAB27A PE=1 SV=1
H7C286	196	0	21945.2	3	5	0.00030339	0.1735	13.0674	N-acetyl-D-glucosamine kinase OS=Homo sapiens OX=9606 GN=NAGK PE=1 SV=2
Q5T749	579	4	64075.2	4	6	0.000123242	0.114	13.0553	Keratinocyte proline-rich protein OS=Homo sapiens OX=9606 GN=KPRP PE=1 SV=1
P35030	304	0	32490	2	5	0.000195607	0.0329	13.0464	Trypsin-3 OS=Homo sapiens OX=9606 GN=PRSS3 PE=1 SV=2; Additional IDs concatenated into MaxParsimony group: B1AN99
B1AN99	177	0	19257.7	2	5	0.000335957	0.0565	13.0464	Trypsin-3 (Fragment) OS=Homo sapiens OX=9606 GN=PRSS3 PE=1 SV=8
E5RHC1	184	0	21014.4	2	4	0.000258541	0.0815	13.0153	Serine/threonine-protein phosphatase (Fragment) OS=Homo sapiens OX=9606 GN=PPP2CB PE=1 SV=1
E7ESG8	145	0	16825.5	2	4	0.000328079	0.1034	13.0153	Serine/threonine-protein phosphatase (Fragment) OS=Homo sapiens OX=9606 GN=PPP2CA PE=1 SV=1
E5RHP4	126	0	14660.4	2	4	0.000377552	0.119	13.0153	Serine/threonine-protein phosphatase (Fragment) OS=Homo sapiens OX=9606 GN=PPP2CA PE=1 SV=1
E5RFI3	125	0	14464.3	2	4	0.000380572	0.12	13.0153	Serine/threonine-protein phosphatase (Fragment) OS=Homo sapiens OX=9606 GN=PPP2CB PE=1 SV=1
F8VWS0	281	0	30418.8	3	6	0.00025394	0.1103	13.0139	60S acidic ribosomal protein P0 OS=Homo sapiens OX=9606 GN=RPLP0 PE=1 SV=1
G3V210	166	0	18240.7	3	6	0.000429863	0.1867	13.0139	60S acidic ribosomal protein P0 OS=Homo sapiens OX=9606 GN=RPLP0 PE=1 SV=1
F8VU65	247	0	27152.3	3	6	0.000288896	0.1255	13.0139	60S acidic ribosomal protein P0 (Fragment) OS=Homo sapiens OX=9606 GN=RPLP0 PE=1 SV=1
P05388	317	0	34233.8	3	6	0.000225102	0.0978	13.0139	60S acidic ribosomal protein P0 OS=Homo sapiens OX=9606 GN=RPLP0 PE=1 SV=1; Additional IDs concatenated into MaxParsimony group: Q8NHW5, F8VWS0, F8VU65, G3V210, F8VZS0, F8VW21, F8VRK7, F8VPE8, F8VQY6, F8VS58, F8VWV4
Q8NHW5	317	0	34324.7	3	6	0.000225102	0.0978	13.0139	60S acidic ribosomal protein P0-like OS=Homo sapiens OX=9606 GN=RPLP0P6 PE=5 SV=1
H0Y592	169	0	18935.5	2	5	0.00035186	0.1361	12.9785	LIM and senescent cell antigen-like-containing domain protein 2 (Fragment) OS=Homo sapiens OX=9606 GN=LIMS2 PE=1 SV=1
J3KRY1	249	0	27104.8	2	5	0.000238813	0.1004	12.9546	Rho GDP-dissociation inhibitor 1 (Fragment) OS=Homo sapiens OX=9606 GN=ARHGDIA PE=1 SV=1
J3KS60	92	0	9920	2	5	0.000646352	0.2717	12.9546	Rho GDP-dissociation inhibitor 1 OS=Homo sapiens OX=9606 GN=ARHGDIA PE=1 SV=1
Q8N0Y7	254	0	28740.8	4	6	0.000280934	0.126	12.921	Probable phosphoglycerate mutase 4 OS=Homo sapiens OX=9606 GN=PGAM4 PE=3 SV=1
H0YLC2	174	0	19623.8	3	6	0.000410099	0.1609	12.7809	Proteasome subunit alpha type OS=Homo sapiens OX=9606 GN=PSMA4 PE=1 SV=1
P26022	381	2	41930.8	2	4	0.00012486	0.0787	12.7222	Pentraxin-related protein PTX3 OS=Homo sapiens OX=9606 GN=PTX3 PE=1 SV=3
G3V393	61	0	6890.6	2	6	0.00116979	0.1639	12.7132	Purine nucleoside phosphorylase (Fragment) OS=Homo sapiens OX=9606 GN=PNP PE=1 SV=1
P31947	248	0	27738.7	2	5	0.000239776	0.0403	12.6878	14-3-3 protein sigma OS=Homo sapiens OX=9606 GN=SFN PE=1 SV=1
F5H037	179	0	19171.6	2	5	0.000332203	0.1341	12.6554	Serine/threonine-protein phosphatase PP1-alpha catalytic subunit (Fragment) OS=Homo sapiens OX=9606 GN=PPP1CA PE=1 SV=8
F5H1L6	169	0	18380.3	2	5	0.00035186	0.142	12.6554	Serine/threonine-protein phosphatase PP1-alpha catalytic subunit (Fragment) OS=Homo sapiens OX=9606 GN=PPP1CA PE=1 SV=1
P62906	217	2	24797.5	2	5	0.000274029	0.0968	12.5688	60S ribosomal protein L10a OS=Homo sapiens OX=9606 GN=RPL10A PE=1 SV=2
E9PKR8	192	0	22154.5	4	7	0.000433594	0.224	12.559	Sulfotransferase (Fragment) OS=Homo sapiens OX=9606 GN=SULT1A2 PE=1 SV=1
A0A494C0Q3	131	0	15038.9	2	5	0.000453927	0.1756	12.5522	Alpha-actinin-2 OS=Homo sapiens OX=9606 GN=ACTN2 PE=1 SV=1
F8WDR7	84	0	10096.9	3	5	0.000707909	0.4881	12.503	Actin-related protein 3 (Fragment) OS=Homo sapiens OX=9606 GN=ACTR3 PE=1 SV=2
P21796	283	1	30735.6	3	5	0.000210121	0.1449	12.4681	Voltage-dependent anion-selective channel protein 1 OS=Homo sapiens OX=9606 GN=VDAC1 PE=1 SV=2; Additional IDs concatenated into MaxParsimony group: C9JI87
A0A0A0MSQ0	617	0	69272.6	2	5	9.63766e-05	0.0357	12.4673	Plastin-3 OS=Homo sapiens OX=9606 GN=PLS3 PE=1 SV=1
P13797	630	0	70748.2	2	5	9.43879e-05	0.0349	12.4673	Plastin-3 OS=Homo sapiens OX=9606 GN=PLS3 PE=1 SV=4
P21108	318	0	34799	3	6	0.000224394	0.1132	12.3672	Ribose-phosphate pyrophosphokinase 3 OS=Homo sapiens OX=9606 GN=PRPS1L1 PE=1 SV=2
A0A0B4J207	318	0	34769	3	6	0.000224394	0.1132	12.3672	Ribose-phosphate pyrophosphokinase 3 OS=Homo sapiens OX=9606 GN=PRPS1L1 PE=1 SV=1
A0A1B0GWH0	65	0	7176.7	2	5	0.000914837	0.2	12.3539	Actin-related protein 2 OS=Homo sapiens OX=9606 GN=ACTR2 PE=1 SV=1
A0A1B0GWD0	53	0	5686.9	2	5	0.00112197	0.2453	12.3539	Actin-related protein 2 OS=Homo sapiens OX=9606 GN=ACTR2 PE=1 SV=1
Q9H0Q0	323	0	37270.7	4	5	0.0001841	0.0402	12.3437	Protein FAM49A OS=Homo sapiens OX=9606 GN=FAM49A PE=2 SV=1
H0Y5C6	281	0	29822.8	3	5	0.000211617	0.2242	12.309	Filamin-A (Fragment) OS=Homo sapiens OX=9606 GN=FLNA PE=1 SV=1
F8VV57	132	0	12131.8	2	4	0.00036039	0.197	12.3047	Keratin, type II cytoskeletal 5 (Fragment) OS=Homo sapiens OX=9606 GN=KRT5 PE=1 SV=1
A0A1B0GTT5	149	0	16397.4	3	6	0.000478908	0.1745	12.2897	Vimentin (Fragment) OS=Homo sapiens OX=9606 GN=VIM PE=1 SV=1
A0A4W9A917	377	0	41284.4	3	5	0.00015773	0.0928	12.2719	Immunoglobulin heavy constant gamma 3 (Fragment) OS=Homo sapiens OX=9606 GN=IGHG3 PE=1 SV=1
P01860	377	0	41242.4	3	5	0.00015773	0.0928	12.2719	Immunoglobulin heavy constant gamma 3 OS=Homo sapiens OX=9606 GN=IGHG3 PE=1 SV=2
A0A286YES1	446	0	49085.3	3	5	0.000133328	0.0785	12.2719	Immunoglobulin heavy constant gamma 3 (Fragment) OS=Homo sapiens OX=9606 GN=IGHG3 PE=1 SV=1
F8VVZ0	100	0	11069.6	3	5	0.000594644	0.32	12.2555	Ras-related protein Rab-5B (Fragment) OS=Homo sapiens OX=9606 GN=RAB5B PE=1 SV=1
P20339	215	0	23625.8	3	5	0.000276578	0.1488	12.2555	Ras-related protein Rab-5A OS=Homo sapiens OX=9606 GN=RAB5A PE=1 SV=2
K7ERI8	161	0	17823.1	3	5	0.000369344	0.1988	12.2555	Uncharacterized protein OS=Homo sapiens OX=9606 PE=4 SV=1
K7ERQ8	282	0	31353.9	3	5	0.000210867	0.1135	12.2555	PCAF_N domain-containing protein (Fragment) OS=Homo sapiens OX=9606 PE=4 SV=1
F8VVK3	124	0	13592.9	3	5	0.000479551	0.2581	12.2555	Ras-related protein Rab-5C (Fragment) OS=Homo sapiens OX=9606 GN=RAB5C PE=1 SV=1
F8VUA5	115	0	12830.5	3	5	0.000517082	0.2783	12.2555	Ras-related protein Rab-5B (Fragment) OS=Homo sapiens OX=9606 GN=RAB5B PE=1 SV=1
C9JTZ5	104	0	11906.3	2	4	0.000457418	0.25	12.1885	UTP--glucose-1-phosphate uridylyltransferase (Fragment) OS=Homo sapiens OX=9606 GN=UGP2 PE=1 SV=8
C9JUW1	135	0	15164	2	4	0.000352381	0.1926	12.1885	UTP--glucose-1-phosphate uridylyltransferase (Fragment) OS=Homo sapiens OX=9606 GN=UGP2 PE=1 SV=1
C9JQU9	175	0	19968.4	2	4	0.000271837	0.1486	12.1885	UTP--glucose-1-phosphate uridylyltransferase (Fragment) OS=Homo sapiens OX=9606 GN=UGP2 PE=1 SV=1
C9JWG0	150	0	16900.9	2	4	0.000317143	0.1733	12.1885	UTP--glucose-1-phosphate uridylyltransferase (Fragment) OS=Homo sapiens OX=9606 GN=UGP2 PE=1 SV=1
C9JVG3	170	0	19311	2	4	0.000279832	0.1529	12.1885	UTP--glucose-1-phosphate uridylyltransferase (Fragment) OS=Homo sapiens OX=9606 GN=UGP2 PE=1 SV=8
E9PJJ3	135	0	14994.7	2	7	0.000616668	0.1778	12.1565	Calpain-1 catalytic subunit (Fragment) OS=Homo sapiens OX=9606 GN=CAPN1 PE=1 SV=8
E9PLC9	148	0	16351.4	2	7	0.000562501	0.1622	12.1565	Calpain-1 catalytic subunit (Fragment) OS=Homo sapiens OX=9606 GN=CAPN1 PE=1 SV=1
E9PRM1	201	0	22455.4	2	7	0.00041418	0.1194	12.1565	Calpain-1 catalytic subunit OS=Homo sapiens OX=9606 GN=CAPN1 PE=1 SV=1
E9PQB3	191	0	21362.9	2	7	0.000435865	0.1257	12.1565	Calpain-1 catalytic subunit (Fragment) OS=Homo sapiens OX=9606 GN=CAPN1 PE=1 SV=1
E9PSA6	163	0	18269.3	2	7	0.000510737	0.1472	12.1565	Calpain-1 catalytic subunit (Fragment) OS=Homo sapiens OX=9606 GN=CAPN1 PE=1 SV=1
E9PMC6	152	0	16910.6	2	7	0.000547698	0.1579	12.1565	Calpain-1 catalytic subunit (Fragment) OS=Homo sapiens OX=9606 GN=CAPN1 PE=1 SV=1
E9PLX0	122	0	13532.9	2	7	0.000682378	0.1967	12.1565	Calpain-1 catalytic subunit (Fragment) OS=Homo sapiens OX=9606 GN=CAPN1 PE=1 SV=1
E9PJA6	161	0	18071.1	2	7	0.000517082	0.1491	12.1565	Calpain-1 catalytic subunit (Fragment) OS=Homo sapiens OX=9606 GN=CAPN1 PE=1 SV=8
B7ZBK6	120	0	13244.9	2	5	0.000495536	0.2417	12.1329	Delta-aminolevulinic acid dehydratase (Fragment) OS=Homo sapiens OX=9606 GN=ALAD PE=1 SV=1
P12273	146	3	16543.8	3	5	0.00040729	0.2877	12.0998	Prolactin-inducible protein OS=Homo sapiens OX=9606 GN=PIP PE=1 SV=1
K7ERK8	139	0	15985.3	4	7	0.000598922	0.1583	12.0734	Glucose-6-phosphate isomerase (Fragment) OS=Homo sapiens OX=9606 GN=GPI PE=1 SV=2
A0A0J9YXH9	133	0	15351.9	4	7	0.000625941	0.1654	12.0734	Glucose-6-phosphate isomerase (Fragment) OS=Homo sapiens OX=9606 GN=GPI PE=1 SV=1
A0A0J9YXM3	161	0	18556.4	4	7	0.000517082	0.1366	12.0734	Glucose-6-phosphate isomerase (Fragment) OS=Homo sapiens OX=9606 GN=GPI PE=1 SV=1
K7EIL4	116	0	13313	4	7	0.000717674	0.1897	12.0734	Glucose-6-phosphate isomerase (Fragment) OS=Homo sapiens OX=9606 GN=GPI PE=1 SV=2
K7ELR7	146	0	16781.7	4	7	0.000570206	0.1507	12.0734	Glucose-6-phosphate isomerase (Fragment) OS=Homo sapiens OX=9606 GN=GPI PE=1 SV=1
A0A2R8YF08	145	0	16694.7	4	7	0.000574139	0.1517	12.0734	Glucose-6-phosphate isomerase (Fragment) OS=Homo sapiens OX=9606 GN=GPI PE=1 SV=1
E9PPM8	275	0	30480	3	5	0.000216234	0.1636	12.0553	Deoxyribose-phosphate aldolase OS=Homo sapiens OX=9606 GN=DERA PE=1 SV=1
Q9Y315	318	0	35190.5	3	5	0.000186995	0.1415	12.0553	Deoxyribose-phosphate aldolase OS=Homo sapiens OX=9606 GN=DERA PE=1 SV=2; Additional IDs concatenated into MaxParsimony group: E9PPM8, G3V158, E9PML7, E9PMH9, E9PPK3
G3V158	230	0	25079.1	3	5	0.000258541	0.1957	12.0553	2-deoxyribose-5-phosphate aldolase homolog (C. elegans), isoform CRA_a OS=Homo sapiens OX=9606 GN=DERA PE=1 SV=1
P00492	218	4	24545.6	4	6	0.000327327	0.1881	12.0545	Hypoxanthine-guanine phosphoribosyltransferase OS=Homo sapiens OX=9606 GN=HPRT1 PE=1 SV=2
H0Y6P3	104	0	11877.4	2	4	0.000457418	0.2596	12.041	Myeloid cell nuclear differentiation antigen (Fragment) OS=Homo sapiens OX=9606 GN=MNDA PE=1 SV=1
F6X3N5	163	0	18310.1	3	6	0.000437775	0.1718	12.0321	Guanine nucleotide-binding protein G(I)/G(S)/G(T) subunit beta-1 (Fragment) OS=Homo sapiens OX=9606 GN=GNB1 PE=1 SV=1
B1AKQ8	107	0	12172.2	3	6	0.00066689	0.2617	12.0321	Guanine nucleotide-binding protein G(I)/G(S)/G(T) subunit beta-1 (Fragment) OS=Homo sapiens OX=9606 GN=GNB1 PE=1 SV=8
F6UT28	165	0	18396.2	3	6	0.000432468	0.1697	12.0321	Guanine nucleotide-binding protein G(I)/G(S)/G(T) subunit beta-1 (Fragment) OS=Homo sapiens OX=9606 GN=GNB1 PE=1 SV=1
Q13637	225	1	24963.7	2	4	0.000211429	0.1111	11.9887	Ras-related protein Rab-32 OS=Homo sapiens OX=9606 GN=RAB32 PE=1 SV=3; Additional IDs concatenated into MaxParsimony group: P57729, O14966
A0A0C4DGN4	178	1	19570	4	7	0.000467697	0.1854	11.9371	Zymogen granule protein 16 homolog B OS=Homo sapiens OX=9606 GN=ZG16B PE=1 SV=1; Additional IDs concatenated into MaxParsimony group: Q96DA0, I3L3X0, I3L1H9
K7EP73	179	0	19558.8	2	4	0.000265763	0.095	11.92	Glyceraldehyde-3-phosphate dehydrogenase, testis-specific (Fragment) OS=Homo sapiens OX=9606 GN=GAPDHS PE=1 SV=1
D6RG15	254	0	28846.8	2	4	0.000187289	0.1417	11.86	Twinfilin-2 OS=Homo sapiens OX=9606 GN=TWF2 PE=1 SV=1
H0Y858	1186	0	133533	2	4	4.01109e-05	0.0304	11.86	Uncharacterized protein (Fragment) OS=Homo sapiens OX=9606 PE=4 SV=1; Additional IDs concatenated into MaxParsimony group: Q6IBS0, D6RG15
Q6IBS0	349	0	39505.3	2	4	0.000136308	0.1032	11.86	Twinfilin-2 OS=Homo sapiens OX=9606 GN=TWF2 PE=1 SV=2
A0A1W2PP38	196	0	22506.2	2	5	0.00030339	0.1071	11.8258	Guanine nucleotide-binding protein G(o) subunit alpha (Fragment) OS=Homo sapiens OX=9606 GN=GNAO1 PE=1 SV=1
H3BTM2	195	0	22756.2	2	5	0.000304946	0.1077	11.8258	Guanine nucleotide-binding protein G(o) subunit alpha (Fragment) OS=Homo sapiens OX=9606 GN=GNAO1 PE=1 SV=2
P09471	354	0	40006.9	2	5	0.000167978	0.0593	11.8258	Guanine nucleotide-binding protein G(o) subunit alpha OS=Homo sapiens OX=9606 GN=GNAO1 PE=1 SV=4
Q2M2I5	525	0	55035.4	2	5	0.000113265	0.0343	11.7673	Keratin, type I cytoskeletal 24 OS=Homo sapiens OX=9606 GN=KRT24 PE=1 SV=1
E9PL09	231	0	25336.7	4	6	0.000308906	0.1732	11.759	40S ribosomal protein S3 OS=Homo sapiens OX=9606 GN=RPS3 PE=1 SV=1
F8VXH9	160	0	16967.8	3	5	0.000371652	0.2375	11.7543	Poly(rC)-binding protein 2 (Fragment) OS=Homo sapiens OX=9606 GN=PCBP2 PE=1 SV=1
F8VZX2	321	0	33760.4	3	5	0.000185247	0.1184	11.7543	Poly(rC)-binding protein 2 OS=Homo sapiens OX=9606 GN=PCBP2 PE=1 SV=1
F8W0G4	158	0	16608.7	3	5	0.000376357	0.2405	11.7543	Poly(rC)-binding protein 2 (Fragment) OS=Homo sapiens OX=9606 GN=PCBP2 PE=1 SV=1
Q15366	365	0	38537.6	3	5	0.000162916	0.1041	11.7543	Poly(rC)-binding protein 2 OS=Homo sapiens OX=9606 GN=PCBP2 PE=1 SV=1; Additional IDs concatenated into MaxParsimony group: F8VZX2, H3BRU6, F8W1G6, F8VXH9, F8W0G4, P57721, E9PFP8, J3QT27, H3BND9, F8VTZ0
F8W1G6	202	0	21902.6	3	5	0.000294378	0.1881	11.7543	Poly(rC)-binding protein 2 (Fragment) OS=Homo sapiens OX=9606 GN=PCBP2 PE=1 SV=2
H3BRU6	301	0	31675.3	3	5	0.000197556	0.1262	11.7543	Poly(rC)-binding protein 2 (Fragment) OS=Homo sapiens OX=9606 GN=PCBP2 PE=1 SV=1
O75223	188	0	20976.3	2	4	0.00025304	0.1223	11.7331	Gamma-glutamylcyclotransferase OS=Homo sapiens OX=9606 GN=GGCT PE=1 SV=1; Additional IDs concatenated into MaxParsimony group: M0QZK8, B8ZZK2, H7BZK5
M0QZK8	103	0	11552.8	2	4	0.000461859	0.2233	11.7331	Uncharacterized protein OS=Homo sapiens OX=9606 PE=4 SV=1
F8W787	199	0	21458.6	3	6	0.000358579	0.1055	11.603	Cathepsin D (Fragment) OS=Homo sapiens OX=9606 GN=CTSD PE=1 SV=1
J3QR68	404	0	44996.5	2	4	0.000117751	0.0619	11.5998	Haptoglobin (Fragment) OS=Homo sapiens OX=9606 GN=HP PE=1 SV=1
A0A0C4DGL8	347	0	38409.3	2	4	0.000137094	0.072	11.5998	Haptoglobin OS=Homo sapiens OX=9606 GN=HP PE=1 SV=1
H3BS21	222	0	24762.6	2	4	0.000214286	0.1126	11.5998	Haptoglobin (Fragment) OS=Homo sapiens OX=9606 GN=HP PE=1 SV=1
A0A087WU08	281	0	31369.9	2	4	0.000169294	0.089	11.5998	Haptoglobin OS=Homo sapiens OX=9606 GN=HP PE=1 SV=1
J3QLC9	365	0	40738.3	2	4	0.000130333	0.0685	11.5998	Haptoglobin (Fragment) OS=Homo sapiens OX=9606 GN=HP PE=1 SV=1
H0Y300	442	0	49056.4	2	4	0.000107628	0.0566	11.5998	Haptoglobin OS=Homo sapiens OX=9606 GN=HP PE=1 SV=4; Additional IDs concatenated into MaxParsimony group: P00738, J3QR68, J3QLC9, A0A0C4DGL8, A0A087WU08, H3BS21
P00738	406	0	45158.6	2	4	0.000117171	0.0616	11.5998	Haptoglobin OS=Homo sapiens OX=9606 GN=HP PE=1 SV=1
P50991	539	3	57869.8	3	6	0.000132388	0.0519	11.5235	T-complex protein 1 subunit delta OS=Homo sapiens OX=9606 GN=CCT4 PE=1 SV=4
P12956	609	0	69781	5	5	9.76427e-05	0.0788	11.5209	X-ray repair cross-complementing protein 6 OS=Homo sapiens OX=9606 GN=XRCC6 PE=1 SV=2; Additional IDs concatenated into MaxParsimony group: B1AHC9
B1AHC9	559	0	64225	5	5	0.000106376	0.0859	11.5209	X-ray repair cross-complementing protein 6 OS=Homo sapiens OX=9606 GN=XRCC6 PE=1 SV=1
Q12965	1108	0	126964	3	5	5.36682e-05	0.0262	11.4741	Unconventional myosin-Ie OS=Homo sapiens OX=9606 GN=MYO1E PE=1 SV=2
P49747	757	0	82789.6	3	6	9.42632e-05	0.0225	11.4192	Cartilage oligomeric matrix protein OS=Homo sapiens OX=9606 GN=COMP PE=1 SV=2
G3XAP6	724	0	79628	3	6	9.85597e-05	0.0235	11.4192	Cartilage oligomeric matrix protein OS=Homo sapiens OX=9606 GN=COMP PE=1 SV=1
Q9NR45	359	2	40263.4	3	4	0.000132511	0.117	11.2913	Sialic acid synthase OS=Homo sapiens OX=9606 GN=NANS PE=1 SV=2; Additional IDs concatenated into MaxParsimony group: Q5TBR1, Q5TBR0
K7ESE1	95	0	10966.3	2	4	0.000500753	0.2421	11.2721	Keratin, type I cytoskeletal 17 (Fragment) OS=Homo sapiens OX=9606 GN=KRT17 PE=1 SV=1
P31151	101	2	11445.6	4	5	0.000588756	0.2376	11.2579	Protein S100-A7 OS=Homo sapiens OX=9606 GN=S100A7 PE=1 SV=4; Additional IDs concatenated into MaxParsimony group: Q86SG5
E7EPM6	664	0	74216	3	5	8.95548e-05	0.0437	11.2388	Long-chain-fatty-acid--CoA ligase 1 OS=Homo sapiens OX=9606 GN=ACSL1 PE=1 SV=1
P33121	698	0	77874.9	3	5	8.51925e-05	0.0415	11.2388	Long-chain-fatty-acid--CoA ligase 1 OS=Homo sapiens OX=9606 GN=ACSL1 PE=1 SV=1; Additional IDs concatenated into MaxParsimony group: E7EPM6, B7Z3Z9, D6RER0, H0Y9Z9
B7Z3Z9	527	0	58530.3	3	5	0.000112836	0.055	11.2388	Long-chain-fatty-acid--CoA ligase 1 OS=Homo sapiens OX=9606 GN=ACSL1 PE=1 SV=1
H0YLS6	125	0	13920.9	2	5	0.000475715	0.152	11.2371	Proteasome subunit alpha type OS=Homo sapiens OX=9606 GN=PSMA4 PE=1 SV=1
E9PL37	191	0	21041.7	2	5	0.000311332	0.0628	11.216	Calpain-1 catalytic subunit (Fragment) OS=Homo sapiens OX=9606 GN=CAPN1 PE=1 SV=1
P46734	347	3	39274.9	4	6	0.00020564	0.072	11.1938	Dual specificity mitogen-activated protein kinase kinase 3 OS=Homo sapiens OX=9606 GN=MAP2K3 PE=1 SV=2; Additional IDs concatenated into MaxParsimony group: J3KRV4
Q99832	543	1	59310.9	3	5	0.000109511	0.0626	11.1929	T-complex protein 1 subunit eta OS=Homo sapiens OX=9606 GN=CCT7 PE=1 SV=2; Additional IDs concatenated into MaxParsimony group: F8WAM2
P07451	260	3	29520.7	3	6	0.000274451	0.1308	11.1556	Carbonic anhydrase 3 OS=Homo sapiens OX=9606 GN=CA3 PE=1 SV=3
H0YN28	139	0	16064.1	2	4	0.000342241	0.1942	11.139	Annexin (Fragment) OS=Homo sapiens OX=9606 GN=ANXA2 PE=1 SV=1
H0YNA0	79	0	9034.5	2	4	0.000602171	0.3418	11.139	Annexin (Fragment) OS=Homo sapiens OX=9606 GN=ANXA2 PE=1 SV=1
H0YL33	142	0	16404.3	2	4	0.000335011	0.1901	11.139	Annexin (Fragment) OS=Homo sapiens OX=9606 GN=ANXA2 PE=1 SV=1
H0YN52	59	0	6775.4	2	4	0.000806297	0.4576	11.139	Annexin (Fragment) OS=Homo sapiens OX=9606 GN=ANXA2 PE=1 SV=1
Q9NR31	198	0	22334.5	2	4	0.00024026	0.1162	11.0989	GTP-binding protein SAR1a OS=Homo sapiens OX=9606 GN=SAR1A PE=1 SV=1; Additional IDs concatenated into MaxParsimony group: Q9Y6B6, D6RD69, D6RDB2, Q5SQT8, H0Y5E8, D6RAA2, X1WI22
P04745	511	0	57712.9	2	4	9.30949e-05	0.0431	11.0965	Alpha-amylase 1 OS=Homo sapiens OX=9606 GN=AMY1A PE=1 SV=2
P19961	511	0	57655	2	4	9.30949e-05	0.0431	11.0965	Alpha-amylase 2B OS=Homo sapiens OX=9606 GN=AMY2B PE=1 SV=1; Additional IDs concatenated into MaxParsimony group: P04746, P04745, Q5T085
P04746	511	0	57652	2	4	9.30949e-05	0.0431	11.0965	Pancreatic alpha-amylase OS=Homo sapiens OX=9606 GN=AMY2A PE=1 SV=2
Q9HAV0	340	0	37525	3	5	0.000174895	0.0971	11.0196	Guanine nucleotide-binding protein subunit beta-4 OS=Homo sapiens OX=9606 GN=GNB4 PE=1 SV=3
H0YC77	91	0	10113.2	2	4	0.000522764	0.2747	11.0141	Annexin (Fragment) OS=Homo sapiens OX=9606 GN=ANXA6 PE=1 SV=1
C9JWQ8	146	0	16032.5	3	6	0.000488748	0.1027	10.9982	Grancalcin (Fragment) OS=Homo sapiens OX=9606 GN=GCA PE=1 SV=8
B7ZAR1	503	0	55295.6	2	6	0.000141863	0.0437	10.986	T-complex protein 1 subunit epsilon OS=Homo sapiens OX=9606 GN=CCT5 PE=1 SV=1
E9PCA1	520	0	57089.5	2	6	0.000137225	0.0423	10.986	T-complex protein 1 subunit epsilon OS=Homo sapiens OX=9606 GN=CCT5 PE=1 SV=1
E7ENZ3	486	0	53796	2	6	0.000146826	0.0453	10.986	T-complex protein 1 subunit epsilon OS=Homo sapiens OX=9606 GN=CCT5 PE=1 SV=1
P48643	541	0	59614.8	2	6	0.000131899	0.0407	10.986	T-complex protein 1 subunit epsilon OS=Homo sapiens OX=9606 GN=CCT5 PE=1 SV=1; Additional IDs concatenated into MaxParsimony group: E9PCA1, B7ZAR1, E7ENZ3
A0A494C034	97	0	10944.4	2	4	0.000490428	0.134	10.9597	Tropomyosin alpha-3 chain (Fragment) OS=Homo sapiens OX=9606 GN=TPM3 PE=1 SV=1
H0YA96	210	0	23891.3	2	4	0.000226531	0.1048	10.935	Heterogeneous nuclear ribonucleoprotein D0 (Fragment) OS=Homo sapiens OX=9606 GN=HNRNPD PE=1 SV=1
H0Y8G5	260	0	29630.5	2	4	0.000182967	0.0846	10.935	Heterogeneous nuclear ribonucleoprotein D0 (Fragment) OS=Homo sapiens OX=9606 GN=HNRNPD PE=1 SV=8
D6RAF8	221	0	23044.2	2	4	0.000215256	0.0995	10.935	Heterogeneous nuclear ribonucleoprotein D0 (Fragment) OS=Homo sapiens OX=9606 GN=HNRNPD PE=1 SV=1
Q14103	355	0	38392.3	2	4	0.000134004	0.062	10.935	Heterogeneous nuclear ribonucleoprotein D0 OS=Homo sapiens OX=9606 GN=HNRNPD PE=1 SV=1; Additional IDs concatenated into MaxParsimony group: H0Y8G5, D6RAF8, H0YA96, D6RF44, O14979, A0A087WUK2, D6RBQ9
D6RF44	111	0	12527.5	2	4	0.000428572	0.1982	10.935	Heterogeneous nuclear ribonucleoprotein D0 (Fragment) OS=Homo sapiens OX=9606 GN=HNRNPD PE=1 SV=8
P61006	207	1	23635.2	3	6	0.000344721	0.1304	10.904	Ras-related protein Rab-8A OS=Homo sapiens OX=9606 GN=RAB8A PE=1 SV=1; Additional IDs concatenated into MaxParsimony group: O95716, Q92930, H0YNE9, H0YMN7, H0YL94, H0YLJ8
F8VXW2	130	1	14953.5	4	5	0.000457418	0.3231	10.8569	Actin-related protein 2/3 complex subunit 1B OS=Homo sapiens OX=9606 GN=ARPC1B PE=1 SV=2
Q93084	1043	0	113886	2	4	4.56103e-05	0.0326	10.8456	Sarcoplasmic/endoplasmic reticulum calcium ATPase 3 OS=Homo sapiens OX=9606 GN=ATP2A3 PE=1 SV=2
P50570	870	2	97985.2	3	5	6.83499e-05	0.0379	10.8349	Dynamin-2 OS=Homo sapiens OX=9606 GN=DNM2 PE=1 SV=2
F5H8H6	42	0	4513.4	1	4	0.00113265	0.4048	10.8055	L-lactate dehydrogenase A chain OS=Homo sapiens OX=9606 GN=LDHA PE=1 SV=1
F5GZQ4	72	0	7852.1	1	4	0.000660715	0.2361	10.8055	L-lactate dehydrogenase A chain (Fragment) OS=Homo sapiens OX=9606 GN=LDHA PE=1 SV=1
F5GXU1	46	0	4927.6	1	4	0.00103416	0.3696	10.8055	L-lactate dehydrogenase A chain OS=Homo sapiens OX=9606 GN=LDHA PE=1 SV=1
F5GWW2	45	0	4858.6	1	4	0.00105714	0.3778	10.8055	L-lactate dehydrogenase A chain OS=Homo sapiens OX=9606 GN=LDHA PE=1 SV=1
F5GXC7	45	0	4899.6	1	4	0.00105714	0.3778	10.8055	L-lactate dehydrogenase A chain OS=Homo sapiens OX=9606 GN=LDHA PE=1 SV=1
D6RF35	476	1	52967.9	3	6	0.00014991	0.0546	10.8045	Vitamin D-binding protein OS=Homo sapiens OX=9606 GN=GC PE=1 SV=1; Additional IDs concatenated into MaxParsimony group: P02774
G3V4X5	180	0	20257	3	5	0.000330358	0.1222	10.7993	Proteasome endopeptidase complex OS=Homo sapiens OX=9606 GN=PSMA3 PE=1 SV=1
C9J6Q0	49	0	5608.8	2	3	0.000728135	0.3061	10.688	UTP--glucose-1-phosphate uridylyltransferase (Fragment) OS=Homo sapiens OX=9606 GN=UGP2 PE=1 SV=1
A0A0J9YWE8	149	0	17380.7	2	4	0.000319272	0.1544	10.6593	14-3-3 protein beta/alpha OS=Homo sapiens OX=9606 GN=YWHAB PE=1 SV=1
Q4VY19	100	0	11523.8	2	4	0.000475715	0.23	10.6593	14-3-3 protein beta/alpha (Fragment) OS=Homo sapiens OX=9606 GN=YWHAB PE=1 SV=1
Q4VY20	74	0	8405.2	2	4	0.000642858	0.3108	10.6593	14-3-3 protein beta/alpha (Fragment) OS=Homo sapiens OX=9606 GN=YWHAB PE=1 SV=1
A8MUN2	828	0	92542.4	2	6	8.61803e-05	0.0266	10.6081	Apolipoprotein B-100 OS=Homo sapiens OX=9606 GN=APOB PE=1 SV=2
P31944	242	3	27643.9	3	4	0.000196576	0.1322	10.6036	Caspase-14 OS=Homo sapiens OX=9606 GN=CASP14 PE=1 SV=2
P04632	268	1	28279.7	4	6	0.000266258	0.1045	10.5887	Calpain small subunit 1 OS=Homo sapiens OX=9606 GN=CAPNS1 PE=1 SV=1; Additional IDs concatenated into MaxParsimony group: A0A0C4DGQ5, K7ELJ7, K7EIV0, Q96L46, K7EKD8, A0A075B7C0, U3KQE2, K7EM73, U3KPR7
H7C1V0	189	0	20340.5	2	5	0.000314626	0.1376	10.5416	Cathepsin D (Fragment) OS=Homo sapiens OX=9606 GN=CTSD PE=1 SV=1
E9PHT9	163	0	18194.5	2	4	0.00029185	0.1288	10.5403	Annexin OS=Homo sapiens OX=9606 GN=ANXA5 PE=1 SV=1
F8WAS2	213	0	23404.2	1	4	0.00022334	0.061	10.524	Inter-alpha-trypsin inhibitor heavy chain H1 OS=Homo sapiens OX=9606 GN=ITIH1 PE=1 SV=1
P19827	911	0	101308	1	4	5.2219e-05	0.0143	10.524	Inter-alpha-trypsin inhibitor heavy chain H1 OS=Homo sapiens OX=9606 GN=ITIH1 PE=1 SV=3; Additional IDs concatenated into MaxParsimony group: F8WAS2
A0A2R8Y488	173	0	19187	2	4	0.00027498	0.1272	10.5163	Elongation factor 1-alpha 2 (Fragment) OS=Homo sapiens OX=9606 GN=EEF1A2 PE=1 SV=1
A0A2R8Y660	152	0	16673.8	2	4	0.00031297	0.1447	10.5163	Elongation factor 1-alpha 2 (Fragment) OS=Homo sapiens OX=9606 GN=EEF1A2 PE=1 SV=1
P43405	635	2	72002.3	2	5	9.36447e-05	0.0331	10.516	Tyrosine-protein kinase SYK OS=Homo sapiens OX=9606 GN=SYK PE=1 SV=1
Q9Y5P6	360	2	39790.6	2	4	0.000132143	0.0639	10.4956	Mannose-1-phosphate guanyltransferase beta OS=Homo sapiens OX=9606 GN=GMPPB PE=1 SV=2
H0YFT5	184	0	20165.2	2	4	0.000258541	0.1141	10.4324	Fermitin family homolog 3 (Fragment) OS=Homo sapiens OX=9606 GN=FERMT3 PE=1 SV=1
P17661	470	0	53485.1	2	5	0.00012652	0.0383	10.4084	Desmin OS=Homo sapiens OX=9606 GN=DES PE=1 SV=3
H3BQX5	169	0	19756.2	4	5	0.00035186	0.3373	10.4059	Sulfotransferase (Fragment) OS=Homo sapiens OX=9606 GN=SULT1A1 PE=1 SV=8
M0R042	144	0	15796.8	2	3	0.000247768	0.0833	10.3821	Tubulin beta chain (Fragment) OS=Homo sapiens OX=9606 GN=TUBB4A PE=1 SV=1
M0QYM7	160	0	17733.5	2	3	0.000222991	0.075	10.3821	Tubulin beta-4A chain (Fragment) OS=Homo sapiens OX=9606 GN=TUBB4A PE=1 SV=8
P10768	282	1	31424.4	3	6	0.00025304	0.1028	10.3765	S-formylglutathione hydrolase OS=Homo sapiens OX=9606 GN=ESD PE=1 SV=2; Additional IDs concatenated into MaxParsimony group: X6RA14, U3KQT1
P02765	367	2	39297.7	3	4	0.000129623	0.0545	10.3401	Alpha-2-HS-glycoprotein OS=Homo sapiens OX=9606 GN=AHSG PE=1 SV=2; Additional IDs concatenated into MaxParsimony group: C9JV77
A0A3F2YNX8	250	0	26326.6	2	4	0.000190286	0.092	10.3236	Protein-L-isoaspartate O-methyltransferase OS=Homo sapiens OX=9606 GN=PCMT1 PE=1 SV=1
F6S8N6	250	0	26591.7	2	4	0.000190286	0.092	10.3236	Protein-L-isoaspartate(D-aspartate) O-methyltransferase OS=Homo sapiens OX=9606 GN=PCMT1 PE=1 SV=1
A0A0A0MRJ6	285	0	30277.5	2	4	0.000166918	0.0807	10.3236	Protein-L-isoaspartate O-methyltransferase OS=Homo sapiens OX=9606 GN=PCMT1 PE=1 SV=1
P22061	227	0	24602.6	2	4	0.000209566	0.1013	10.3236	Protein-L-isoaspartate(D-aspartate) O-methyltransferase OS=Homo sapiens OX=9606 GN=PCMT1 PE=1 SV=4
H7BY58	286	0	30320.5	2	4	0.000166334	0.0804	10.3236	Protein-L-isoaspartate O-methyltransferase OS=Homo sapiens OX=9606 GN=PCMT1 PE=1 SV=1; Additional IDs concatenated into MaxParsimony group: A0A0A0MRJ6, F6S8N6, A0A3F2YNX8, P22061, F8WAX2, F8WAV5, F8WDT3, H7C4X2
A0A0J9YYI8	110	0	12714.6	3	6	0.000648702	0.1364	10.2809	Glucose-6-phosphate isomerase (Fragment) OS=Homo sapiens OX=9606 GN=GPI PE=1 SV=1
O00487	310	2	34536.5	2	4	0.000153456	0.0935	10.2801	26S proteasome non-ATPase regulatory subunit 14 OS=Homo sapiens OX=9606 GN=PSMD14 PE=1 SV=1
J3KPE3	273	0	30067	4	4	0.000174255	0.1941	10.2678	Receptor of-activated protein C kinase 1 OS=Homo sapiens OX=9606 GN=RACK1 PE=1 SV=1
H0Y8W2	274	0	30228.1	4	4	0.000173619	0.1934	10.2678	Receptor of-activated protein C kinase 1 (Fragment) OS=Homo sapiens OX=9606 GN=RACK1 PE=1 SV=1
H0YAM7	247	0	27382.8	4	4	0.000192597	0.2146	10.2678	Receptor of-activated protein C kinase 1 (Fragment) OS=Homo sapiens OX=9606 GN=RACK1 PE=1 SV=1
C9JI87	183	0	20244.1	2	4	0.000259954	0.1148	10.2493	Voltage-dependent anion-selective channel protein 1 (Fragment) OS=Homo sapiens OX=9606 GN=VDAC1 PE=1 SV=6
H0Y6E1	148	0	16730.4	2	4	0.000321429	0.1419	10.2359	Annexin A11 (Fragment) OS=Homo sapiens OX=9606 GN=ANXA11 PE=1 SV=1
H0Y2Y8	540	0	57588.3	1	3	6.60715e-05	0.0278	10.2334	Zyxin (Fragment) OS=Homo sapiens OX=9606 GN=ZYX PE=1 SV=1
Q15942	572	0	61220.2	1	3	6.23752e-05	0.0262	10.2334	Zyxin OS=Homo sapiens OX=9606 GN=ZYX PE=1 SV=1; Additional IDs concatenated into MaxParsimony group: H0Y2Y8
P28072	239	2	25323.4	3	5	0.000248805	0.1297	10.2305	Proteasome subunit beta type-6 OS=Homo sapiens OX=9606 GN=PSMB6 PE=1 SV=4; Additional IDs concatenated into MaxParsimony group: A0A087X2I4, I3L3X7
H3BU81	71	0	7859	2	4	0.000670021	0.3099	10.2085	Ras-related protein Rab-27A (Fragment) OS=Homo sapiens OX=9606 GN=RAB27A PE=1 SV=1
O15162	318	0	35007.8	1	3	0.000112197	0.0409	10.1922	Phospholipid scramblase 1 OS=Homo sapiens OX=9606 GN=PLSCR1 PE=1 SV=1; Additional IDs concatenated into MaxParsimony group: C9J7K9, C9JE06, C9J0H3
C9J0H3	171	0	19378.5	1	3	0.000208647	0.076	10.1922	Phospholipid scramblase (Fragment) OS=Homo sapiens OX=9606 GN=PLSCR1 PE=1 SV=1
C9J7K9	311	0	34176.5	1	3	0.000114722	0.0418	10.1922	Phospholipid scramblase OS=Homo sapiens OX=9606 GN=PLSCR1 PE=1 SV=1
C9JE06	249	0	27240	1	3	0.000143288	0.0522	10.1922	Phospholipid scramblase (Fragment) OS=Homo sapiens OX=9606 GN=PLSCR1 PE=1 SV=1
P10644	381	0	42937	3	4	0.00012486	0.1076	10.1667	cAMP-dependent protein kinase type I-alpha regulatory subunit OS=Homo sapiens OX=9606 GN=PRKAR1A PE=1 SV=1; Additional IDs concatenated into MaxParsimony group: K7EPB2, K7EM13, K7EK41, K7EJ40, K7EID3, K7EIE5
Q9HBI0	331	2	37443.9	2	4	0.000143721	0.0695	10.1666	Gamma-parvin OS=Homo sapiens OX=9606 GN=PARVG PE=1 SV=1
F8VWU4	91	0	9891	2	4	0.000522764	0.2418	10.1073	Ras-related protein Rab-5C (Fragment) OS=Homo sapiens OX=9606 GN=RAB5C PE=1 SV=8
C9J155	163	0	19362	2	4	0.00029185	0.1472	10.0278	Neutrophil cytosol factor 1 (Fragment) OS=Homo sapiens OX=9606 GN=NCF1 PE=1 SV=2
Q96DA0	208	0	22706.6	3	5	0.000285886	0.1587	10.0014	Zymogen granule protein 16 homolog B OS=Homo sapiens OX=9606 GN=ZG16B PE=1 SV=3
H0YFC6	103	0	11656.2	2	4	0.000461859	0.2136	9.988	GTP-binding nuclear protein Ran (Fragment) OS=Homo sapiens OX=9606 GN=RAN PE=1 SV=1
P02100	147	0	16174.5	1	5	0.00040452	0.068	9.9862	Hemoglobin subunit epsilon OS=Homo sapiens OX=9606 GN=HBE1 PE=1 SV=2
A0A2R8Y7X9	168	0	18390.6	1	5	0.000353955	0.0595	9.9862	GLOBIN domain-containing protein OS=Homo sapiens OX=9606 PE=3 SV=1
P69892	147	0	16098.3	1	5	0.00040452	0.068	9.9862	Hemoglobin subunit gamma-2 OS=Homo sapiens OX=9606 GN=HBG2 PE=1 SV=2
P69891	147	0	16112.3	1	5	0.00040452	0.068	9.9862	Hemoglobin subunit gamma-1 OS=Homo sapiens OX=9606 GN=HBG1 PE=1 SV=2
E9PEW8	104	0	11320.8	1	5	0.000571773	0.0962	9.9862	Hemoglobin subunit delta (Fragment) OS=Homo sapiens OX=9606 GN=HBD PE=1 SV=1
Q5T0S3	145	0	15287.6	3	5	0.000410099	0.1586	9.9825	Adenylyl cyclase-associated protein 1 (Fragment) OS=Homo sapiens OX=9606 GN=CAP1 PE=1 SV=1
P0CG04	106	0	11322.6	2	4	0.000448788	0.283	9.9545	Immunoglobulin lambda constant 1 OS=Homo sapiens OX=9606 GN=IGLC1 PE=1 SV=1
H0YLV6	132	0	14402.5	3	4	0.00036039	0.2273	9.9087	Annexin OS=Homo sapiens OX=9606 GN=ANXA2 PE=1 SV=1
H0YMW4	146	0	16149.3	3	4	0.000325832	0.2055	9.9087	Annexin (Fragment) OS=Homo sapiens OX=9606 GN=ANXA2 PE=1 SV=1
H0YKX9	134	0	14529.5	3	4	0.000355011	0.2239	9.9087	Annexin (Fragment) OS=Homo sapiens OX=9606 GN=ANXA2 PE=1 SV=1
H0YKZ7	119	0	12983.8	3	4	0.000399761	0.2521	9.9087	Annexin (Fragment) OS=Homo sapiens OX=9606 GN=ANXA2 PE=1 SV=1
H0YMT9	133	0	14442.5	3	4	0.00035768	0.2256	9.9087	Annexin (Fragment) OS=Homo sapiens OX=9606 GN=ANXA2 PE=1 SV=1
P57737	925	0	100524	2	4	5.14286e-05	0.0249	9.8956	Coronin-7 OS=Homo sapiens OX=9606 GN=CORO7 PE=1 SV=2
A0A0A6YYL4	1048	0	114076	2	4	4.53927e-05	0.0219	9.8956	Coronin OS=Homo sapiens OX=9606 GN=CORO7-PAM16 PE=1 SV=1; Additional IDs concatenated into MaxParsimony group: P57737
Q9Y2J8	665	2	75497.3	2	4	7.15361e-05	0.0376	9.8921	Protein-arginine deiminase type-2 OS=Homo sapiens OX=9606 GN=PADI2 PE=1 SV=2
H7C144	342	0	38959.5	2	4	0.000139098	0.0643	9.8614	Alpha-actinin-4 (Fragment) OS=Homo sapiens OX=9606 GN=ACTN4 PE=1 SV=1
H7C5W8	297	0	34281.1	2	4	0.000160173	0.0741	9.8614	Alpha-actinin-1 (Fragment) OS=Homo sapiens OX=9606 GN=ACTN1 PE=1 SV=1
H0YJW3	251	0	28839.2	2	4	0.000189528	0.0876	9.8614	Alpha-actinin-1 (Fragment) OS=Homo sapiens OX=9606 GN=ACTN1 PE=1 SV=1
H0YJ11	207	0	24343.3	2	4	0.000229814	0.1063	9.8614	Alpha-actinin-1 (Fragment) OS=Homo sapiens OX=9606 GN=ACTN1 PE=1 SV=1
K7ERT7	146	0	15031.5	2	4	0.000325832	0.1849	9.8047	Synaptic vesicle membrane protein VAT-1 homolog (Fragment) OS=Homo sapiens OX=9606 GN=VAT1 PE=1 SV=1
O75955	427	0	47307.6	3	4	0.000111409	0.0773	9.7517	Flotillin-1 OS=Homo sapiens OX=9606 GN=FLOT1 PE=1 SV=3; Additional IDs concatenated into MaxParsimony group: A0A140T9R1, A2AB09, A0A140T9X0, A0A140T9W4, A2AB10, A2AB12, A0A0G2JJQ6, A2AB11, A2AB13, A0A140T959, A0A140T9C3, A0A140T910, A0A140T957, A0A140T9B1, A0A140T974
A0A140T9R1	357	0	39734.7	3	4	0.000133254	0.0924	9.7517	Flotillin (Fragment) OS=Homo sapiens OX=9606 GN=FLOT1 PE=1 SV=1
P14868	501	0	57082	2	4	9.49531e-05	0.0499	9.7469	Aspartate--tRNA ligase, cytoplasmic OS=Homo sapiens OX=9606 GN=DARS PE=1 SV=2; Additional IDs concatenated into MaxParsimony group: H7BZ35, C9J7S3, C9JQM9
B4E1S2	142	0	15616.7	2	4	0.000335011	0.1408	9.7326	Annexin OS=Homo sapiens OX=9606 GN=ANXA4 PE=1 SV=1
F5GXY0	144	0	15985.5	1	4	0.000330358	0.0833	9.7189	Pregnancy zone protein OS=Homo sapiens OX=9606 GN=PZP PE=1 SV=1
Q9NVD7	372	0	42199.4	2	4	0.00012788	0.0565	9.7158	Alpha-parvin OS=Homo sapiens OX=9606 GN=PARVA PE=1 SV=1
P08238	724	0	83194.1	2	4	6.57065e-05	0.029	9.6757	Heat shock protein HSP 90-beta OS=Homo sapiens OX=9606 GN=HSP90AB1 PE=1 SV=4
Q58FF7	597	0	68263.9	2	4	7.96843e-05	0.0352	9.6757	Putative heat shock protein HSP 90-beta-3 OS=Homo sapiens OX=9606 GN=HSP90AB3P PE=5 SV=1
Q5TA01	180	0	20906.7	3	5	0.000330358	0.15	9.6755	Glutathione S-transferase omega-1 (Fragment) OS=Homo sapiens OX=9606 GN=GSTO1 PE=1 SV=1
P30153	589	0	65248.9	3	5	0.000100958	0.0526	9.6638	Serine/threonine-protein phosphatase 2A 65 kDa regulatory subunit A alpha isoform OS=Homo sapiens OX=9606 GN=PPP2R1A PE=1 SV=4; Additional IDs concatenated into MaxParsimony group: B3KQV6, C9J9C1, E9PH38
O75874	414	2	46611.5	2	4	0.000114907	0.0531	9.6292	Isocitrate dehydrogenase [NADP] cytoplasmic OS=Homo sapiens OX=9606 GN=IDH1 PE=1 SV=2
P53396	1101	3	120744	3	4	4.32075e-05	0.0227	9.6167	ATP-citrate synthase OS=Homo sapiens OX=9606 GN=ACLY PE=1 SV=3
A0A590UJU4	160	0	17574.8	1	4	0.000297322	0.0625	9.6012	Voltage-gated potassium channel subunit beta-2 OS=Homo sapiens OX=9606 GN=KCNAB2 PE=4 SV=1
Q13303	367	0	40956	1	4	0.000129623	0.0272	9.6012	Voltage-gated potassium channel subunit beta-2 OS=Homo sapiens OX=9606 GN=KCNAB2 PE=1 SV=2
Q5TG80	254	0	28259.3	1	4	0.000187289	0.0394	9.6012	Voltage-gated potassium channel subunit beta-2 OS=Homo sapiens OX=9606 GN=KCNAB2 PE=1 SV=1
A0A590UK89	146	0	15862.9	1	4	0.000325832	0.0685	9.6012	Voltage-gated potassium channel subunit beta-2 OS=Homo sapiens OX=9606 GN=KCNAB2 PE=4 SV=1
A0A590UJY1	148	0	16350.6	1	4	0.000321429	0.0676	9.6012	Voltage-gated potassium channel subunit beta-2 (Fragment) OS=Homo sapiens OX=9606 GN=KCNAB2 PE=4 SV=1
Q5TG81	152	0	17261.7	1	4	0.00031297	0.0658	9.6012	Voltage-gated potassium channel subunit beta-2 (Fragment) OS=Homo sapiens OX=9606 GN=KCNAB2 PE=1 SV=2
Q5TG84	157	0	17386.1	1	4	0.000303003	0.0637	9.6012	Voltage-gated potassium channel subunit beta-2 (Fragment) OS=Homo sapiens OX=9606 GN=KCNAB2 PE=1 SV=2
K7EKU4	197	0	20982.7	1	4	0.00024148	0.0508	9.6012	Voltage-gated potassium channel subunit beta-2 OS=Homo sapiens OX=9606 GN=KCNAB2 PE=1 SV=2
A0A590UJU1	156	0	17169	1	4	0.000304946	0.0641	9.6012	Voltage-gated potassium channel subunit beta-2 (Fragment) OS=Homo sapiens OX=9606 GN=KCNAB2 PE=4 SV=1
A0A590UJJ4	328	0	36461.5	1	4	0.000145035	0.0305	9.6012	Voltage-gated potassium channel subunit beta-2 OS=Homo sapiens OX=9606 GN=KCNAB2 PE=4 SV=1
Q5TG78	139	0	15167.9	1	4	0.000342241	0.0719	9.6012	Voltage-gated potassium channel subunit beta-2 (Fragment) OS=Homo sapiens OX=9606 GN=KCNAB2 PE=1 SV=9
A0A590UJB6	398	0	44062.6	1	4	0.000119526	0.0251	9.6012	Voltage-gated potassium channel subunit beta-2 OS=Homo sapiens OX=9606 GN=KCNAB2 PE=4 SV=1; Additional IDs concatenated into MaxParsimony group: Q13303, A0A590UJJ4, Q5TG80, K7EKU4, K7EIR5, A0A590UJU4, Q5TG84, A0A590UJU1, Q5TG81, A0A590UJY1, A0A590UK89, Q5TG78, A0A590UJV4, A0A590UJB8
A0A590UJV4	95	0	10249.2	1	4	0.000500753	0.1053	9.6012	Voltage-gated potassium channel subunit beta-2 OS=Homo sapiens OX=9606 GN=KCNAB2 PE=4 SV=1
A0A590UJB8	56	0	6168.3	1	4	0.000849491	0.1786	9.6012	Voltage-gated potassium channel subunit beta-2 (Fragment) OS=Homo sapiens OX=9606 GN=KCNAB2 PE=4 SV=1
K7EIR5	178	0	19488.9	1	4	0.000267256	0.0562	9.6012	Voltage-gated potassium channel subunit beta-2 OS=Homo sapiens OX=9606 GN=KCNAB2 PE=1 SV=2
Q2HIZ1	485	0	53254.9	3	5	0.000122607	0.0412	9.5905	THBS3 protein OS=Homo sapiens OX=9606 GN=THBS3 PE=1 SV=1
F5H4Z8	947	0	103168	3	5	6.27924e-05	0.0211	9.5905	Thrombospondin-3 OS=Homo sapiens OX=9606 GN=THBS3 PE=1 SV=2
P49746	956	0	104117	3	5	6.22012e-05	0.0209	9.5905	Thrombospondin-3 OS=Homo sapiens OX=9606 GN=THBS3 PE=1 SV=1
C9JIF9	737	0	81603.8	3	5	8.06844e-05	0.0407	9.5301	Acylamino-acid-releasing enzyme OS=Homo sapiens OX=9606 GN=APEH PE=1 SV=1; Additional IDs concatenated into MaxParsimony group: P13798, H7C1U0, H7C393, C9JLK2
P13798	732	0	81154.6	3	5	8.12355e-05	0.041	9.5301	Acylamino-acid-releasing enzyme OS=Homo sapiens OX=9606 GN=APEH PE=1 SV=4
F8VQY6	142	0	15785.3	2	4	0.000335011	0.1338	9.4642	60S acidic ribosomal protein P0 OS=Homo sapiens OX=9606 GN=RPLP0 PE=1 SV=1
F8VS58	121	0	13801.4	2	4	0.000393153	0.157	9.4642	60S acidic ribosomal protein P0 (Fragment) OS=Homo sapiens OX=9606 GN=RPLP0 PE=1 SV=1
F8VZS0	246	0	26844.1	2	4	0.00019338	0.0772	9.4642	60S acidic ribosomal protein P0 (Fragment) OS=Homo sapiens OX=9606 GN=RPLP0 PE=1 SV=1
F8VRK7	156	0	17412.1	2	4	0.000304946	0.1218	9.4642	60S acidic ribosomal protein P0 OS=Homo sapiens OX=9606 GN=RPLP0 PE=1 SV=1
D6RER0	388	0	43364.1	2	4	0.000122607	0.0541	9.4636	Long-chain-fatty-acid--CoA ligase 1 OS=Homo sapiens OX=9606 GN=ACSL1 PE=1 SV=1
H0Y9Z9	94	0	10236.4	2	4	0.00050608	0.2234	9.4636	Long-chain-fatty-acid--CoA ligase 1 (Fragment) OS=Homo sapiens OX=9606 GN=ACSL1 PE=1 SV=1
P35442	1172	1	129890	3	5	5.07375e-05	0.006	9.4593	Thrombospondin-2 OS=Homo sapiens OX=9606 GN=THBS2 PE=1 SV=2
H7C5E8	143	0	15812.9	2	5	0.000415835	0.1119	9.4076	Serotransferrin (Fragment) OS=Homo sapiens OX=9606 GN=TF PE=1 SV=1
P02787	698	0	76995.6	2	5	8.51925e-05	0.0229	9.4076	Serotransferrin OS=Homo sapiens OX=9606 GN=TF PE=1 SV=3
A0A087WXP0	150	0	16395.1	1	4	0.000317143	0.0667	9.3923	Azurocidin OS=Homo sapiens OX=9606 GN=AZU1 PE=1 SV=1
H3BTW4	128	0	13900.3	2	4	0.000371652	0.2422	9.3856	Sarcoplasmic/endoplasmic reticulum calcium ATPase 1 (Fragment) OS=Homo sapiens OX=9606 GN=ATP2A1 PE=1 SV=1
U3KQK2	111	0	12858.6	3	4	0.000428572	0.2793	9.382	Tropomyosin beta chain (Fragment) OS=Homo sapiens OX=9606 GN=TPM2 PE=1 SV=1
A0A1W2PNZ7	244	0	26850.3	2	3	0.000146224	0.1639	9.3791	HLA class I histocompatibility antigen, C alpha chain OS=Homo sapiens OX=9606 GN=HLA-C PE=1 SV=1
A0A140T962	368	0	41480.6	2	3	9.69528e-05	0.1087	9.3791	HLA class I histocompatibility antigen, C alpha chain OS=Homo sapiens OX=9606 GN=HLA-C PE=1 SV=1
A2BF26	397	0	44485.4	2	3	8.98706e-05	0.1008	9.3791	HLA class I histocompatibility antigen, C alpha chain OS=Homo sapiens OX=9606 GN=HLA-C PE=1 SV=1
A0A140T9U0	368	0	41372.7	2	3	9.69528e-05	0.1087	9.3791	HLA class I histocompatibility antigen, C alpha chain OS=Homo sapiens OX=9606 GN=HLA-C PE=1 SV=1
A0A1W2PR11	325	0	36807.9	2	3	0.00010978	0.1231	9.3791	HLA class I histocompatibility antigen, C alpha chain OS=Homo sapiens OX=9606 GN=HLA-C PE=1 SV=1
A0A0G2JH50	372	0	41520.7	2	3	9.59103e-05	0.1075	9.3791	HLA class I histocompatibility antigen, C alpha chain OS=Homo sapiens OX=9606 GN=HLA-C PE=1 SV=1
A0A1W2PRX1	244	0	26852.2	2	3	0.000146224	0.1639	9.3791	HLA class I histocompatibility antigen, C alpha chain OS=Homo sapiens OX=9606 GN=HLA-C PE=1 SV=1
A0A1W2PS56	244	0	26835.3	2	3	0.000146224	0.1639	9.3791	HLA class I histocompatibility antigen, C alpha chain OS=Homo sapiens OX=9606 GN=HLA-C PE=1 SV=1
A0A140T9J9	372	0	41577.5	2	3	9.59103e-05	0.1075	9.3791	HLA class I histocompatibility antigen, C alpha chain OS=Homo sapiens OX=9606 GN=HLA-C PE=1 SV=1
A0A140T9B3	397	0	44542.2	2	3	8.98706e-05	0.1008	9.3791	HLA class I histocompatibility antigen, C alpha chain OS=Homo sapiens OX=9606 GN=HLA-C PE=1 SV=1; Additional IDs concatenated into MaxParsimony group: A2BF26, A0A140T9M0, A0A0G2JH50, A0A140T9J9, A0A140T9U0, A0A0G2JIF0, A0A140T962, A0A140T9W2, A0A1W2PR11, A0A1W2PS56, A0A1W2PNZ7, A0A1W2PRX1, A0A140T9U8, A0A140T930, A0A0G2JL56, A0A0G2JPD3, A0A140T912, A0A140T9H5, A2AEA2, A0A140T9X5, A0A140T8Y4, Q5SR…
A0A0G2JIF0	368	0	41423.8	2	3	9.69528e-05	0.1087	9.3791	HLA class I histocompatibility antigen, C alpha chain OS=Homo sapiens OX=9606 GN=HLA-C PE=1 SV=1
A0A140T9W2	355	0	39897.9	2	3	0.000100503	0.1127	9.3791	HLA class I histocompatibility antigen, C alpha chain OS=Homo sapiens OX=9606 GN=HLA-C PE=1 SV=1
A0A140T9M0	372	0	41469.6	2	3	9.59103e-05	0.1075	9.3791	HLA class I histocompatibility antigen, C alpha chain OS=Homo sapiens OX=9606 GN=HLA-C PE=1 SV=1
Q5TBN5	66	0	7352.5	2	4	0.00072078	0.3333	9.3763	Plastin-2 (Fragment) OS=Homo sapiens OX=9606 GN=LCP1 PE=1 SV=1
K7EIV0	196	0	22065.7	3	5	0.00030339	0.1429	9.374	Calpain small subunit 1 (Fragment) OS=Homo sapiens OX=9606 GN=CAPNS1 PE=1 SV=2
A0A0C4DGQ5	322	0	33746.6	3	5	0.000184672	0.087	9.374	Calpain small subunit 1 OS=Homo sapiens OX=9606 GN=CAPNS1 PE=1 SV=1
K7ELJ7	278	0	29403.3	3	5	0.000213901	0.1007	9.374	Calpain small subunit 1 OS=Homo sapiens OX=9606 GN=CAPNS1 PE=1 SV=1
A0A087WXX2	316	0	34814.1	2	6	0.000225814	0.0443	9.368	Fructose-bisphosphate aldolase OS=Homo sapiens OX=9606 GN=ALDOB PE=1 SV=1
P05062	364	0	39430	2	6	0.000196036	0.0385	9.368	Fructose-bisphosphate aldolase B OS=Homo sapiens OX=9606 GN=ALDOB PE=1 SV=2
A0A3B3IS80	342	0	37275.1	2	6	0.000208647	0.0409	9.368	Fructose-bisphosphate aldolase OS=Homo sapiens OX=9606 GN=ALDOB PE=1 SV=1
P02774	474	0	52864.9	2	5	0.000125452	0.0549	9.3313	Vitamin D-binding protein OS=Homo sapiens OX=9606 GN=GC PE=1 SV=2
H0YLA4	336	0	36187.6	2	5	0.000176977	0.0595	9.1805	Sorbitol dehydrogenase OS=Homo sapiens OX=9606 GN=SORD PE=1 SV=1
Q00796	357	0	38281.8	2	5	0.000166567	0.056	9.1805	Sorbitol dehydrogenase OS=Homo sapiens OX=9606 GN=SORD PE=1 SV=4; Additional IDs concatenated into MaxParsimony group: H0YLA4
H0YMT1	1471	0	154613	3	4	3.23396e-05	0.015	9.1769	Talin-2 (Fragment) OS=Homo sapiens OX=9606 GN=TLN2 PE=1 SV=1
A0A1B0GVU7	1567	0	164568	3	4	3.03583e-05	0.014	9.1769	Talin-2 OS=Homo sapiens OX=9606 GN=TLN2 PE=1 SV=1
G3V4N7	217	0	24082.8	1	3	0.000164418	0.0645	9.1762	Creatine kinase B-type (Fragment) OS=Homo sapiens OX=9606 GN=CKB PE=1 SV=1
G3V461	128	0	14194	1	3	0.000278739	0.1094	9.1762	Creatine kinase B-type (Fragment) OS=Homo sapiens OX=9606 GN=CKB PE=1 SV=1
A0A2R8YEG5	101	0	11299.1	1	4	0.000471005	0.1287	9.1661	Alpha-enolase OS=Homo sapiens OX=9606 GN=ENO1 PE=1 SV=1
K7ERS8	83	0	9050.8	1	4	0.000573151	0.1566	9.1661	Alpha-enolase (Fragment) OS=Homo sapiens OX=9606 GN=ENO1 PE=1 SV=9
A0A2R8Y798	70	0	7962	1	4	0.000679593	0.1857	9.1661	Alpha-enolase OS=Homo sapiens OX=9606 GN=ENO1 PE=1 SV=1
E5RJL8	100	0	11353.8	3	4	0.000475715	0.32	9.158	Protein FAM49B (Fragment) OS=Homo sapiens OX=9606 GN=FAM49B PE=1 SV=1
E5RI16	155	0	17458	3	4	0.000306913	0.2065	9.158	Protein FAM49B (Fragment) OS=Homo sapiens OX=9606 GN=FAM49B PE=1 SV=1
Q5TGY6	312	0	34522.2	2	4	0.000152473	0.0801	9.1579	Tyrosine-protein kinase (Fragment) OS=Homo sapiens OX=9606 GN=FGR PE=1 SV=8
P02008	142	0	15609.2	1	4	0.000335011	0.0634	9.1395	Hemoglobin subunit zeta OS=Homo sapiens OX=9606 GN=HBZ PE=1 SV=2
P01033	207	0	23137.5	1	3	0.000172361	0.058	9.1121	Metalloproteinase inhibitor 1 OS=Homo sapiens OX=9606 GN=TIMP1 PE=1 SV=1; Additional IDs concatenated into MaxParsimony group: Q5H9A7, Q5H9B5, Q5H9B4
Q5H9A7	143	0	16028.8	1	3	0.000249501	0.0839	9.1121	Metalloproteinase inhibitor 1 OS=Homo sapiens OX=9606 GN=TIMP1 PE=1 SV=1
Q5H9B4	95	0	10582.4	1	3	0.000375564	0.1263	9.1121	Metalloproteinase inhibitor 1 (Fragment) OS=Homo sapiens OX=9606 GN=TIMP1 PE=1 SV=8
Q5H9B5	136	0	15068.6	1	3	0.000262343	0.0882	9.1121	Metalloproteinase inhibitor 1 OS=Homo sapiens OX=9606 GN=TIMP1 PE=1 SV=1
P62701	263	3	29561	3	5	0.0002261	0.076	9.0922	40S ribosomal protein S4, X isoform OS=Homo sapiens OX=9606 GN=RPS4X PE=1 SV=2
P00747	810	3	90492.1	3	4	5.87302e-05	0.0296	9.0884	Plasminogen OS=Homo sapiens OX=9606 GN=PLG PE=1 SV=2
K7ESA3	125	0	13549.1	2	3	0.000285429	0.24	9.0763	Synaptic vesicle membrane protein VAT-1 homolog (Fragment) OS=Homo sapiens OX=9606 GN=VAT1 PE=1 SV=1
Q96QV6	131	0	14206.9	2	4	0.000363141	0.1221	9.0501	Histone H2A type 1-A OS=Homo sapiens OX=9606 GN=HIST1H2AA PE=1 SV=3
Q6FI13	130	0	14068.9	2	4	0.000365935	0.1231	9.0501	Histone H2A type 2-A OS=Homo sapiens OX=9606 GN=HIST2H2AA3 PE=1 SV=3
P04908	130	0	14108.9	2	4	0.000365935	0.1231	9.0501	Histone H2A type 1-B/E OS=Homo sapiens OX=9606 GN=H2AC4 PE=1 SV=2
P0C0S8	130	0	14064.9	2	4	0.000365935	0.1231	9.0501	Histone H2A type 1 OS=Homo sapiens OX=9606 GN=H2AC11 PE=1 SV=2
P0C0S5	128	0	13526.5	2	4	0.000371652	0.125	9.0501	Histone H2A.Z OS=Homo sapiens OX=9606 GN=H2AZ1 PE=1 SV=2
A0A494C189	127	0	13469.5	2	4	0.000374579	0.126	9.0501	Histone H2A OS=Homo sapiens OX=9606 GN=H2AZ1 PE=1 SV=1
P16104	143	0	15117.4	2	4	0.000332668	0.1119	9.0501	Histone H2AX OS=Homo sapiens OX=9606 GN=H2AFX PE=1 SV=2
Q71UI9	128	0	13482.5	2	4	0.000371652	0.125	9.0501	Histone H2A.V OS=Homo sapiens OX=9606 GN=H2AFV PE=1 SV=3
P20671	130	0	14080.9	2	4	0.000365935	0.1231	9.0501	Histone H2A type 1-D OS=Homo sapiens OX=9606 GN=H2AC7 PE=1 SV=2
Q7L7L0	130	0	14094.9	2	4	0.000365935	0.1231	9.0501	Histone H2A type 3 OS=Homo sapiens OX=9606 GN=HIST3H2A PE=1 SV=3
C9J0D1	122	0	13137	2	4	0.00038993	0.1311	9.0501	Histone H2A OS=Homo sapiens OX=9606 GN=H2AZ2 PE=1 SV=1
A0A0U1RRH7	170	0	18523.4	2	4	0.000279832	0.0941	9.0501	Histone H2A OS=Homo sapiens OX=9606 PE=3 SV=1; Additional IDs concatenated into MaxParsimony group: A0A0U1RR32, P16104, A0A3B3IS11, Q96QV6, P20671, Q6FI13, Q93077, P04908, Q7L7L0, P0C0S8, Q9BTM1, Q16777, Q99878, P0C0S5, Q96KK5, Q71UI9, A0A494C189, C9J0D1, Q8IUE6, H0YFX9, C9J386
A0A3B3IS11	140	0	15379.6	2	4	0.000339796	0.1143	9.0501	Histone H2A OS=Homo sapiens OX=9606 PE=3 SV=1
Q9BTM1	129	0	13992.9	2	4	0.000368771	0.124	9.0501	Histone H2A.J OS=Homo sapiens OX=9606 GN=H2AFJ PE=1 SV=1
A0A0U1RR32	169	0	18452.3	2	4	0.000281488	0.0947	9.0501	Histone H2A OS=Homo sapiens OX=9606 GN=hCG_2039566 PE=3 SV=1
Q99878	128	0	13909.8	2	4	0.000371652	0.125	9.0501	Histone H2A type 1-J OS=Homo sapiens OX=9606 GN=H2AC14 PE=1 SV=3
Q16777	129	0	13961.8	2	4	0.000368771	0.124	9.0501	Histone H2A type 2-C OS=Homo sapiens OX=9606 GN=HIST2H2AC PE=1 SV=4
Q96KK5	128	0	13879.8	2	4	0.000371652	0.125	9.0501	Histone H2A type 1-H OS=Homo sapiens OX=9606 GN=HIST1H2AH PE=1 SV=3
Q93077	130	0	14078.9	2	4	0.000365935	0.1231	9.0501	Histone H2A type 1-C OS=Homo sapiens OX=9606 GN=HIST1H2AC PE=1 SV=3
A0A0A0MRQ5	97	1	10651.5	4	5	0.000613035	0.299	9.0401	Peroxiredoxin-1 OS=Homo sapiens OX=9606 GN=PRDX1 PE=1 SV=1
Q16539	360	0	41249	2	4	0.000132143	0.0639	9.0392	Mitogen-activated protein kinase 14 OS=Homo sapiens OX=9606 GN=MAPK14 PE=1 SV=3; Additional IDs concatenated into MaxParsimony group: B4E0K5, E7EX54, B5TY33
B4E0K5	283	0	32318.3	2	4	0.000168097	0.0813	9.0392	Mitogen-activated protein kinase OS=Homo sapiens OX=9606 GN=MAPK14 PE=1 SV=1
E7EX54	132	0	15418.8	2	4	0.00036039	0.1742	9.0392	Mitogen-activated protein kinase 14 (Fragment) OS=Homo sapiens OX=9606 GN=MAPK14 PE=1 SV=8
B7ZB02	114	0	12298.3	2	4	0.000417294	0.2193	9.0291	Ribose-phosphate pyrophosphokinase 1 OS=Homo sapiens OX=9606 GN=PRPS1 PE=1 SV=1
Q5JR08	188	0	21491	3	4	0.00025304	0.1809	9.0042	Rho-related GTP-binding protein RhoC (Fragment) OS=Homo sapiens OX=9606 GN=RHOC PE=1 SV=8
P08134	193	0	21974.2	3	4	0.000246484	0.1762	9.0042	Rho-related GTP-binding protein RhoC OS=Homo sapiens OX=9606 GN=RHOC PE=1 SV=1
G5E9S7	38	0	4125.1	2	4	0.00125188	0.4737	8.9964	Actin related protein 2/3 complex, subunit 2, 34kDa, isoform CRA_e OS=Homo sapiens OX=9606 GN=ARPC2 PE=1 SV=1
X6RFL8	181	0	20378.3	3	4	0.000262826	0.221	8.9724	Ras-related protein Rab-14 (Fragment) OS=Homo sapiens OX=9606 GN=RAB14 PE=1 SV=1
P61106	215	0	23863.9	3	4	0.000221263	0.186	8.9724	Ras-related protein Rab-14 OS=Homo sapiens OX=9606 GN=RAB14 PE=1 SV=4; Additional IDs concatenated into MaxParsimony group: X6RFL8
G3V2S7	67	0	7590.6	1	4	0.000710022	0.1493	8.968	Proteasome subunit alpha type-6 OS=Homo sapiens OX=9606 GN=PSMA6 PE=1 SV=1
G3V4S5	41	0	4545.2	1	4	0.00116028	0.2439	8.968	Proteasome subunit alpha type-6 OS=Homo sapiens OX=9606 GN=PSMA6 PE=1 SV=1
I3L3Z3	111	0	11737.9	2	3	0.000321429	0.2342	8.9617	Pigment epithelium-derived factor (Fragment) OS=Homo sapiens OX=9606 GN=SERPINF1 PE=1 SV=1
I3L2R7	132	0	13989.1	2	3	0.000270293	0.197	8.9617	Pigment epithelium-derived factor (Fragment) OS=Homo sapiens OX=9606 GN=SERPINF1 PE=1 SV=1
I3L4Z0	128	0	13776.1	2	3	0.000278739	0.2031	8.9617	Pigment epithelium-derived factor (Fragment) OS=Homo sapiens OX=9606 GN=SERPINF1 PE=1 SV=1
Q9H853	241	0	27515.7	1	4	0.000197392	0.0581	8.9412	Putative tubulin-like protein alpha-4B OS=Homo sapiens OX=9606 GN=TUBA4B PE=5 SV=2
Q04756	655	0	70618.1	2	3	5.44712e-05	0.0427	8.9386	Hepatocyte growth factor activator OS=Homo sapiens OX=9606 GN=HGFAC PE=1 SV=1
D6RAR4	662	0	71418.4	2	3	5.38952e-05	0.0423	8.9386	Hepatocyte growth factor activator OS=Homo sapiens OX=9606 GN=HGFAC PE=1 SV=1; Additional IDs concatenated into MaxParsimony group: Q04756
P14550	325	1	36531.8	3	5	0.000182967	0.0492	8.9373	Aldo-keto reductase family 1 member A1 OS=Homo sapiens OX=9606 GN=AKR1A1 PE=1 SV=3; Additional IDs concatenated into MaxParsimony group: Q5T621, V9GYP9, V9GYG2
C9JLV6	114	0	12335.6	1	3	0.00031297	0.114	8.9303	Malate dehydrogenase, cytoplasmic (Fragment) OS=Homo sapiens OX=9606 GN=MDH1 PE=1 SV=1
P50395	445	1	50612.9	2	5	0.000133628	0.0472	8.9211	Rab GDP dissociation inhibitor beta OS=Homo sapiens OX=9606 GN=GDI2 PE=1 SV=2; Additional IDs concatenated into MaxParsimony group: Q5SX91
H0YI33	156	0	17416	2	4	0.000304946	0.1218	8.885	Rho GTPase-activating protein 9 (Fragment) OS=Homo sapiens OX=9606 GN=ARHGAP9 PE=1 SV=1
B4DY09	352	0	38868.1	2	4	0.000135146	0.0625	8.8841	Interleukin enhancer-binding factor 2 OS=Homo sapiens OX=9606 GN=ILF2 PE=1 SV=1
Q12905	390	0	43017.2	2	4	0.000121978	0.0564	8.8841	Interleukin enhancer-binding factor 2 OS=Homo sapiens OX=9606 GN=ILF2 PE=1 SV=2; Additional IDs concatenated into MaxParsimony group: B4DY09
E5RI05	129	0	14360.3	3	4	0.000368771	0.2791	8.8695	Annexin OS=Homo sapiens OX=9606 GN=ANXA6 PE=1 SV=1
K7EK77	207	0	22167.9	2	4	0.000229814	0.1256	8.8155	ATP synthase subunit alpha, mitochondrial (Fragment) OS=Homo sapiens OX=9606 GN=ATP5F1A PE=1 SV=1
K7ERX7	205	0	21558.7	2	4	0.000232056	0.1268	8.8155	ATP synthase subunit alpha, mitochondrial (Fragment) OS=Homo sapiens OX=9606 GN=ATP5F1A PE=1 SV=1
A6NKB8	611	0	68107.3	2	5	9.7323e-05	0.036	8.8025	Aminopeptidase B OS=Homo sapiens OX=9606 GN=RNPEP PE=1 SV=1
Q9H4A4	650	0	72531.4	2	5	9.14837e-05	0.0338	8.8025	Aminopeptidase B OS=Homo sapiens OX=9606 GN=RNPEP PE=1 SV=2; Additional IDs concatenated into MaxParsimony group: A6NKB8, A0A087WU27, A0A087WUS4
A0A0J9YWZ2	81	0	9434.9	1	3	0.000440477	0.1728	8.7957	14-3-3 protein beta/alpha (Fragment) OS=Homo sapiens OX=9606 GN=YWHAB PE=1 SV=1
H0YI37	133	0	13880.1	2	3	0.00026826	0.2632	8.7667	ATP synthase subunit beta, mitochondrial (Fragment) OS=Homo sapiens OX=9606 GN=ATP5F1B PE=1 SV=1
contaminant_GR78_HUMAN	653	1	72053.2	2	3	5.4638e-05	0.0245	8.7429	78 KD GLUCOSE REGULATED PROTEIN PRECURSOR (GRP 78) (IMMUNOGLOBULIN...
M0R261	216	0	22964.1	2	4	0.000220238	0.1296	8.7242	6-phosphogluconolactonase (Fragment) OS=Homo sapiens OX=9606 GN=PGLS PE=1 SV=1
O95336	258	0	27511.5	2	4	0.000184386	0.1085	8.7242	6-phosphogluconolactonase OS=Homo sapiens OX=9606 GN=PGLS PE=1 SV=2; Additional IDs concatenated into MaxParsimony group: M0R261, M0R0U3
E5RJF6	87	0	9382.9	2	5	0.000683499	0.2414	8.702	Carbonic anhydrase 1 (Fragment) OS=Homo sapiens OX=9606 GN=CA1 PE=1 SV=1
E5RHP7	251	0	27718.7	2	5	0.00023691	0.0837	8.702	Carbonic anhydrase 1 (Fragment) OS=Homo sapiens OX=9606 GN=CA1 PE=1 SV=1
E5RFE7	194	0	21370.7	2	5	0.000306517	0.1082	8.702	Carbonic anhydrase 1 (Fragment) OS=Homo sapiens OX=9606 GN=CA1 PE=1 SV=1
P00915	261	0	28834.4	2	5	0.000227833	0.0805	8.702	Carbonic anhydrase 1 OS=Homo sapiens OX=9606 GN=CA1 PE=1 SV=2; Additional IDs concatenated into MaxParsimony group: E5RHP7, E5RFE7, H0YBE2, E5RH81, E5RJI8, E5RJF6, E5RG81
E5RJI8	137	0	15013.7	2	5	0.000434047	0.1533	8.702	Carbonic anhydrase 1 (Fragment) OS=Homo sapiens OX=9606 GN=CA1 PE=1 SV=8
E5RH81	175	0	19206.6	2	5	0.000339796	0.12	8.702	Carbonic anhydrase 1 (Fragment) OS=Homo sapiens OX=9606 GN=CA1 PE=1 SV=8
H0YBE2	178	0	19780	2	5	0.00033407	0.118	8.702	Carbonic anhydrase 1 (Fragment) OS=Homo sapiens OX=9606 GN=CA1 PE=1 SV=1
C9JTT6	82	0	9451.6	3	4	0.00058014	0.5122	8.6855	Actin-related protein 2/3 complex subunit 1B (Fragment) OS=Homo sapiens OX=9606 GN=ARPC1B PE=1 SV=8
C9JBJ7	102	0	11756	3	4	0.000466387	0.4118	8.6855	Actin-related protein 2/3 complex subunit 1B (Fragment) OS=Homo sapiens OX=9606 GN=ARPC1B PE=1 SV=1
K7ENJ4	199	0	21307.7	2	4	0.000239053	0.0905	8.6487	ATP synthase subunit alpha, mitochondrial (Fragment) OS=Homo sapiens OX=9606 GN=ATP5F1A PE=1 SV=1
H0YLE2	45	0	5257.6	1	3	0.000792858	0.2222	8.6479	Annexin A2 (Fragment) OS=Homo sapiens OX=9606 GN=ANXA2 PE=1 SV=1
S4R3Q6	226	0	26162.5	2	4	0.000210493	0.1106	8.6442	Vacuolar protein sorting-associated protein 26A OS=Homo sapiens OX=9606 GN=VPS26A PE=1 SV=1
O75436	327	0	38127.7	2	4	0.000145479	0.0765	8.6442	Vacuolar protein sorting-associated protein 26A OS=Homo sapiens OX=9606 GN=VPS26A PE=1 SV=2; Additional IDs concatenated into MaxParsimony group: S4R3Q6, Q4G0F5
D6RHH4	233	0	25835	3	4	0.00020417	0.1502	8.6115	Receptor of-activated protein C kinase 1 OS=Homo sapiens OX=9606 GN=RACK1 PE=1 SV=1
D6R9Z1	236	0	26314.2	3	4	0.000201574	0.1483	8.6115	Receptor of-activated protein C kinase 1 (Fragment) OS=Homo sapiens OX=9606 GN=RACK1 PE=1 SV=8
D6RFX4	194	0	21417.6	3	4	0.000245214	0.1804	8.6115	Receptor of-activated protein C kinase 1 (Fragment) OS=Homo sapiens OX=9606 GN=RACK1 PE=1 SV=1
D6R9L0	300	0	32535.2	3	4	0.000158572	0.1167	8.6115	Receptor of-activated protein C kinase 1 (Fragment) OS=Homo sapiens OX=9606 GN=RACK1 PE=1 SV=1
D6RBD0	160	0	18016.1	3	4	0.000297322	0.2188	8.6115	Receptor of-activated protein C kinase 1 (Fragment) OS=Homo sapiens OX=9606 GN=RACK1 PE=1 SV=1
P10909	449	0	52443	2	3	7.94624e-05	0.0869	8.5651	Clusterin OS=Homo sapiens OX=9606 GN=CLU PE=1 SV=1; Additional IDs concatenated into MaxParsimony group: H0YC35, H0YAS8
H0YC35	284	0	33493.3	2	3	0.000125629	0.1373	8.5651	Clusterin (Fragment) OS=Homo sapiens OX=9606 GN=CLU PE=1 SV=1
H0YEU2	171	0	18643.9	3	4	0.000278196	0.1871	8.5461	40S ribosomal protein S3 (Fragment) OS=Homo sapiens OX=9606 GN=RPS3 PE=1 SV=1
E9PPU1	158	0	17378.5	3	4	0.000301085	0.2025	8.5461	40S ribosomal protein S3 OS=Homo sapiens OX=9606 GN=RPS3 PE=1 SV=1
Q5T987	237	0	26785.8	1	3	0.000150543	0.0464	8.5274	Inter-alpha-trypsin inhibitor heavy chain H2 (Fragment) OS=Homo sapiens OX=9606 GN=ITIH2 PE=1 SV=1
Q9H0C2	315	0	34981.4	3	5	0.000188776	0.0889	8.5199	ADP/ATP translocase 4 OS=Homo sapiens OX=9606 GN=SLC25A31 PE=2 SV=1
U3KQI3	164	0	18964.5	1	3	0.000217553	0.0793	8.4683	Plastin-3 (Fragment) OS=Homo sapiens OX=9606 GN=PLS3 PE=1 SV=1
P00918	260	2	29209.9	2	4	0.000182967	0.0731	8.4409	Carbonic anhydrase 2 OS=Homo sapiens OX=9606 GN=CA2 PE=1 SV=2
H0YAF8	198	0	22015.1	3	3	0.000180195	0.2273	8.3741	Receptor of-activated protein C kinase 1 (Fragment) OS=Homo sapiens OX=9606 GN=RACK1 PE=1 SV=1
H0YID6	119	0	13023.4	2	4	0.000399761	0.0756	8.3371	Keratin, type II cytoskeletal 79 (Fragment) OS=Homo sapiens OX=9606 GN=KRT79 PE=1 SV=1
H0YF32	123	0	13483.2	3	4	0.00038676	0.2358	8.3183	40S ribosomal protein S3 (Fragment) OS=Homo sapiens OX=9606 GN=RPS3 PE=1 SV=1
H0YCJ7	135	0	14976.2	3	4	0.000352381	0.2148	8.3183	40S ribosomal protein S3 (Fragment) OS=Homo sapiens OX=9606 GN=RPS3 PE=1 SV=1
F2Z2S8	117	0	13043.2	3	4	0.000406594	0.2479	8.3183	40S ribosomal protein S3 OS=Homo sapiens OX=9606 GN=RPS3 PE=1 SV=1
Q00839	825	0	90510	1	4	5.76624e-05	0.0097	8.3158	Heterogeneous nuclear ribonucleoprotein U OS=Homo sapiens OX=9606 GN=HNRNPU PE=1 SV=6; Additional IDs concatenated into MaxParsimony group: A0A1W2PPS1, A0A1X7SBS1, A0A1W2PP35, Q5RI18, A0A1W2PPH7, A0A1W2PPL4, A0A1W2PP34, A0A1W2PQL0, A0A1W2PQ74, A0A1W2PRZ7
A0A1W2PPH7	549	0	61692.6	1	4	8.66512e-05	0.0146	8.3158	Heterogeneous nuclear ribonucleoprotein U OS=Homo sapiens OX=9606 GN=HNRNPU PE=1 SV=1
A0A1X7SBS1	744	0	81725.7	1	4	6.39402e-05	0.0108	8.3158	Heterogeneous nuclear ribonucleoprotein U OS=Homo sapiens OX=9606 GN=HNRNPU PE=1 SV=1
A0A1W2PP35	728	0	80580.9	1	4	6.53455e-05	0.011	8.3158	Heterogeneous nuclear ribonucleoprotein U (Fragment) OS=Homo sapiens OX=9606 GN=HNRNPU PE=1 SV=1
A0A1W2PQ74	372	0	41808.1	1	4	0.00012788	0.0215	8.3158	Heterogeneous nuclear ribonucleoprotein U OS=Homo sapiens OX=9606 GN=HNRNPU PE=1 SV=1
A0A1W2PPL4	547	0	61506.6	1	4	8.6968e-05	0.0146	8.3158	Heterogeneous nuclear ribonucleoprotein U OS=Homo sapiens OX=9606 GN=HNRNPU PE=1 SV=1
A0A1W2PRZ7	302	0	34111.2	1	4	0.000157522	0.0265	8.3158	Heterogeneous nuclear ribonucleoprotein U (Fragment) OS=Homo sapiens OX=9606 GN=HNRNPU PE=1 SV=1
A0A1W2PQL0	527	0	58759.4	1	4	9.02685e-05	0.0152	8.3158	Heterogeneous nuclear ribonucleoprotein U (Fragment) OS=Homo sapiens OX=9606 GN=HNRNPU PE=1 SV=1
Q5RI18	602	0	67763.5	1	4	7.90224e-05	0.0133	8.3158	Heterogeneous nuclear ribonucleoprotein U OS=Homo sapiens OX=9606 GN=HNRNPU PE=1 SV=9
A0A1W2PPS1	804	0	88245	1	4	5.91685e-05	0.01	8.3158	Heterogeneous nuclear ribonucleoprotein U OS=Homo sapiens OX=9606 GN=HNRNPU PE=1 SV=1
A0A1W2PP34	546	0	60995.4	1	4	8.71273e-05	0.0147	8.3158	Heterogeneous nuclear ribonucleoprotein U OS=Homo sapiens OX=9606 GN=HNRNPU PE=1 SV=1
P20472	110	0	12033	2	4	0.000432468	0.0727	8.3083	Parvalbumin alpha OS=Homo sapiens OX=9606 GN=PVALB PE=1 SV=2; Additional IDs concatenated into MaxParsimony group: H0Y3U0, B8ZZ19
B8ZZ19	101	0	11069.5	2	4	0.000471005	0.0792	8.3083	Parvalbumin alpha (Fragment) OS=Homo sapiens OX=9606 GN=PVALB PE=1 SV=1
H0Y3U0	106	0	11576.8	2	4	0.000448788	0.0755	8.3083	Parvalbumin alpha (Fragment) OS=Homo sapiens OX=9606 GN=PVALB PE=1 SV=1
Q01813	784	0	85523.5	1	2	3.0339e-05	0.0242	8.3078	ATP-dependent 6-phosphofructokinase, platelet type OS=Homo sapiens OX=9606 GN=PFKP PE=1 SV=2
Q14624	930	2	103275	4	4	5.11522e-05	0.0247	8.3057	Inter-alpha-trypsin inhibitor heavy chain H4 OS=Homo sapiens OX=9606 GN=ITIH4 PE=1 SV=4; Additional IDs concatenated into MaxParsimony group: B7ZKJ8
C9JUG7	146	0	16670.3	2	4	0.000325832	0.1233	8.2879	F-actin-capping protein subunit alpha OS=Homo sapiens OX=9606 GN=CAPZA2 PE=1 SV=1
F8W9N7	174	0	19932.8	2	4	0.000273399	0.1034	8.2879	F-actin-capping protein subunit alpha OS=Homo sapiens OX=9606 GN=CAPZA2 PE=1 SV=1
P47755	286	0	32910.6	2	4	0.000166334	0.0629	8.2879	F-actin-capping protein subunit alpha-2 OS=Homo sapiens OX=9606 GN=CAPZA2 PE=1 SV=3
A0A0D9SET8	174	0	20050	2	4	0.000273399	0.1034	8.2879	F-actin-capping protein subunit alpha OS=Homo sapiens OX=9606 GN=CAPZA2 PE=1 SV=1
A0A087X0T3	1982	0	225556	2	3	1.80013e-05	0.0131	8.2666	Myosin-7B OS=Homo sapiens OX=9606 GN=MYH7B PE=1 SV=1
A7E2Y1	1983	0	225688	2	3	1.79922e-05	0.0131	8.2666	Myosin-7B OS=Homo sapiens OX=9606 GN=MYH7B PE=1 SV=4
K7EPB2	297	0	33568	2	3	0.00012013	0.0976	8.2497	cAMP-dependent protein kinase type I-alpha regulatory subunit (Fragment) OS=Homo sapiens OX=9606 GN=PRKAR1A PE=1 SV=1
P98171	946	0	104942	2	6	7.54305e-05	0.0264	8.1963	Rho GTPase-activating protein 4 OS=Homo sapiens OX=9606 GN=ARHGAP4 PE=1 SV=2; Additional IDs concatenated into MaxParsimony group: E7EQN5, E9PCM6, H7C2Z8, H7C3K8
E9PCM6	768	0	85310.5	2	6	9.29131e-05	0.0326	8.1963	Rho GTPase-activating protein 4 OS=Homo sapiens OX=9606 GN=ARHGAP4 PE=1 SV=1
E7EQN5	925	0	102489	2	6	7.7143e-05	0.027	8.1963	Rho GTPase-activating protein 4 OS=Homo sapiens OX=9606 GN=ARHGAP4 PE=1 SV=1
H7C2Z8	293	0	32530.5	2	6	0.00024354	0.0853	8.1963	Rho GTPase-activating protein 4 (Fragment) OS=Homo sapiens OX=9606 GN=ARHGAP4 PE=1 SV=8
G3V380	72	0	8127.9	1	3	0.000495536	0.1806	8.1831	Alpha-actinin-1 (Fragment) OS=Homo sapiens OX=9606 GN=ACTN1 PE=1 SV=1
E7ENU9	253	0	27758.1	2	4	0.00018803	0.0949	8.1704	Macrophage-capping protein (Fragment) OS=Homo sapiens OX=9606 GN=CAPG PE=1 SV=1
Q15323	416	0	47189	2	4	0.000114355	0.0409	8.1161	Keratin, type I cuticular Ha1 OS=Homo sapiens OX=9606 GN=KRT31 PE=1 SV=3
Q14525	404	0	46166.5	2	4	0.000117751	0.0421	8.1161	Keratin, type I cuticular Ha3-II OS=Homo sapiens OX=9606 GN=KRT33B PE=1 SV=3
H3BQZ3	69	0	7511.5	1	3	0.000517082	0.1594	8.0969	Pyruvate kinase PKM OS=Homo sapiens OX=9606 GN=PKM PE=1 SV=1
H3BN34	51	0	5562.7	1	3	0.000699581	0.2157	8.0969	Pyruvate kinase PKM (Fragment) OS=Homo sapiens OX=9606 GN=PKM PE=1 SV=8
C9IZA5	160	0	18286.4	1	3	0.000222991	0.05	8.0762	Transitional endoplasmic reticulum ATPase (Fragment) OS=Homo sapiens OX=9606 GN=VCP PE=1 SV=1
C9JUP7	115	0	13211.1	1	3	0.000310249	0.0696	8.0762	Transitional endoplasmic reticulum ATPase (Fragment) OS=Homo sapiens OX=9606 GN=VCP PE=1 SV=1
Q6ZMR3	332	0	36466.2	2	3	0.000107466	0.0633	8.0342	L-lactate dehydrogenase A-like 6A OS=Homo sapiens OX=9606 GN=LDHAL6A PE=2 SV=1
A0A087WUM2	233	0	25463.3	2	3	0.000153127	0.0901	8.0342	L-lactate dehydrogenase OS=Homo sapiens OX=9606 GN=LDHAL6A PE=1 SV=1
P11233	206	0	23534	2	4	0.00023093	0.1068	8.0181	Ras-related protein Ral-A OS=Homo sapiens OX=9606 GN=RALA PE=1 SV=1; Additional IDs concatenated into MaxParsimony group: C9JQB3, C9J6B1, H7C3P7
Q5T0R8	58	0	6229	2	4	0.000820198	0.2069	8.0091	Adenylyl cyclase-associated protein 1 (Fragment) OS=Homo sapiens OX=9606 GN=CAP1 PE=1 SV=1
P48426	406	2	46177.5	2	3	8.78784e-05	0.0714	8.0024	Phosphatidylinositol 5-phosphate 4-kinase type-2 alpha OS=Homo sapiens OX=9606 GN=PIP4K2A PE=1 SV=2
U3KQE2	161	0	18415.7	2	4	0.000295475	0.1366	7.9181	Calpain small subunit 1 (Fragment) OS=Homo sapiens OX=9606 GN=CAPNS1 PE=1 SV=1
A0A075B7C0	197	0	21879.5	2	4	0.00024148	0.1117	7.9181	Calpain small subunit 1 (Fragment) OS=Homo sapiens OX=9606 GN=CAPNS1 PE=1 SV=1
P19087	354	0	40132.1	2	4	0.000134383	0.0226	7.917	Guanine nucleotide-binding protein G(t) subunit alpha-2 OS=Homo sapiens OX=9606 GN=GNAT2 PE=1 SV=4
A0A590UJF0	320	0	37470.8	2	4	0.000148661	0.025	7.917	Guanine nucleotide-binding protein G(s) subunit alpha isoforms short OS=Homo sapiens OX=9606 GN=GNAS PE=4 SV=1
A0A590UJR6	233	0	26907.4	2	4	0.00020417	0.0343	7.917	Guanine nucleotide-binding protein G(s) subunit alpha isoforms short (Fragment) OS=Homo sapiens OX=9606 GN=GNAS PE=4 SV=1
A0A590UJQ9	221	0	25409.5	2	4	0.000215256	0.0362	7.917	Guanine nucleotide-binding protein G(s) subunit alpha isoforms short (Fragment) OS=Homo sapiens OX=9606 GN=GNAS PE=4 SV=1
A0A590UJJ0	206	0	23924.9	2	4	0.00023093	0.0388	7.917	Guanine nucleotide-binding protein G(s) subunit alpha isoforms short (Fragment) OS=Homo sapiens OX=9606 GN=GNAS PE=4 SV=1
P11488	350	0	39997	2	4	0.000135919	0.0229	7.917	Guanine nucleotide-binding protein G(t) subunit alpha-1 OS=Homo sapiens OX=9606 GN=GNAT1 PE=1 SV=5
A0A590UJ58	351	0	40531.1	2	4	0.000135531	0.0228	7.917	Guanine nucleotide-binding protein G(s) subunit alpha isoforms short OS=Homo sapiens OX=9606 GN=GNAS PE=4 SV=1
A0A590UJS2	165	0	19216.5	2	4	0.000288312	0.0485	7.917	Guanine nucleotide-binding protein G(s) subunit alpha isoforms short (Fragment) OS=Homo sapiens OX=9606 GN=GNAS PE=4 SV=1
A0A590UJI6	228	0	26334	2	4	0.000208647	0.0351	7.917	Guanine nucleotide-binding protein G(s) subunit alpha isoforms short (Fragment) OS=Homo sapiens OX=9606 GN=GNAS PE=4 SV=1
A0A590UJY2	237	0	27896.1	2	4	0.000200724	0.0338	7.917	Guanine nucleotide-binding protein G(s) subunit alpha isoforms short OS=Homo sapiens OX=9606 GN=GNAS PE=4 SV=1
A0A590UJQ2	180	0	20728.1	2	4	0.000264286	0.0444	7.917	Guanine nucleotide-binding protein G(s) subunit alpha isoforms short (Fragment) OS=Homo sapiens OX=9606 GN=GNAS PE=4 SV=1
A8MTJ3	354	0	40313.2	2	4	0.000134383	0.0226	7.917	Guanine nucleotide-binding protein G(t) subunit alpha-3 OS=Homo sapiens OX=9606 GN=GNAT3 PE=2 SV=2
K7EPE2	179	0	20844.5	2	4	0.000265763	0.0447	7.917	Guanine nucleotide-binding protein G(olf) subunit alpha (Fragment) OS=Homo sapiens OX=9606 GN=GNAL PE=1 SV=1
K7EQ80	145	0	16960.2	2	4	0.000328079	0.0552	7.917	Guanine nucleotide-binding protein G(olf) subunit alpha (Fragment) OS=Homo sapiens OX=9606 GN=GNAL PE=1 SV=1
A0A590UJG5	205	0	23837.8	2	4	0.000232056	0.039	7.917	Guanine nucleotide-binding protein G(s) subunit alpha isoforms short (Fragment) OS=Homo sapiens OX=9606 GN=GNAS PE=4 SV=1
Q5JWF2	1037	0	110938	2	4	4.58742e-05	0.0077	7.917	Guanine nucleotide-binding protein G(s) subunit alpha isoforms XLas OS=Homo sapiens OX=9606 GN=GNAS PE=1 SV=2
B0AZR9	335	0	38955.4	2	4	0.000142004	0.0239	7.917	GNAS complex locus, isoform CRA_b OS=Homo sapiens OX=9606 GN=GNAS PE=2 SV=1
A0A590UJB0	273	0	31808	2	4	0.000174255	0.0293	7.917	Guanine nucleotide-binding protein G(s) subunit alpha isoforms short (Fragment) OS=Homo sapiens OX=9606 GN=GNAS PE=4 SV=1
A0A590UKB4	220	0	25322.4	2	4	0.000216234	0.0364	7.917	Guanine nucleotide-binding protein G(s) subunit alpha isoforms short (Fragment) OS=Homo sapiens OX=9606 GN=GNAS PE=4 SV=1
P38405	381	0	44262.4	2	4	0.00012486	0.021	7.917	Guanine nucleotide-binding protein G(olf) subunit alpha OS=Homo sapiens OX=9606 GN=GNAL PE=1 SV=1
P63092	394	0	45617.9	2	4	0.00012074	0.0203	7.917	Guanine nucleotide-binding protein G(s) subunit alpha isoforms short OS=Homo sapiens OX=9606 GN=GNAS PE=1 SV=1
Q15019	361	0	41443.2	2	4	0.000131777	0.072	7.9159	Septin-2 OS=Homo sapiens OX=9606 GN=SEPTIN2 PE=1 SV=1
B5MCX3	321	0	36898.9	2	4	0.000148198	0.081	7.9159	Septin-2 OS=Homo sapiens OX=9606 GN=SEPTIN2 PE=1 SV=1
H7C2Y0	188	0	21618.1	2	4	0.00025304	0.1383	7.9159	Septin-2 (Fragment) OS=Homo sapiens OX=9606 GN=SEPTIN2 PE=1 SV=1
F5H0C8	315	0	34722.6	3	5	0.000188776	0.054	7.9008	Gamma-enolase OS=Homo sapiens OX=9606 GN=ENO2 PE=1 SV=1
P09104	434	0	47221	3	5	0.000137015	0.0392	7.9008	Gamma-enolase OS=Homo sapiens OX=9606 GN=ENO2 PE=1 SV=3
P08590	195	2	21899.9	2	3	0.000182967	0.1128	7.8544	Myosin light chain 3 OS=Homo sapiens OX=9606 GN=MYL3 PE=1 SV=3
E9PBU7	244	0	26477.7	2	4	0.000194965	0.0697	7.8227	Syntenin-1 OS=Homo sapiens OX=9606 GN=SDCBP PE=1 SV=1
B4DHN5	239	0	25933.4	2	4	0.000199044	0.0711	7.8227	Syntenin-1 OS=Homo sapiens OX=9606 GN=SDCBP PE=1 SV=1
P02751	2477	0	272132	2	3	1.4404e-05	0.0097	7.7995	Fibronectin OS=Homo sapiens OX=9606 GN=FN1 PE=1 SV=5; Additional IDs concatenated into MaxParsimony group: H0Y7Z1
H0Y7Z1	1103	0	120681	2	3	3.23469e-05	0.0218	7.7995	Fibronectin (Fragment) OS=Homo sapiens OX=9606 GN=FN1 PE=1 SV=1
F8W1A0	83	0	9306.6	1	2	0.000286575	0.2289	7.7369	Serine/threonine-protein phosphatase PP1-gamma catalytic subunit (Fragment) OS=Homo sapiens OX=9606 GN=PPP1CC PE=1 SV=2
K7ES02	318	0	37155.8	3	4	0.000149596	0.1352	7.735	Bleomycin hydrolase (Fragment) OS=Homo sapiens OX=9606 GN=BLMH PE=1 SV=1
Q13867	455	0	52510	3	4	0.000104553	0.0945	7.735	Bleomycin hydrolase OS=Homo sapiens OX=9606 GN=BLMH PE=1 SV=1; Additional IDs concatenated into MaxParsimony group: K7ES02, J3KSD8, K7ESE8, K7ENH5, J3KS79
K7EM13	153	0	17431	2	3	0.000233194	0.1895	7.721	cAMP-dependent protein kinase type I-alpha regulatory subunit (Fragment) OS=Homo sapiens OX=9606 GN=PRKAR1A PE=1 SV=1
C9J0E4	63	0	7063.8	2	3	0.000566327	0.3016	7.7057	Cystatin-A OS=Homo sapiens OX=9606 GN=CSTA PE=1 SV=1
Q7L5N1	327	1	36122.2	3	4	0.000145479	0.0703	7.694	COP9 signalosome complex subunit 6 OS=Homo sapiens OX=9606 GN=COPS6 PE=1 SV=1; Additional IDs concatenated into MaxParsimony group: E7EM64
P43652	599	1	69006	2	4	7.94182e-05	0.0234	7.6899	Afamin OS=Homo sapiens OX=9606 GN=AFM PE=1 SV=1
A0A2R8Y6A3	133	0	14855.5	2	3	0.00026826	0.1579	7.6492	Tropomyosin beta chain (Fragment) OS=Homo sapiens OX=9606 GN=TPM2 PE=1 SV=1
F8VW21	244	0	26866.2	2	4	0.000194965	0.0861	7.6404	60S acidic ribosomal protein P0 (Fragment) OS=Homo sapiens OX=9606 GN=RPLP0 PE=1 SV=1
F8VPE8	153	0	16651.8	2	4	0.000310925	0.1373	7.6404	60S acidic ribosomal protein P0 (Fragment) OS=Homo sapiens OX=9606 GN=RPLP0 PE=1 SV=1
X5D2R7	276	0	30316.6	2	3	0.00012927	0.0906	7.5857	Proteasome subunit beta OS=Homo sapiens OX=9606 GN=PSMB8 PE=1 SV=1
P28062	276	0	30316.6	2	3	0.00012927	0.0906	7.5857	Proteasome subunit beta type-8 OS=Homo sapiens OX=9606 GN=PSMB8 PE=1 SV=3; Additional IDs concatenated into MaxParsimony group: X5D2R7, A0A140T998, Q5JNW7
H0Y8R5	138	0	15175.5	3	3	0.000258541	0.2681	7.5424	Receptor of-activated protein C kinase 1 (Fragment) OS=Homo sapiens OX=9606 GN=RACK1 PE=1 SV=1
P41219	470	0	53600.4	1	3	7.5912e-05	0.0213	7.5277	Peripherin OS=Homo sapiens OX=9606 GN=PRPH PE=1 SV=2
H7C5W5	200	0	22906.7	1	3	0.000178393	0.05	7.5277	Peripherin (Fragment) OS=Homo sapiens OX=9606 GN=PRPH PE=1 SV=1
F8W835	207	0	24486.6	1	3	0.000172361	0.0483	7.5277	Peripherin (Fragment) OS=Homo sapiens OX=9606 GN=PRPH PE=1 SV=2
E5RJE1	93	0	10430.3	2	3	0.000383641	0.2688	7.5045	Protein FAM49B (Fragment) OS=Homo sapiens OX=9606 GN=FAM49B PE=1 SV=1
E5RIR8	98	0	11084.6	2	3	0.000364068	0.2551	7.5045	Protein FAM49B (Fragment) OS=Homo sapiens OX=9606 GN=FAM49B PE=1 SV=1
P11234	206	0	23375.9	2	4	0.00023093	0.1117	7.4827	Ras-related protein Ral-B OS=Homo sapiens OX=9606 GN=RALB PE=1 SV=1
A0A3B3ITG2	206	0	21926.8	2	4	0.00023093	0.0437	7.4261	Keratin, type I cytoskeletal 12 (Fragment) OS=Homo sapiens OX=9606 GN=KRT12 PE=1 SV=1
Q99456	494	0	53460.4	2	4	9.62986e-05	0.0182	7.4261	Keratin, type I cytoskeletal 12 OS=Homo sapiens OX=9606 GN=KRT12 PE=1 SV=1
F5H8J8	232	0	25447.4	2	4	0.00020505	0.0733	7.4228	Guanine nucleotide-binding protein G(I)/G(S)/G(T) subunit beta-3 (Fragment) OS=Homo sapiens OX=9606 GN=GNB3 PE=1 SV=1
F5H100	232	0	25447.4	2	4	0.00020505	0.0733	7.4228	Guanine nucleotide-binding protein G(I)/G(S)/G(T) subunit beta-3 (Fragment) OS=Homo sapiens OX=9606 GN=GNB3 PE=1 SV=2
E9PCP0	339	0	37075.9	2	4	0.000140329	0.0501	7.4228	Guanine nucleotide-binding protein G(I)/G(S)/G(T) subunit beta-3 OS=Homo sapiens OX=9606 GN=GNB3 PE=1 SV=2
P16520	340	0	37178.9	2	4	0.000139916	0.05	7.4228	Guanine nucleotide-binding protein G(I)/G(S)/G(T) subunit beta-3 OS=Homo sapiens OX=9606 GN=GNB3 PE=1 SV=1
F5H0S8	264	0	29208.1	2	4	0.000180195	0.0644	7.4228	Guanine nucleotide-binding protein G(I)/G(S)/G(T) subunit beta-3 (Fragment) OS=Homo sapiens OX=9606 GN=GNB3 PE=1 SV=8
P60763	192	0	21347	1	3	0.000185826	0.0521	7.4157	Ras-related C3 botulinum toxin substrate 3 OS=Homo sapiens OX=9606 GN=RAC3 PE=1 SV=1
J3KSC4	130	0	14803.7	1	3	0.000274451	0.0769	7.4157	Ras-related C3 botulinum toxin substrate 3 (Fragment) OS=Homo sapiens OX=9606 GN=RAC3 PE=1 SV=1
P63000	192	0	21418.2	1	3	0.000185826	0.0521	7.4157	Ras-related C3 botulinum toxin substrate 1 OS=Homo sapiens OX=9606 GN=RAC1 PE=1 SV=1
J3QLK0	136	0	15384	1	3	0.000262343	0.0735	7.4157	Ras-related C3 botulinum toxin substrate 3 (Fragment) OS=Homo sapiens OX=9606 GN=RAC3 PE=1 SV=1
M0QXZ3	100	0	11665	1	3	0.000356786	0.11	7.3413	Complement C3 (Fragment) OS=Homo sapiens OX=9606 GN=C3 PE=1 SV=1
A0A140T9W4	186	0	20460.8	2	3	0.000191821	0.1022	7.3388	Flotillin (Fragment) OS=Homo sapiens OX=9606 GN=FLOT1 PE=1 SV=1
K7ENY4	150	0	16927.6	2	3	0.000237858	0.14	7.3305	Ras-related protein Rab-5C (Fragment) OS=Homo sapiens OX=9606 GN=RAB5C PE=1 SV=1
C9JF46	176	0	19917.1	1	3	0.000202719	0.0739	7.2686	LIM and senescent cell antigen-like-containing domain protein 1 (Fragment) OS=Homo sapiens OX=9606 GN=LIMS1 PE=1 SV=8
P07237	508	0	57062.7	3	4	9.36447e-05	0.0571	7.2639	Protein disulfide-isomerase OS=Homo sapiens OX=9606 GN=P4HB PE=1 SV=3; Additional IDs concatenated into MaxParsimony group: H7BZ94, I3L398, I3L312, I3L4M2
H7BZ94	464	0	52451.3	3	4	0.000102525	0.0625	7.2639	Protein disulfide-isomerase OS=Homo sapiens OX=9606 GN=P4HB PE=1 SV=2
I3L398	200	0	22972.8	3	4	0.000237858	0.145	7.2639	Protein disulfide-isomerase (Fragment) OS=Homo sapiens OX=9606 GN=P4HB PE=1 SV=1
A0A3B3ITK0	1177	0	130422	2	4	4.04176e-05	0.0059	7.2242	Thrombospondin-2 OS=Homo sapiens OX=9606 GN=THBS2 PE=1 SV=1
P14923	745	2	81674.7	3	4	6.38544e-05	0.0416	7.1935	Junction plakoglobin OS=Homo sapiens OX=9606 GN=JUP PE=1 SV=3
P15924	2871	2	331551	2	4	1.65697e-05	0.0028	7.1669	Desmoplakin OS=Homo sapiens OX=9606 GN=DSP PE=1 SV=3
H7C0X8	103	0	11569.9	1	3	0.000346394	0.1262	7.1545	Macrophage-capping protein (Fragment) OS=Homo sapiens OX=9606 GN=CAPG PE=1 SV=1
O75695	350	2	39597.4	2	4	0.000135919	0.0343	7.1439	Protein XRP2 OS=Homo sapiens OX=9606 GN=RP2 PE=1 SV=4
E9PFP8	361	0	38144.8	2	3	9.88328e-05	0.0693	7.11	Poly(rC)-binding protein 3 OS=Homo sapiens OX=9606 GN=PCBP3 PE=1 SV=1
P57721	371	0	39422.3	2	3	9.61688e-05	0.0674	7.11	Poly(rC)-binding protein 3 OS=Homo sapiens OX=9606 GN=PCBP3 PE=2 SV=2
J3QT27	322	0	34345.7	2	3	0.000110803	0.0776	7.11	Poly(rC)-binding protein 3 (Fragment) OS=Homo sapiens OX=9606 GN=PCBP3 PE=1 SV=1
Q8NHP1	331	0	36928.3	2	3	0.00010779	0.0785	7.1068	Aflatoxin B1 aldehyde reductase member 4 OS=Homo sapiens OX=9606 GN=AKR7L PE=2 SV=7
A0A499FJT0	330	0	36772.2	2	3	0.000108117	0.0788	7.1068	Aflatoxin B1 aldehyde reductase member 4 OS=Homo sapiens OX=9606 GN=AKR7L PE=1 SV=1
Q99598	290	0	33073.7	2	4	0.00016404	0.0552	7.0768	Translin-associated protein X OS=Homo sapiens OX=9606 GN=TSNAX PE=1 SV=1; Additional IDs concatenated into MaxParsimony group: C4P0D8, C4P0D6, Q5VVQ1, C4P0D4
Q5VVQ1	163	0	18968.6	2	4	0.00029185	0.0982	7.0768	Translin-associated protein X (Fragment) OS=Homo sapiens OX=9606 GN=TSNAX PE=4 SV=1
C4P0D8	188	0	21445.9	2	4	0.00025304	0.0851	7.0768	Disrupted in schizophrenia 1 isoform 51 OS=Homo sapiens OX=9606 GN=TSNAX-DISC1 PE=2 SV=1
C4P0D4	138	0	16083.1	2	4	0.000344721	0.1159	7.0768	Disrupted in schizophrenia 1 isoform 47 OS=Homo sapiens OX=9606 GN=TSNAX-DISC1 PE=2 SV=1
C4P0D6	186	0	21396.1	2	4	0.000255761	0.086	7.0768	Disrupted in schizophrenia 1 isoform 49 OS=Homo sapiens OX=9606 GN=TSNAX-DISC1 PE=2 SV=1
contaminant_GR78_MESAU	654	0	72316.4	1	2	3.63696e-05	0.0245	7.0684	78 KD GLUCOSE REGULATED PROTEIN PRECURSOR (GRP 78) (IMMUNOGLOBULIN...
contaminant_GR78_MAIZE	467	0	51639.4	1	2	5.09331e-05	0.0343	7.0684	IMMUNOGLOBULIN BINDING PROTEIN HOMOLOG B70 (HEAT SHOCK PROTEIN...
contaminant_GR78_LYCES	666	0	73171.8	1	2	3.57143e-05	0.024	7.0684	78 KD GLUCOSE REGULATED PROTEIN HOMOLOG PRECURSOR (GRP 78) (IMMUNOGLOBULIN...
contaminant_GR78_MOUSE	655	0	72358.5	1	2	3.63141e-05	0.0244	7.0684	78 KD GLUCOSE REGULATED PROTEIN PRECURSOR (GRP 78) (IMMUNOGLOBULIN...
P11021	654	0	72270.4	1	2	3.63696e-05	0.0245	7.0684	Endoplasmic reticulum chaperone BiP OS=Homo sapiens OX=9606 GN=HSPA5 PE=1 SV=2
contaminant_GR78_RAT	654	0	72284.4	1	2	3.63696e-05	0.0245	7.0684	78 KD GLUCOSE REGULATED PROTEIN PRECURSOR (GRP 78) (IMMUNOGLOBULIN...
E9PPU6	94	0	10763.3	2	3	0.00037956	0.2447	7.0357	N-acetyl-D-glucosamine kinase (Fragment) OS=Homo sapiens OX=9606 GN=NAGK PE=1 SV=2
H3BSC1	198	0	22454.5	2	3	0.000180195	0.1111	7.0346	Ras-related protein Rab-11A OS=Homo sapiens OX=9606 GN=RAB11A PE=1 SV=1
Q15907	218	0	24455.5	2	3	0.000163663	0.1009	7.0346	Ras-related protein Rab-11B OS=Homo sapiens OX=9606 GN=RAB11B PE=1 SV=4; Additional IDs concatenated into MaxParsimony group: P62491, H3BSC1, H3BMH2
H3BMH2	155	0	17639.1	2	3	0.000230185	0.1419	7.0346	Ras-related protein Rab-11A (Fragment) OS=Homo sapiens OX=9606 GN=RAB11A PE=4 SV=1
P62491	216	0	24360.4	2	3	0.000165179	0.1019	7.0346	Ras-related protein Rab-11A OS=Homo sapiens OX=9606 GN=RAB11A PE=1 SV=3
Q01432	767	0	88737.6	2	3	4.65171e-05	0.0326	6.9999	AMP deaminase 3 OS=Homo sapiens OX=9606 GN=AMPD3 PE=1 SV=1; Additional IDs concatenated into MaxParsimony group: E9PKC5
E9PKC5	677	0	78424.6	2	3	5.27011e-05	0.0369	6.9999	AMP deaminase OS=Homo sapiens OX=9606 GN=AMPD3 PE=1 SV=1
F8VRZ4	112	0	12194.1	2	3	0.000318559	0.2589	6.9949	Tubulin alpha-1A chain (Fragment) OS=Homo sapiens OX=9606 GN=TUBA1A PE=1 SV=1
F8VS66	130	0	14374.2	2	3	0.000274451	0.2231	6.9949	Tubulin alpha-1C chain OS=Homo sapiens OX=9606 GN=TUBA1C PE=4 SV=1
P13010	732	3	82634.3	3	4	6.49884e-05	0.0396	6.9848	X-ray repair cross-complementing protein 5 OS=Homo sapiens OX=9606 GN=XRCC5 PE=1 SV=3
E7ENV7	552	0	62176.2	1	3	6.46352e-05	0.0163	6.9615	Copine-8 OS=Homo sapiens OX=9606 GN=CPNE8 PE=1 SV=2
Q86YQ8	564	0	63049.7	1	3	6.326e-05	0.016	6.9615	Copine-8 OS=Homo sapiens OX=9606 GN=CPNE8 PE=1 SV=2
Q96FN4	548	0	61132.6	1	3	6.5107e-05	0.0164	6.9615	Copine-2 OS=Homo sapiens OX=9606 GN=CPNE2 PE=1 SV=3
Q96A23	557	0	62337	1	3	6.4055e-05	0.0162	6.9615	Copine-4 OS=Homo sapiens OX=9606 GN=CPNE4 PE=1 SV=1
Q9HCH3	593	0	65673.7	1	3	6.01663e-05	0.0152	6.9615	Copine-5 OS=Homo sapiens OX=9606 GN=CPNE5 PE=1 SV=2
O95741	557	0	61933.7	1	3	6.4055e-05	0.0162	6.9615	Copine-6 OS=Homo sapiens OX=9606 GN=CPNE6 PE=1 SV=3
Q8IYJ1	553	0	61807.1	1	3	6.45183e-05	0.0163	6.9615	Copine-9 OS=Homo sapiens OX=9606 GN=CPNE9 PE=1 SV=3
Q9UBL6	633	0	70231.2	1	3	5.63643e-05	0.0142	6.9615	Copine-7 OS=Homo sapiens OX=9606 GN=CPNE7 PE=1 SV=1
H7BZK5	119	0	13147.5	1	2	0.00019988	0.1092	6.9574	Gamma-glutamylcyclotransferase (Fragment) OS=Homo sapiens OX=9606 GN=GGCT PE=1 SV=1
B8ZZK2	166	0	18368.9	1	2	0.000143288	0.0783	6.9574	Gamma-glutamylcyclotransferase OS=Homo sapiens OX=9606 GN=GGCT PE=1 SV=1
P21399	889	1	98318.6	1	3	4.01334e-05	0.0157	6.9529	Cytoplasmic aconitate hydratase OS=Homo sapiens OX=9606 GN=ACO1 PE=1 SV=3
A0A494C0I0	62	0	7151.7	1	2	0.000383641	0.2097	6.9403	Tropomyosin alpha-1 chain (Fragment) OS=Homo sapiens OX=9606 GN=TPM1 PE=1 SV=1
P20774	298	0	33882.9	2	4	0.000159636	0.0537	6.9354	Mimecan OS=Homo sapiens OX=9606 GN=OGN PE=1 SV=1; Additional IDs concatenated into MaxParsimony group: Q5TBF5
Q5TBF5	268	0	30419.3	2	4	0.000177506	0.0597	6.9354	Mimecan (Fragment) OS=Homo sapiens OX=9606 GN=OGN PE=1 SV=1
C9JLC1	182	1	20610.9	2	3	0.000196036	0.0549	6.9299	Aspartyl-tRNA synthetase 1 (Fragment) OS=Homo sapiens OX=9606 GN=DARS1 PE=1 SV=1
Q5T621	147	0	16488.3	2	4	0.000323616	0.1088	6.9246	Aldo-keto reductase family 1 member A1 (Fragment) OS=Homo sapiens OX=9606 GN=AKR1A1 PE=1 SV=1
V9GYG2	119	0	13279.8	2	4	0.000399761	0.1345	6.9246	Aldo-keto reductase family 1 member A1 OS=Homo sapiens OX=9606 GN=AKR1A1 PE=1 SV=1
V9GYP9	140	0	15577.9	2	4	0.000339796	0.1143	6.9246	Aldo-keto reductase family 1 member A1 (Fragment) OS=Homo sapiens OX=9606 GN=AKR1A1 PE=1 SV=1
P51570	392	2	42227.6	2	3	9.10169e-05	0.051	6.9078	Galactokinase OS=Homo sapiens OX=9606 GN=GALK1 PE=1 SV=1
K7EM19	154	0	16619.3	2	2	0.000154453	0.2013	6.9027	Synaptic vesicle membrane protein VAT-1 homolog (Fragment) OS=Homo sapiens OX=9606 GN=VAT1 PE=1 SV=1
K7ENX2	151	0	16320.2	2	2	0.000157522	0.2053	6.9027	Synaptic vesicle membrane protein VAT-1 homolog (Fragment) OS=Homo sapiens OX=9606 GN=VAT1 PE=1 SV=1
H7C3K8	249	0	26841.4	1	5	0.000238813	0.0402	6.8968	Rho GTPase-activating protein 4 (Fragment) OS=Homo sapiens OX=9606 GN=ARHGAP4 PE=1 SV=1
Q9Y617	370	2	40378.8	2	3	9.64287e-05	0.0541	6.8896	Phosphoserine aminotransferase OS=Homo sapiens OX=9606 GN=PSAT1 PE=1 SV=2
M0R027	102	0	11556.7	1	2	0.000233194	0.1275	6.8661	Alpha-soluble NSF attachment protein (Fragment) OS=Homo sapiens OX=9606 GN=NAPA PE=1 SV=1
M0R058	137	0	15289.5	1	2	0.000173619	0.0949	6.8661	Alpha-soluble NSF attachment protein (Fragment) OS=Homo sapiens OX=9606 GN=NAPA PE=1 SV=1
A0A286YEY4	395	0	43759.8	2	3	9.03256e-05	0.0532	6.8267	Immunoglobulin heavy constant gamma 2 (Fragment) OS=Homo sapiens OX=9606 GN=IGHG2 PE=1 SV=1
P01859	326	0	35859.7	2	3	0.000109444	0.0644	6.8267	Immunoglobulin heavy constant gamma 2 OS=Homo sapiens OX=9606 GN=IGHG2 PE=1 SV=2
Q9NUV9	329	0	37492.4	2	3	0.000108446	0.0699	6.7908	GTPase IMAP family member 4 OS=Homo sapiens OX=9606 GN=GIMAP4 PE=1 SV=1
G5E9W9	343	0	38991.1	2	3	0.000104019	0.0671	6.7908	GTPase IMAP family member 4 OS=Homo sapiens OX=9606 GN=GIMAP4 PE=1 SV=1; Additional IDs concatenated into MaxParsimony group: Q9NUV9
A6NMS2	147	0	16102.2	2	4	0.000323616	0.1293	6.7885	Ribose-phosphate pyrophosphokinase 2 (Fragment) OS=Homo sapiens OX=9606 GN=PRPS2 PE=1 SV=2
D3YTJ7	200	0	22116.3	2	4	0.000237858	0.095	6.7885	Ribose-phosphate pyrophosphokinase 2 OS=Homo sapiens OX=9606 GN=PRPS2 PE=1 SV=1
B1ALA7	168	0	18426.6	2	4	0.000283164	0.1131	6.7885	Ribose-phosphate pyrophosphokinase 1 OS=Homo sapiens OX=9606 GN=PRPS1 PE=1 SV=1
B3KVK2	240	0	25900	1	3	0.000148661	0.05	6.7598	Guanine nucleotide-binding protein G(I)/G(S)/G(T) subunit beta-1 OS=Homo sapiens OX=9606 GN=GNB1 PE=1 SV=1
A0A0C4DGG7	231	0	24236.4	2	3	0.000154453	0.1515	6.7269	LIM domain-binding protein 3 OS=Homo sapiens OX=9606 GN=LDB3 PE=1 SV=1
H7C086	74	0	8112.4	1	2	0.000321429	0.1892	6.7156	ATP synthase subunit O, mitochondrial (Fragment) OS=Homo sapiens OX=9606 GN=ATP5PO PE=4 SV=1
A0A494C0K9	155	0	16861.1	1	2	0.000153456	0.0903	6.7156	ATP synthase subunit O, mitochondrial OS=Homo sapiens OX=9606 GN=ATP5PO PE=4 SV=1
H7C0C1	242	0	26764.1	1	2	9.82882e-05	0.0579	6.7156	Uncharacterized protein (Fragment) OS=Homo sapiens OX=9606 PE=4 SV=2; Additional IDs concatenated into MaxParsimony group: P48047, A0A494C0K9, H7C086
P48047	213	0	23244.6	1	2	0.00011167	0.0657	6.7156	ATP synthase subunit O, mitochondrial OS=Homo sapiens OX=9606 GN=ATP5PO PE=1 SV=1
P01137	390	0	44294.8	2	3	9.14837e-05	0.0769	6.702	Transforming growth factor beta-1 proprotein OS=Homo sapiens OX=9606 GN=TGFB1 PE=1 SV=2; Additional IDs concatenated into MaxParsimony group: A0A499FJK2
A0A499FJK2	390	0	44278.8	2	3	9.14837e-05	0.0769	6.702	Transforming growth factor beta OS=Homo sapiens OX=9606 GN=TGFB1 PE=1 SV=1
H7C5J5	165	0	17950.5	2	3	0.000216234	0.1394	6.6901	Guanine nucleotide-binding protein subunit beta-4 (Fragment) OS=Homo sapiens OX=9606 GN=GNB4 PE=1 SV=1
Q5VU61	49	0	5784	1	2	0.000485423	0.3061	6.6835	Tropomyosin alpha-3 chain OS=Homo sapiens OX=9606 GN=TPM3 PE=1 SV=3
Q5JXH7	205	0	23291.8	2	3	0.000174042	0.1122	6.6719	Four and a half LIM domains protein 1 (Fragment) OS=Homo sapiens OX=9606 GN=FHL1 PE=1 SV=1
Q5JXH8	204	0	23176.8	2	3	0.000174895	0.1127	6.6719	Four and a half LIM domains protein 1 (Fragment) OS=Homo sapiens OX=9606 GN=FHL1 PE=1 SV=1
A0A494C0D6	257	0	29155.8	2	3	0.000138827	0.0895	6.6719	Four and a half LIM domains protein 1 OS=Homo sapiens OX=9606 GN=FHL1 PE=1 SV=1
A0A0D9SFB0	152	0	17408.1	2	3	0.000234728	0.1513	6.6719	Four and a half LIM domains protein 1 (Fragment) OS=Homo sapiens OX=9606 GN=FHL1 PE=1 SV=1
Q5JXI2	210	0	23667.1	2	3	0.000169898	0.1095	6.6719	Four and a half LIM domains protein 1 OS=Homo sapiens OX=9606 GN=FHL1 PE=1 SV=1
A0A0D9SFZ9	175	0	19865.3	2	3	0.000203878	0.1314	6.6719	Four and a half LIM domains protein 1 (Fragment) OS=Homo sapiens OX=9606 GN=FHL1 PE=1 SV=1
Q5JXH9	155	0	17777.2	2	3	0.000230185	0.1484	6.6719	Four and a half LIM domains protein 1 (Fragment) OS=Homo sapiens OX=9606 GN=FHL1 PE=1 SV=1
A0A0D9SFI6	147	0	16794.8	2	3	0.000242712	0.1565	6.6719	Four and a half LIM domains protein 1 (Fragment) OS=Homo sapiens OX=9606 GN=FHL1 PE=1 SV=1
Q13642	323	0	36220.6	2	3	0.00011046	0.0712	6.6719	Four and a half LIM domains protein 1 OS=Homo sapiens OX=9606 GN=FHL1 PE=1 SV=4
Q5JXI3	207	0	23583	2	3	0.000172361	0.1111	6.6719	Four and a half LIM domains protein 1 (Fragment) OS=Homo sapiens OX=9606 GN=FHL1 PE=1 SV=1
P07948	512	1	58518.8	2	3	6.96848e-05	0.043	6.6628	Tyrosine-protein kinase Lyn OS=Homo sapiens OX=9606 GN=LYN PE=1 SV=3
P55786	919	0	103193	3	4	5.17644e-05	0.0348	6.658	Puromycin-sensitive aminopeptidase OS=Homo sapiens OX=9606 GN=NPEPPS PE=1 SV=2; Additional IDs concatenated into MaxParsimony group: E9PLK3
E9PLK3	915	0	102904	3	4	5.19907e-05	0.035	6.658	Aminopeptidase OS=Homo sapiens OX=9606 GN=NPEPPS PE=1 SV=1
Q3SY84	523	0	57238	1	2	4.54794e-05	0.0229	6.6467	Keratin, type II cytoskeletal 71 OS=Homo sapiens OX=9606 GN=KRT71 PE=1 SV=3
H3BMV4	165	0	18191.4	1	2	0.000144156	0.0788	6.6236	Integrin alpha-M (Fragment) OS=Homo sapiens OX=9606 GN=ITGAM PE=1 SV=2
P09467	338	1	36800.8	2	3	0.000105558	0.0355	6.6196	Fructose-1,6-bisphosphatase 1 OS=Homo sapiens OX=9606 GN=FBP1 PE=1 SV=5; Additional IDs concatenated into MaxParsimony group: A0A3B3IUC7, Q5VZC3
P36871	562	0	61392.5	2	3	6.34851e-05	0.0445	6.6025	Phosphoglucomutase-1 OS=Homo sapiens OX=9606 GN=PGM1 PE=1 SV=3
A0A3B3ITK7	584	0	63899.5	2	3	6.10935e-05	0.0428	6.6025	Phosphoglucomutase-1 OS=Homo sapiens OX=9606 GN=PGM1 PE=1 SV=1; Additional IDs concatenated into MaxParsimony group: P36871
P08575	1306	0	147376	1	3	2.7319e-05	0.0084	6.5994	Receptor-type tyrosine-protein phosphatase C OS=Homo sapiens OX=9606 GN=PTPRC PE=1 SV=3; Additional IDs concatenated into MaxParsimony group: A0A075B788, M3ZCP1, E9PKH0
A0A075B788	753	0	84950.8	1	3	4.7382e-05	0.0146	6.5994	Receptor-type tyrosine-protein phosphatase C OS=Homo sapiens OX=9606 GN=PTPRC PE=1 SV=1
E9PKH0	600	0	67826.5	1	3	5.94644e-05	0.0183	6.5994	Receptor-type tyrosine-protein phosphatase C (Fragment) OS=Homo sapiens OX=9606 GN=PTPRC PE=1 SV=2
M3ZCP1	735	0	82911	1	3	4.85423e-05	0.015	6.5994	Receptor-type tyrosine-protein phosphatase C (Fragment) OS=Homo sapiens OX=9606 GN=PTPRC PE=1 SV=1
A0A590UJB9	44	0	5044.6	2	2	0.000540585	0.3409	6.5875	Tropomyosin alpha-4 chain OS=Homo sapiens OX=9606 GN=TPM4 PE=4 SV=1
A0A590UK79	56	0	6377.2	2	2	0.000424746	0.2679	6.5875	Tropomyosin alpha-4 chain OS=Homo sapiens OX=9606 GN=TPM4 PE=4 SV=1
E7ERA5	187	0	21420.5	1	2	0.000127197	0.0802	6.5765	Myosin-10 (Fragment) OS=Homo sapiens OX=9606 GN=MYH10 PE=1 SV=8
Q7Z406	1995	0	227714	1	2	1.19227e-05	0.0075	6.5765	Myosin-14 OS=Homo sapiens OX=9606 GN=MYH14 PE=1 SV=2
M0QY43	1002	0	113694	1	2	2.37383e-05	0.015	6.5765	Myosin-14 (Fragment) OS=Homo sapiens OX=9606 GN=MYH14 PE=1 SV=8
A0A2R8Y4C3	371	0	40476.8	1	2	6.41125e-05	0.0404	6.5765	Myosin-14 OS=Homo sapiens OX=9606 GN=MYH14 PE=1 SV=1
B1AH99	103	0	11536.9	1	2	0.00023093	0.1456	6.544	Myosin-9 (Fragment) OS=Homo sapiens OX=9606 GN=MYH9 PE=1 SV=1
H7BYS2	280	0	31499.3	1	2	8.49491e-05	0.0536	6.542	Serpin B10 (Fragment) OS=Homo sapiens OX=9606 GN=SERPINB10 PE=1 SV=1
H7C004	253	0	28540.7	1	2	9.40148e-05	0.0593	6.542	Serpin B10 (Fragment) OS=Homo sapiens OX=9606 GN=SERPINB10 PE=1 SV=1
P52790	923	1	98944.1	1	2	2.577e-05	0.0152	6.5303	Hexokinase-3 OS=Homo sapiens OX=9606 GN=HK3 PE=1 SV=2
A0A087X188	597	0	64966.3	2	3	5.97632e-05	0.0335	6.512	Bridging integrator 2 OS=Homo sapiens OX=9606 GN=BIN2 PE=1 SV=1; Additional IDs concatenated into MaxParsimony group: Q9UBW5, S4R418
Q9UBW5	565	0	61818.8	2	3	6.3148e-05	0.0354	6.512	Bridging integrator 2 OS=Homo sapiens OX=9606 GN=BIN2 PE=1 SV=3
S4R418	531	0	58490.6	2	3	6.71914e-05	0.0377	6.512	Bridging integrator 2 OS=Homo sapiens OX=9606 GN=BIN2 PE=1 SV=3
A0A0C4DGZ8	626	0	68894	2	3	5.69946e-05	0.0335	6.4839	Glycoprotein Ib (Platelet), alpha polypeptide OS=Homo sapiens OX=9606 GN=GP1BA PE=1 SV=1
P07359	652	0	71477.2	2	3	5.47218e-05	0.0322	6.4839	Platelet glycoprotein Ib alpha chain OS=Homo sapiens OX=9606 GN=GP1BA PE=1 SV=2; Additional IDs concatenated into MaxParsimony group: A0A0C4DGZ8
C9JJQ8	198	0	21645.8	2	4	0.00024026	0.0808	6.47	Tubulin alpha chain (Fragment) OS=Homo sapiens OX=9606 GN=TUBA4A PE=1 SV=1
C9JQ00	180	0	19777.8	2	4	0.000264286	0.0889	6.47	Tubulin alpha chain (Fragment) OS=Homo sapiens OX=9606 GN=TUBA4A PE=1 SV=1
C9JEV8	153	0	16847.3	2	4	0.000310925	0.1046	6.47	Tubulin alpha chain (Fragment) OS=Homo sapiens OX=9606 GN=TUBA4A PE=1 SV=1
Q13201	1228	0	138005	2	3	2.90543e-05	0.0187	6.4647	Multimerin-1 OS=Homo sapiens OX=9606 GN=MMRN1 PE=1 SV=3; Additional IDs concatenated into MaxParsimony group: E7EPG1
E7EPG1	970	0	110664	2	3	3.67821e-05	0.0237	6.4647	Multimerin-1 OS=Homo sapiens OX=9606 GN=MMRN1 PE=1 SV=1
A0A087WUI2	261	0	29799	2	3	0.0001367	0.0958	6.4235	Heterogeneous nuclear ribonucleoproteins A2/B1 OS=Homo sapiens OX=9606 GN=HNRNPA2B1 PE=1 SV=1
P22626	353	0	37388.7	2	3	0.000101073	0.0708	6.4235	Heterogeneous nuclear ribonucleoproteins A2/B1 OS=Homo sapiens OX=9606 GN=HNRNPA2B1 PE=1 SV=2; Additional IDs concatenated into MaxParsimony group: A0A087WUI2
I3L0A1	191	0	21585.6	1	3	0.000186799	0.0419	6.4056	Cysteine-rich secretory protein 3 (Fragment) OS=Homo sapiens OX=9606 GN=CRISP3 PE=1 SV=1
Q9BRF8	314	1	35507.9	1	2	7.57508e-05	0.035	6.3792	Serine/threonine-protein phosphatase CPPED1 OS=Homo sapiens OX=9606 GN=CPPED1 PE=1 SV=3
Q9ULV4	474	0	53197.1	2	4	0.000100362	0.038	6.3719	Coronin-1C OS=Homo sapiens OX=9606 GN=CORO1C PE=1 SV=1
B4E3S0	369	0	41559.3	2	4	0.00012892	0.0488	6.3719	Coronin OS=Homo sapiens OX=9606 GN=CORO1C PE=1 SV=1
Q5JRR6	506	0	56797.5	1	3	7.05111e-05	0.0217	6.3583	Ubiquitin-like modifier-activating enzyme 1 OS=Homo sapiens OX=9606 GN=UBA1 PE=1 SV=1
contaminant_UBIQUITIN02	1058	0	117697	1	3	3.37227e-05	0.0104	6.3583	; Additional IDs concatenated into MaxParsimony group: P22314, Q5JRR6
P22314	1058	0	117756	1	3	3.37227e-05	0.0104	6.3583	Ubiquitin-like modifier-activating enzyme 1 OS=Homo sapiens OX=9606 GN=UBA1 PE=1 SV=3
E9PGT3	724	0	81402.2	2	3	4.92799e-05	0.0331	6.347	Ribosomal protein S6 kinase OS=Homo sapiens OX=9606 GN=RPS6KA1 PE=1 SV=1
Q15418	735	0	82652.8	2	3	4.85423e-05	0.0327	6.347	Ribosomal protein S6 kinase alpha-1 OS=Homo sapiens OX=9606 GN=RPS6KA1 PE=1 SV=2; Additional IDs concatenated into MaxParsimony group: E9PGT3, Q5SVM6
B0QYK0	618	0	64871	1	2	3.84883e-05	0.0227	6.3324	RNA-binding protein EWS OS=Homo sapiens OX=9606 GN=EWSR1 PE=1 SV=1
C9JGE3	620	0	65076.3	1	2	3.83641e-05	0.0226	6.3324	EWS RNA-binding protein variant 6 OS=Homo sapiens OX=9606 GN=EWSR1 PE=1 SV=2
A0A0D9SFL3	584	0	61358.5	1	2	4.0729e-05	0.024	6.3324	RNA-binding protein EWS OS=Homo sapiens OX=9606 GN=EWSR1 PE=1 SV=1
H7BY36	308	0	32145.5	1	2	7.72265e-05	0.0455	6.3324	RNA-binding protein EWS (Fragment) OS=Homo sapiens OX=9606 GN=EWSR1 PE=1 SV=1
Q01844	656	0	68417.7	1	2	3.62588e-05	0.0213	6.3324	RNA-binding protein EWS OS=Homo sapiens OX=9606 GN=EWSR1 PE=1 SV=1; Additional IDs concatenated into MaxParsimony group: C9JGE3, B0QYK0, A0A0D9SFL3, H7BY36
contaminant_GR78_SCHPO	663	1	73018.3	1	2	3.58759e-05	0.0241	6.3317	78 KD GLUCOSE REGULATED PROTEIN HOMOLOG PRECURSOR (GRP 78) (IMMUNOGLOBULIN...
P20073	488	2	52687.7	2	3	7.31119e-05	0.041	6.3243	Annexin A7 OS=Homo sapiens OX=9606 GN=ANXA7 PE=1 SV=3
E7EM64	326	0	36023.1	2	3	0.000109444	0.0706	6.3224	COP9 signalosome complex subunit 6 OS=Homo sapiens OX=9606 GN=COPS6 PE=1 SV=1
H0YNE9	188	0	21836.1	2	4	0.00025304	0.0798	6.312	Ras-related protein Rab-8B (Fragment) OS=Homo sapiens OX=9606 GN=RAB8B PE=1 SV=1
Q92930	207	0	23551.1	2	4	0.000229814	0.0725	6.312	Ras-related protein Rab-8B OS=Homo sapiens OX=9606 GN=RAB8B PE=1 SV=2
H0YMN7	92	0	10459.5	2	4	0.000517082	0.163	6.312	Ras-related protein Rab-8B OS=Homo sapiens OX=9606 GN=RAB8B PE=1 SV=1
Q9NQR4	276	0	30570.5	2	3	0.00012927	0.1232	6.297	Omega-amidase NIT2 OS=Homo sapiens OX=9606 GN=NIT2 PE=1 SV=1; Additional IDs concatenated into MaxParsimony group: H7C579
H7C579	265	0	28710.9	2	3	0.000134636	0.1283	6.297	Omega-amidase NIT2 (Fragment) OS=Homo sapiens OX=9606 GN=NIT2 PE=1 SV=8
H0YBN9	52	0	6077	1	2	0.000457418	0.2115	6.2912	Serine/threonine-protein phosphatase 2A catalytic subunit beta isoform (Fragment) OS=Homo sapiens OX=9606 GN=PPP2CB PE=4 SV=1
E5RG81	127	0	13981.1	1	4	0.000374579	0.0945	6.2775	Carbonic anhydrase 1 OS=Homo sapiens OX=9606 GN=CA1 PE=1 SV=1
E9PM76	221	0	23707.1	2	4	0.000215256	0.0588	6.2692	Sulfotransferase OS=Homo sapiens OX=9606 GN=SULT1A2 PE=1 SV=1
X6RA14	253	0	28189.8	2	4	0.00018803	0.0672	6.2574	S-formylglutathione hydrolase OS=Homo sapiens OX=9606 GN=ESD PE=1 SV=1
P20930	4061	2	434904	2	3	8.78567e-06	0.0025	6.2462	Filaggrin OS=Homo sapiens OX=9606 GN=FLG PE=1 SV=3
P22894	467	2	53360.5	2	3	7.63996e-05	0.0364	6.2407	Neutrophil collagenase OS=Homo sapiens OX=9606 GN=MMP8 PE=1 SV=1
A0A0A0MRZ7	120	0	13270.5	1	2	0.000198215	0.1083	6.2399	Immunoglobulin kappa variable 2D-26 OS=Homo sapiens OX=9606 GN=IGKV2D-26 PE=3 SV=1
P01615	120	0	12930.4	1	2	0.000198215	0.1083	6.2399	Immunoglobulin kappa variable 2D-28 OS=Homo sapiens OX=9606 GN=IGKV2D-28 PE=1 SV=2
A0A087X0Q4	104	0	11408.5	1	2	0.000228709	0.125	6.2399	Immunoglobulin kappa variable 2-40 OS=Homo sapiens OX=9606 GN=IGKV2-40 PE=1 SV=1
A0A075B6S2	120	0	13116.6	1	2	0.000198215	0.1083	6.2399	Immunoglobulin kappa variable 2D-29 OS=Homo sapiens OX=9606 GN=IGKV2D-29 PE=3 SV=1
A0A075B6P5	120	0	12930.4	1	2	0.000198215	0.1083	6.2399	Immunoglobulin kappa variable 2-28 OS=Homo sapiens OX=9606 GN=IGKV2-28 PE=3 SV=1
P06310	120	0	13158.5	1	2	0.000198215	0.1083	6.2399	Immunoglobulin kappa variable 2-30 OS=Homo sapiens OX=9606 GN=IGKV2-30 PE=3 SV=2
A2NJV5	120	0	13058.6	1	2	0.000198215	0.1083	6.2399	Immunoglobulin kappa variable 2-29 OS=Homo sapiens OX=9606 GN=IGKV2-29 PE=3 SV=2
P01614	121	0	13283.6	1	2	0.000196576	0.1074	6.2399	Immunoglobulin kappa variable 2D-40 OS=Homo sapiens OX=9606 GN=IGKV2D-40 PE=1 SV=2
A0A087WW87	121	0	13283.6	1	2	0.000196576	0.1074	6.2399	Immunoglobulin kappa variable 2-40 OS=Homo sapiens OX=9606 GN=IGKV2-40 PE=3 SV=2; Additional IDs concatenated into MaxParsimony group: P01614, P01615, A0A075B6S2, A0A075B6P5, P06310, A2NJV5, A0A075B6S6, A0A0A0MRZ7, A0A087X0Q4
A0A075B6S6	120	0	13188.5	1	2	0.000198215	0.1083	6.2399	Immunoglobulin kappa variable 2D-30 OS=Homo sapiens OX=9606 GN=IGKV2D-30 PE=3 SV=1
A0A140T954	366	0	39823.8	1	2	6.49884e-05	0.041	6.2332	Valyl-tRNA synthetase 1 (Fragment) OS=Homo sapiens OX=9606 GN=VARS1 PE=1 SV=1
A0A140T904	95	0	9725.2	1	2	0.000250376	0.1579	6.2332	Valyl-tRNA synthetase 1 (Fragment) OS=Homo sapiens OX=9606 GN=VARS1 PE=1 SV=1
P26640	1264	0	140369	1	2	1.88178e-05	0.0119	6.2332	Valine--tRNA ligase OS=Homo sapiens OX=9606 GN=VARS PE=1 SV=4; Additional IDs concatenated into MaxParsimony group: A0A140T936, A0A140T954, A0A0G2JJT9, A2ABF4, A0A140T904
A2ABF4	174	0	18084.5	1	2	0.0001367	0.0862	6.2332	Valyl-tRNA synthetase 1 (Fragment) OS=Homo sapiens OX=9606 GN=VARS1 PE=1 SV=1
A0A140T936	1183	0	131842	1	2	2.01063e-05	0.0127	6.2332	Valyl-tRNA synthetase 1 (Fragment) OS=Homo sapiens OX=9606 GN=VARS1 PE=1 SV=1
A0A0G2JJT9	174	0	18074.5	1	2	0.0001367	0.0862	6.2332	Valyl-tRNA synthetase 1 (Fragment) OS=Homo sapiens OX=9606 GN=VARS1 PE=1 SV=1
P05543	415	1	46276.6	1	2	5.73151e-05	0.0241	6.2324	Thyroxine-binding globulin OS=Homo sapiens OX=9606 GN=SERPINA7 PE=1 SV=2
P02771	609	0	68615	2	3	5.85856e-05	0.0427	6.226	Alpha-fetoprotein OS=Homo sapiens OX=9606 GN=AFP PE=1 SV=1
J3KMX3	622	0	70385.8	2	3	5.73611e-05	0.0418	6.226	Alpha-fetoprotein OS=Homo sapiens OX=9606 GN=AFP PE=1 SV=1; Additional IDs concatenated into MaxParsimony group: P02771
H7C1U0	308	0	34543.4	1	3	0.00011584	0.039	6.2248	Acylamino-acid-releasing enzyme (Fragment) OS=Homo sapiens OX=9606 GN=APEH PE=1 SV=1
C9JLK2	232	0	25994	1	3	0.000153787	0.0517	6.2248	Acylamino-acid-releasing enzyme (Fragment) OS=Homo sapiens OX=9606 GN=APEH PE=1 SV=1
H7C393	284	0	31866	1	3	0.000125629	0.0423	6.2248	Acylamino-acid-releasing enzyme (Fragment) OS=Homo sapiens OX=9606 GN=APEH PE=1 SV=1
F8WEW2	34	0	3573.7	1	2	0.000699581	0.4118	6.2165	Actin-related protein 3 OS=Homo sapiens OX=9606 GN=ACTR3 PE=1 SV=1
F8WE84	41	0	4339.1	1	2	0.00058014	0.3415	6.2165	Actin-related protein 3 OS=Homo sapiens OX=9606 GN=ACTR3 PE=1 SV=1
H0YLE5	187	0	21587	1	2	0.000127197	0.0642	6.214	Unconventional myosin-Ie (Fragment) OS=Homo sapiens OX=9606 GN=MYO1E PE=1 SV=1
J3KNE3	175	0	18327.5	1	3	0.000203878	0.0514	6.1949	Platelet-activating factor acetylhydrolase IB subunit beta (Fragment) OS=Homo sapiens OX=9606 GN=PAFAH1B2 PE=1 SV=1
P68402	229	0	25535.1	1	3	0.000155802	0.0393	6.1949	Platelet-activating factor acetylhydrolase IB subunit beta OS=Homo sapiens OX=9606 GN=PAFAH1B2 PE=1 SV=1; Additional IDs concatenated into MaxParsimony group: J3KNE3
A8MT21	291	0	32646.2	1	2	8.1738e-05	0.0378	6.1641	Keratin, type I cytoskeletal 15 OS=Homo sapiens OX=9606 GN=KRT15 PE=1 SV=1
P35900	424	0	48438.9	1	2	5.60985e-05	0.0259	6.1641	Keratin, type I cytoskeletal 20 OS=Homo sapiens OX=9606 GN=KRT20 PE=1 SV=1
contaminant_KERATIN11	424	0	48438.9	1	2	5.60985e-05	0.0259	6.1641
A0A3B3IS58	98	0	11273.8	1	2	0.000242712	0.1122	6.1641	Keratin, type I cytoskeletal 17 (Fragment) OS=Homo sapiens OX=9606 GN=KRT17 PE=1 SV=1
H3BNT7	177	0	20033.3	1	2	0.000134383	0.0621	6.1606	26S proteasome non-ATPase regulatory subunit 7 OS=Homo sapiens OX=9606 GN=PSMD7 PE=1 SV=1
H3BTM8	198	0	22313.2	1	2	0.00012013	0.0556	6.1606	26S proteasome non-ATPase regulatory subunit 7 OS=Homo sapiens OX=9606 GN=PSMD7 PE=1 SV=1
Q99880	126	0	13925.6	3	3	0.000283164	0.2698	6.1536	Histone H2B type 1-L OS=Homo sapiens OX=9606 GN=H2BC13 PE=1 SV=3
P57053	126	0	13917.6	3	3	0.000283164	0.2698	6.1536	Histone H2B type F-S OS=Homo sapiens OX=9606 GN=H2BFS PE=1 SV=2
Q5QNW6	126	0	13893.6	3	3	0.000283164	0.2698	6.1536	Histone H2B type 2-F OS=Homo sapiens OX=9606 GN=HIST2H2BF PE=1 SV=3
O60814	126	0	13863.6	3	3	0.000283164	0.2698	6.1536	Histone H2B type 1-K OS=Homo sapiens OX=9606 GN=H2BC12 PE=1 SV=3
Q93079	126	0	13865.5	3	3	0.000283164	0.2698	6.1536	Histone H2B type 1-H OS=Homo sapiens OX=9606 GN=HIST1H2BH PE=1 SV=3
P58876	126	0	13909.6	3	3	0.000283164	0.2698	6.1536	Histone H2B type 1-D OS=Homo sapiens OX=9606 GN=HIST1H2BD PE=1 SV=2
U3KQK0	166	0	18774.3	3	3	0.000214931	0.2048	6.1536	Histone H2B OS=Homo sapiens OX=9606 GN=H2BC15 PE=1 SV=1; Additional IDs concatenated into MaxParsimony group: Q99880, P57053, O60814, Q93079, P58876, P62807, Q5QNW6, Q99877, Q99879, Q8N257, Q16778, P23527, P33778, P06899
P62807	126	0	13879.5	3	3	0.000283164	0.2698	6.1536	Histone H2B type 1-C/E/F/G/I OS=Homo sapiens OX=9606 GN=H2BC4 PE=1 SV=4
Q99877	126	0	13895.5	3	3	0.000283164	0.2698	6.1536	Histone H2B type 1-N OS=Homo sapiens OX=9606 GN=H2BC15 PE=1 SV=3
Q99879	126	0	13962.6	3	3	0.000283164	0.2698	6.1536	Histone H2B type 1-M OS=Homo sapiens OX=9606 GN=H2BC14 PE=1 SV=3
P09486	303	0	34591.7	3	3	0.000117751	0.0792	6.1255	SPARC OS=Homo sapiens OX=9606 GN=SPARC PE=1 SV=1; Additional IDs concatenated into MaxParsimony group: F5GY03, E5RK62
F5GY03	149	0	17440.5	3	3	0.000239454	0.1611	6.1255	SPARC (Fragment) OS=Homo sapiens OX=9606 GN=SPARC PE=1 SV=1
F8WDT3	62	0	6950.4	1	2	0.000383641	0.2258	6.1245	Protein-L-isoaspartate(D-aspartate) O-methyltransferase OS=Homo sapiens OX=9606 GN=PCMT1 PE=1 SV=2
F8WAX2	72	0	8074.9	1	2	0.000330358	0.1944	6.1245	Protein-L-isoaspartate(D-aspartate) O-methyltransferase OS=Homo sapiens OX=9606 GN=PCMT1 PE=1 SV=2
F8WAV5	66	0	7256.7	1	2	0.00036039	0.2121	6.1245	Protein-L-isoaspartate(D-aspartate) O-methyltransferase OS=Homo sapiens OX=9606 GN=PCMT1 PE=1 SV=2
H7C4X2	38	0	4136	1	2	0.000625941	0.3684	6.1245	Protein-L-isoaspartate(D-aspartate) O-methyltransferase OS=Homo sapiens OX=9606 GN=PCMT1 PE=1 SV=2
P00746	253	0	26997.9	1	2	9.40148e-05	0.0711	6.1042	Complement factor D OS=Homo sapiens OX=9606 GN=CFD PE=1 SV=5
K7ERG9	260	0	27827.2	1	2	9.14837e-05	0.0692	6.1042	Complement factor D OS=Homo sapiens OX=9606 GN=CFD PE=1 SV=1; Additional IDs concatenated into MaxParsimony group: P00746
P43034	410	1	46590.1	1	2	5.8014e-05	0.039	6.1027	Platelet-activating factor acetylhydrolase IB subunit alpha OS=Homo sapiens OX=9606 GN=PAFAH1B1 PE=1 SV=2
A0A2R8YGW2	222	0	24820.8	2	3	0.000160715	0.0676	6.1013	Chloride intracellular channel protein 5 OS=Homo sapiens OX=9606 GN=CLIC5 PE=1 SV=1
Q9NZA1	410	0	46455.7	2	3	8.7021e-05	0.0366	6.1013	Chloride intracellular channel protein 5 OS=Homo sapiens OX=9606 GN=CLIC5 PE=1 SV=3
Q9Y696	253	0	28735.7	2	3	0.000141022	0.0593	6.1013	Chloride intracellular channel protein 4 OS=Homo sapiens OX=9606 GN=CLIC4 PE=1 SV=4
A0A2R8Y4M1	200	0	22252.4	2	3	0.000178393	0.075	6.1013	Chloride intracellular channel protein 5 OS=Homo sapiens OX=9606 GN=CLIC5 PE=1 SV=1
A0A2R8Y615	242	0	27346.1	2	3	0.000147432	0.062	6.1013	Chloride intracellular channel protein OS=Homo sapiens OX=9606 GN=CLIC5 PE=1 SV=1
Q03013	218	0	25526.8	1	2	0.000109109	0.0596	6.0998	Glutathione S-transferase Mu 4 OS=Homo sapiens OX=9606 GN=GSTM4 PE=1 SV=3
B9ZVX7	149	0	17360.6	1	2	0.000159636	0.0872	6.0998	Glutathione S-transferase Mu 1 OS=Homo sapiens OX=9606 GN=GSTM1 PE=1 SV=1
A0A0A0MR85	218	0	25528.8	1	2	0.000109109	0.0596	6.0998	Glutathione S-transferase Mu 4 OS=Homo sapiens OX=9606 GN=GSTM4 PE=1 SV=1
P09488	218	0	25677	1	2	0.000109109	0.0596	6.0998	Glutathione S-transferase Mu 1 OS=Homo sapiens OX=9606 GN=GSTM1 PE=1 SV=3
H3BRM6	102	0	11960.9	1	2	0.000233194	0.1275	6.0998	Glutathione S-transferase Mu 1 (Fragment) OS=Homo sapiens OX=9606 GN=GSTM1 PE=1 SV=1
E7EWW9	237	0	27581	1	2	0.000100362	0.0549	6.0998	Glutathione S-transferase Mu 1 OS=Homo sapiens OX=9606 GN=GSTM1 PE=1 SV=1; Additional IDs concatenated into MaxParsimony group: A0A0A0MR85, P09488, Q03013, A6NNT0, B9ZVX7, H3BRM6
A6NNT0	202	0	22985.5	1	2	0.000117751	0.0644	6.0998	Glutathione S-transferase OS=Homo sapiens OX=9606 GN=GSTM4 PE=1 SV=1
H7C1S1	146	0	17189	1	2	0.000162916	0.1027	6.0872	Neutrophil cytosol factor 1 (Fragment) OS=Homo sapiens OX=9606 GN=NCF1 PE=1 SV=2
Q14532	448	0	50292.1	1	3	7.96398e-05	0.0156	6.067	Keratin, type I cuticular Ha2 OS=Homo sapiens OX=9606 GN=KRT32 PE=2 SV=3
F8VZY9	391	0	43729.3	1	3	9.12497e-05	0.0179	6.067	Keratin, type I cytoskeletal 18 OS=Homo sapiens OX=9606 GN=KRT18 PE=1 SV=1
C4AM86	425	0	47543.1	1	3	8.39497e-05	0.0165	6.067	Keratin, type I cuticular Ha5 OS=Homo sapiens OX=9606 GN=KRT35 PE=1 SV=1
O76013	467	0	52196	1	3	7.63996e-05	0.015	6.067	Keratin, type I cuticular Ha6 OS=Homo sapiens OX=9606 GN=KRT36 PE=2 SV=1
O76014	449	0	49697.2	1	3	7.94624e-05	0.0156	6.067	Keratin, type I cuticular Ha7 OS=Homo sapiens OX=9606 GN=KRT37 PE=3 SV=3
O76015	456	0	50429.4	1	3	7.82426e-05	0.0154	6.067	Keratin, type I cuticular Ha8 OS=Homo sapiens OX=9606 GN=KRT38 PE=1 SV=3
contaminant_KERATIN09	429	0	47879.5	1	3	8.3167e-05	0.0163	6.067
Q92764	455	0	50310.5	1	3	7.84146e-05	0.0154	6.067	Keratin, type I cuticular Ha5 OS=Homo sapiens OX=9606 GN=KRT35 PE=2 SV=5
P05783	430	0	48010.5	1	3	8.29735e-05	0.0163	6.067	Keratin, type I cytoskeletal 18 OS=Homo sapiens OX=9606 GN=KRT18 PE=1 SV=2
K7EK18	195	0	22184.6	2	3	0.000182967	0.0923	6.0497	Septin-9 (Fragment) OS=Homo sapiens OX=9606 GN=SEPTIN9 PE=1 SV=1
K7EL40	209	0	23937.6	2	3	0.000170711	0.0861	6.0497	Septin-9 (Fragment) OS=Homo sapiens OX=9606 GN=SEPTIN9 PE=1 SV=1
Q9UHD8	586	0	65342.8	2	3	6.0885e-05	0.0307	6.0497	Septin-9 OS=Homo sapiens OX=9606 GN=SEPTIN9 PE=1 SV=2; Additional IDs concatenated into MaxParsimony group: B5MCX3, K7EL40, K7EK18, H7C2Y0, C9J2Q4, H7C310
H3BND3	149	0	17101	1	2	0.000159636	0.1208	6.0436	Cleavage and polyadenylation-specificity factor subunit 5 (Fragment) OS=Homo sapiens OX=9606 GN=NUDT21 PE=1 SV=8
O43809	227	0	26192.7	1	2	0.000104783	0.0793	6.0436	Cleavage and polyadenylation specificity factor subunit 5 OS=Homo sapiens OX=9606 GN=NUDT21 PE=1 SV=1; Additional IDs concatenated into MaxParsimony group: H3BND3, H3BV41
H3BV41	71	0	8070.3	1	2	0.000335011	0.2535	6.0436	Cleavage and polyadenylation-specificity factor subunit 5 (Fragment) OS=Homo sapiens OX=9606 GN=NUDT21 PE=1 SV=1
H0YF44	109	0	12131.2	1	2	0.000218218	0.1009	6.0317	N-acetyl-D-glucosamine kinase (Fragment) OS=Homo sapiens OX=9606 GN=NAGK PE=1 SV=1
E7EX84	182	0	20639.4	1	2	0.000130691	0.0769	6.0275	Myosin-2 (Fragment) OS=Homo sapiens OX=9606 GN=MYH2 PE=1 SV=1
O14966	203	0	23122.4	1	2	0.000117171	0.0542	6.0129	Ras-related protein Rab-7L1 OS=Homo sapiens OX=9606 GN=RAB29 PE=1 SV=1
P57729	211	0	23679	1	2	0.000112729	0.0521	6.0129	Ras-related protein Rab-38 OS=Homo sapiens OX=9606 GN=RAB38 PE=1 SV=1
C9J9C1	395	0	43150.2	2	3	9.03256e-05	0.0532	5.976	Serine/threonine-protein phosphatase 2A 65 kDa regulatory subunit A alpha isoform (Fragment) OS=Homo sapiens OX=9606 GN=PPP2R1A PE=1 SV=2
H0YC23	124	0	13843.6	1	2	0.000191821	0.1129	5.973	Serine/threonine-protein phosphatase 2A catalytic subunit beta isoform (Fragment) OS=Homo sapiens OX=9606 GN=PPP2CB PE=1 SV=1
H0Y5E8	115	0	13050.8	1	2	0.000206833	0.1043	5.9711	GTP-binding protein SAR1a (Fragment) OS=Homo sapiens OX=9606 GN=SAR1A PE=1 SV=1
U3KQP4	73	0	8098.9	2	4	0.000651664	0.1233	5.9622	Gamma-enolase (Fragment) OS=Homo sapiens OX=9606 GN=ENO2 PE=1 SV=1
P01042	644	1	71894.1	1	3	5.54016e-05	0.014	5.9615	Kininogen-1 OS=Homo sapiens OX=9606 GN=KNG1 PE=1 SV=2
E9PSF4	103	0	11147	2	3	0.000346394	0.2233	5.959	40S ribosomal protein S3 OS=Homo sapiens OX=9606 GN=RPS3 PE=1 SV=1
A8MU58	242	0	26724.9	1	4	0.000196576	0.0372	5.9452	Aminoacyl tRNA synthase complex-interacting multifunctional protein 2 OS=Homo sapiens OX=9606 GN=AIMP2 PE=1 SV=2
Q13155	320	0	35308.3	1	4	0.000148661	0.0281	5.9452	Aminoacyl tRNA synthase complex-interacting multifunctional protein 2 OS=Homo sapiens OX=9606 GN=AIMP2 PE=1 SV=2; Additional IDs concatenated into MaxParsimony group: A8MU58
I3L312	208	0	22990	2	3	0.000171532	0.101	5.9333	Protein disulfide-isomerase (Fragment) OS=Homo sapiens OX=9606 GN=P4HB PE=1 SV=2
F8WE04	186	0	20375.5	1	2	0.00012788	0.0538	5.9168	Heat shock protein beta-1 OS=Homo sapiens OX=9606 GN=HSPB1 PE=1 SV=1
K7EJH8	182	0	21398.9	1	2	0.000130691	0.0549	5.9002	Alpha-actinin-4 (Fragment) OS=Homo sapiens OX=9606 GN=ACTN4 PE=1 SV=1
K7EIP6	27	0	2783.3	1	2	0.000880954	0.4444	5.8987	Uncharacterized protein (Fragment) OS=Homo sapiens OX=9606 PE=4 SV=1
P99999	105	0	11723.1	2	3	0.000339796	0.181	5.8832	Cytochrome c OS=Homo sapiens OX=9606 GN=CYCS PE=1 SV=2; Additional IDs concatenated into MaxParsimony group: C9JFR7
C9JFR7	101	0	11307.9	2	3	0.000353254	0.1881	5.8832	Cytochrome c (Fragment) OS=Homo sapiens OX=9606 GN=CYCS PE=1 SV=1
B3KQV6	410	0	45556.8	2	3	8.7021e-05	0.0512	5.8513	Serine/threonine-protein phosphatase 2A 65 kDa regulatory subunit A alpha isoform OS=Homo sapiens OX=9606 GN=PPP2R1A PE=1 SV=1
O00231	422	1	47416	1	2	5.63643e-05	0.0355	5.8491	26S proteasome non-ATPase regulatory subunit 11 OS=Homo sapiens OX=9606 GN=PSMD11 PE=1 SV=3
H0YAS8	140	0	16151.2	1	2	0.000169898	0.1643	5.8474	Clusterin (Fragment) OS=Homo sapiens OX=9606 GN=CLU PE=1 SV=1
Q5TBR1	140	0	15388	1	2	0.000169898	0.1286	5.8254	Sialic acid synthase (Fragment) OS=Homo sapiens OX=9606 GN=NANS PE=1 SV=1
Q5TBR0	115	0	12372.5	1	2	0.000206833	0.1565	5.8254	Sialic acid synthase (Fragment) OS=Homo sapiens OX=9606 GN=NANS PE=1 SV=1
Q5SX91	203	0	23082.1	1	3	0.000175757	0.0493	5.8218	Rab GDP dissociation inhibitor (Fragment) OS=Homo sapiens OX=9606 GN=GDI2 PE=1 SV=1
Q5JR07	127	0	14357.2	2	2	0.000187289	0.2047	5.8115	Rho-related GTP-binding protein RhoC (Fragment) OS=Homo sapiens OX=9606 GN=RHOC PE=1 SV=1
E9PQH6	169	0	19193.7	2	2	0.000140744	0.1538	5.8115	Rho-related GTP-binding protein RhoC (Fragment) OS=Homo sapiens OX=9606 GN=RHOC PE=1 SV=1
Q5JR05	199	0	21962.3	2	2	0.000119526	0.1307	5.8115	Rho-related GTP-binding protein RhoC OS=Homo sapiens OX=9606 GN=RHOC PE=4 SV=1
C9JX21	187	0	21132.8	2	2	0.000127197	0.139	5.8115	Transforming protein RhoA OS=Homo sapiens OX=9606 GN=RHOA PE=1 SV=1
C9JNR4	138	0	15696	2	2	0.000172361	0.1884	5.8115	Transforming protein RhoA (Fragment) OS=Homo sapiens OX=9606 GN=RHOA PE=1 SV=2
H0Y4Z6	245	0	27522.8	1	3	0.000145627	0.0327	5.7893	Alpha-1,4 glucan phosphorylase (Fragment) OS=Homo sapiens OX=9606 GN=PYGB PE=1 SV=1
P40227	531	2	57969.6	2	3	6.71914e-05	0.0395	5.7886	T-complex protein 1 subunit zeta OS=Homo sapiens OX=9606 GN=CCT6A PE=1 SV=3
P63162	240	0	24580	2	3	0.000148661	0.0625	5.7845	Small nuclear ribonucleoprotein-associated protein N OS=Homo sapiens OX=9606 GN=SNRPN PE=1 SV=1; Additional IDs concatenated into MaxParsimony group: P14678, J3QLE5, Q92611
P14678	240	0	24575.7	2	3	0.000148661	0.0625	5.7845	Small nuclear ribonucleoprotein-associated proteins B and B' OS=Homo sapiens OX=9606 GN=SNRPB PE=1 SV=2
J3QLE5	169	0	17517.3	2	3	0.000211116	0.0888	5.7845	Small nuclear ribonucleoprotein-associated protein N (Fragment) OS=Homo sapiens OX=9606 GN=SNRPN PE=1 SV=1
I3L425	87	0	9079.6	1	2	0.000273399	0.1609	5.7312	Pigment epithelium-derived factor (Fragment) OS=Homo sapiens OX=9606 GN=SERPINF1 PE=1 SV=1
I3L1U4	114	0	12000.1	1	2	0.000208647	0.1228	5.7312	Pigment epithelium-derived factor OS=Homo sapiens OX=9606 GN=SERPINF1 PE=1 SV=1
I3L3X0	95	0	10322.4	2	3	0.000375564	0.2632	5.7199	Zymogen granule protein 16 homolog B (Fragment) OS=Homo sapiens OX=9606 GN=ZG16B PE=1 SV=1
I3L1H9	69	0	7460	2	3	0.000517082	0.3623	5.7199	Zymogen granule protein 16 homolog B (Fragment) OS=Homo sapiens OX=9606 GN=ZG16B PE=1 SV=1
H0Y9P0	83	0	8740.3	2	2	0.000286575	0.3373	5.688	Receptor of-activated protein C kinase 1 (Fragment) OS=Homo sapiens OX=9606 GN=RACK1 PE=1 SV=1
D6RF23	101	0	11221.6	2	2	0.000235502	0.2772	5.688	Receptor of-activated protein C kinase 1 OS=Homo sapiens OX=9606 GN=RACK1 PE=1 SV=1
A0A3B3IU89	682	0	77078.6	2	3	5.23147e-05	0.0293	5.6712	Coatomer subunit alpha (Fragment) OS=Homo sapiens OX=9606 GN=COPA PE=1 SV=1
P53621	1224	0	138240	2	3	2.91492e-05	0.0163	5.6712	Coatomer subunit alpha OS=Homo sapiens OX=9606 GN=COPA PE=1 SV=2; Additional IDs concatenated into MaxParsimony group: A0A3B3IT15, A0A3B3IS84, A0A3B3ISC6, A0A3B3IU89
A0A3B3IS84	1204	0	136006	2	3	2.96334e-05	0.0166	5.6712	Coatomer subunit alpha OS=Homo sapiens OX=9606 GN=COPA PE=1 SV=1
A0A3B3IT15	1204	0	135916	2	3	2.96334e-05	0.0166	5.6712	Coatomer subunit alpha OS=Homo sapiens OX=9606 GN=COPA PE=1 SV=1
A0A3B3ISC6	1024	0	114779	2	3	3.48424e-05	0.0195	5.6712	Coatomer subunit alpha (Fragment) OS=Homo sapiens OX=9606 GN=COPA PE=1 SV=1
Q9UL46	239	0	27366.3	1	2	9.9522e-05	0.0502	5.67	Proteasome activator complex subunit 2 OS=Homo sapiens OX=9606 GN=PSME2 PE=1 SV=4
A0A087X1Z3	254	0	29090.3	1	2	9.36447e-05	0.0472	5.67	Proteasome activator complex subunit 2 OS=Homo sapiens OX=9606 GN=PSME2 PE=1 SV=1; Additional IDs concatenated into MaxParsimony group: Q9UL46, H0YM70
H0YM70	228	0	25976.6	1	2	0.000104323	0.0526	5.67	Proteasome activator complex subunit 2 OS=Homo sapiens OX=9606 GN=PSME2 PE=1 SV=1
Q5T085	226	0	25536.4	1	2	0.000105247	0.0442	5.6152	Alpha-amylase 1 (Fragment) OS=Homo sapiens OX=9606 GN=AMY1B PE=1 SV=1
A0A024QZX5	380	0	42978.2	1	2	6.25941e-05	0.0395	5.6003	Serpin B6 OS=Homo sapiens OX=9606 GN=SERPINB6 PE=1 SV=1
A0A2R8Y517	77	0	8039.9	1	2	0.000308906	0.1948	5.6003	Serpin B6 (Fragment) OS=Homo sapiens OX=9606 GN=SERPINB6 PE=1 SV=1
P35237	376	0	42576	1	2	6.326e-05	0.0399	5.6003	Serpin B6 OS=Homo sapiens OX=9606 GN=SERPINB6 PE=1 SV=3
A0A087X1N8	395	0	44775.2	1	2	6.02171e-05	0.038	5.6003	Serpin B6 OS=Homo sapiens OX=9606 GN=SERPINB6 PE=1 SV=1; Additional IDs concatenated into MaxParsimony group: A0A024QZX5, P35237, A0A2R8Y517, A0A2R8YDD0
A0A2R8YDD0	61	0	6485.2	1	2	0.00038993	0.2459	5.6003	Serpin B6 (Fragment) OS=Homo sapiens OX=9606 GN=SERPINB6 PE=1 SV=1
H7C3T4	161	1	18298.3	2	3	0.000221606	0.0497	5.5951	Peroxiredoxin-4 (Fragment) OS=Homo sapiens OX=9606 GN=PRDX4 PE=1 SV=1
H7C540	173	0	18897.8	1	2	0.00013749	0.0983	5.5787	Ribose-phosphate pyrophosphokinase 2 (Fragment) OS=Homo sapiens OX=9606 GN=PRPS2 PE=1 SV=1
Q9H2L5	321	0	36706.8	1	2	7.40989e-05	0.0467	5.5626	Ras association domain-containing protein 4 OS=Homo sapiens OX=9606 GN=RASSF4 PE=1 SV=2
P50749	326	0	37748.5	1	2	7.29624e-05	0.046	5.5626	Ras association domain-containing protein 2 OS=Homo sapiens OX=9606 GN=RASSF2 PE=1 SV=1; Additional IDs concatenated into MaxParsimony group: Q9H2L5
K7ESF4	209	0	22752.2	1	2	0.000113807	0.0861	5.5466	Uncharacterized protein (Fragment) OS=Homo sapiens OX=9606 PE=4 SV=1
P02748	559	1	63114.7	1	2	4.25505e-05	0.0215	5.5164	Complement component C9 OS=Homo sapiens OX=9606 GN=C9 PE=1 SV=2
D6RCN3	35	0	3692.8	1	2	0.000679593	0.3429	5.5133	Annexin A5 OS=Homo sapiens OX=9606 GN=ANXA5 PE=1 SV=1
A0A140T974	90	0	9537.1	1	2	0.000264286	0.1222	5.4607	Flotillin (Fragment) OS=Homo sapiens OX=9606 GN=FLOT1 PE=1 SV=1
B7ZKJ8	935	0	103798	2	2	2.54393e-05	0.0246	5.4338	ITIH4 protein OS=Homo sapiens OX=9606 GN=ITIH4 PE=1 SV=1
V9GZ54	103	0	12097.3	2	3	0.000346394	0.1456	5.422	Moesin (Fragment) OS=Homo sapiens OX=9606 GN=MSN PE=1 SV=1
O00743	305	2	35103.5	2	3	0.000116979	0.059	5.3965	Serine/threonine-protein phosphatase 6 catalytic subunit OS=Homo sapiens OX=9606 GN=PPP6C PE=1 SV=1
C9JQM9	135	0	15254.1	1	2	0.000176191	0.0741	5.3947	Aspartyl-tRNA synthetase 1 (Fragment) OS=Homo sapiens OX=9606 GN=DARS1 PE=1 SV=1
C9J7S3	175	0	19837.5	1	2	0.000135919	0.0571	5.3947	Aspartyl-tRNA synthetase 1 (Fragment) OS=Homo sapiens OX=9606 GN=DARS1 PE=1 SV=8
G3V2J8	174	0	20121.1	1	2	0.0001367	0.0575	5.3915	Heat shock protein HSP 90-alpha (Fragment) OS=Homo sapiens OX=9606 GN=HSP90AA1 PE=1 SV=1
Q58FF6	505	0	58209.6	1	2	4.71005e-05	0.0198	5.3915	Putative heat shock protein HSP 90-beta 4 OS=Homo sapiens OX=9606 GN=HSP90AB4P PE=5 SV=1
E9PML7	236	0	25993.6	1	2	0.000100787	0.0975	5.3896	Deoxyribose-phosphate aldolase (Fragment) OS=Homo sapiens OX=9606 GN=DERA PE=1 SV=1
E9PPK3	98	0	10496.4	1	2	0.000242712	0.2347	5.3896	Deoxyribose-phosphate aldolase (Fragment) OS=Homo sapiens OX=9606 GN=DERA PE=1 SV=1
E9PMH9	163	0	17545.1	1	2	0.000145925	0.1411	5.3896	Deoxyribose-phosphate aldolase (Fragment) OS=Homo sapiens OX=9606 GN=DERA PE=1 SV=1
K7EP84	28	0	3151.6	1	2	0.000849491	0.4643	5.3804	Beta-enolase (Fragment) OS=Homo sapiens OX=9606 GN=ENO3 PE=1 SV=1
E5RG95	154	0	16428.8	1	2	0.000154453	0.0844	5.3804	Beta-enolase (Fragment) OS=Homo sapiens OX=9606 GN=ENO3 PE=1 SV=1
E5RJH5	58	0	6384.2	1	2	0.000410099	0.2241	5.3804	Beta-enolase OS=Homo sapiens OX=9606 GN=ENO3 PE=1 SV=1
E5RI09	148	0	15770.4	1	2	0.000160715	0.0878	5.3804	Beta-enolase (Fragment) OS=Homo sapiens OX=9606 GN=ENO3 PE=1 SV=1
P02458	1487	1	141680	1	2	1.59958e-05	0.0101	5.3647	Collagen alpha-1(II) chain OS=Homo sapiens OX=9606 GN=COL2A1 PE=1 SV=3
H3BQK6	220	0	25076.1	1	3	0.000162176	0.0727	5.3559	Major vault protein (Fragment) OS=Homo sapiens OX=9606 GN=MVP PE=1 SV=1
H3BUK7	107	0	12330.4	1	3	0.000333445	0.1495	5.3559	Major vault protein (Fragment) OS=Homo sapiens OX=9606 GN=MVP PE=1 SV=1
Q14764	893	0	99247.9	1	3	3.99537e-05	0.0179	5.3559	Major vault protein OS=Homo sapiens OX=9606 GN=MVP PE=1 SV=4; Additional IDs concatenated into MaxParsimony group: H3BQK6, H3BRL2, H3BNF6, H3BUK7
H3BRL2	148	0	16829.7	1	3	0.000241072	0.1081	5.3559	Major vault protein (Fragment) OS=Homo sapiens OX=9606 GN=MVP PE=1 SV=8
H3BNF6	144	0	16462.5	1	3	0.000247768	0.1111	5.3559	Major vault protein (Fragment) OS=Homo sapiens OX=9606 GN=MVP PE=1 SV=1
M0QXU2	117	0	13093.3	1	2	0.000203297	0.094	5.3515	Unconventional myosin-If (Fragment) OS=Homo sapiens OX=9606 GN=MYO1F PE=1 SV=2
P40306	273	2	28900.1	2	3	0.000130691	0.0623	5.3434	Proteasome subunit beta type-10 OS=Homo sapiens OX=9606 GN=PSMB10 PE=1 SV=1
O95466	1100	2	121759	2	3	3.24351e-05	0.0255	5.3393	Formin-like protein 1 OS=Homo sapiens OX=9606 GN=FMNL1 PE=1 SV=3
P07205	417	0	44749.3	1	2	5.70402e-05	0.0432	5.3293	Phosphoglycerate kinase 2 OS=Homo sapiens OX=9606 GN=PGK2 PE=1 SV=3
P12532	417	0	46989.2	1	2	5.70402e-05	0.0384	5.3231	Creatine kinase U-type, mitochondrial OS=Homo sapiens OX=9606 GN=CKMT1A PE=1 SV=1
H0YJK0	90	0	9795.2	1	2	0.000264286	0.1778	5.3231	Creatine kinase B-type (Fragment) OS=Homo sapiens OX=9606 GN=CKB PE=1 SV=1
P17540	419	0	47456.3	1	2	5.67679e-05	0.0382	5.3231	Creatine kinase S-type, mitochondrial OS=Homo sapiens OX=9606 GN=CKMT2 PE=1 SV=2
H0YJG0	179	0	20116.4	1	2	0.000132881	0.0894	5.3231	Creatine kinase B-type (Fragment) OS=Homo sapiens OX=9606 GN=CKB PE=1 SV=1
E9PIA9	63	0	7175.6	1	3	0.000566327	0.1587	5.323	Calpain-1 catalytic subunit (Fragment) OS=Homo sapiens OX=9606 GN=CAPN1 PE=1 SV=1
K7ENW6	162	0	18603.1	1	2	0.000146826	0.0679	5.296	Keratin, type I cytoskeletal 16 (Fragment) OS=Homo sapiens OX=9606 GN=KRT16 PE=1 SV=1
P07864	332	0	36270.2	1	2	7.16438e-05	0.0361	5.2874	L-lactate dehydrogenase C chain OS=Homo sapiens OX=9606 GN=LDHC PE=1 SV=4
F5H155	225	0	24558.7	1	2	0.000105714	0.0533	5.2874	L-lactate dehydrogenase OS=Homo sapiens OX=9606 GN=LDHC PE=1 SV=1
F5H5G7	183	0	19977.3	1	2	0.000129977	0.0656	5.2874	L-lactate dehydrogenase OS=Homo sapiens OX=9606 GN=LDHC PE=1 SV=1
G3XAP5	241	0	26248.7	1	2	9.86961e-05	0.0498	5.2874	L-lactate dehydrogenase OS=Homo sapiens OX=9606 GN=LDHC PE=1 SV=1
F5H245	318	0	34765.4	1	2	7.4798e-05	0.0377	5.2874	L-lactate dehydrogenase OS=Homo sapiens OX=9606 GN=LDHC PE=1 SV=1
H0Y4R1	470	0	51020.3	1	2	5.0608e-05	0.0234	5.2744	Inosine-5'-monophosphate dehydrogenase 2 (Fragment) OS=Homo sapiens OX=9606 GN=IMPDH2 PE=1 SV=1
P12268	514	0	55751.6	1	2	4.62758e-05	0.0214	5.2744	Inosine-5'-monophosphate dehydrogenase 2 OS=Homo sapiens OX=9606 GN=IMPDH2 PE=1 SV=2; Additional IDs concatenated into MaxParsimony group: H0Y4R1
F8VZY0	1154	0	129543	1	2	2.06116e-05	0.0095	5.2741	Myosin-binding protein C, slow-type OS=Homo sapiens OX=9606 GN=MYBPC1 PE=1 SV=1
Q00872	1141	0	128196	1	2	2.08464e-05	0.0096	5.2741	Myosin-binding protein C, slow-type OS=Homo sapiens OX=9606 GN=MYBPC1 PE=1 SV=2
F8VZE0	1132	0	127521	1	2	2.10121e-05	0.0097	5.2741	Myosin-binding protein C, slow-type OS=Homo sapiens OX=9606 GN=MYBPC1 PE=1 SV=1
G3V1V7	1024	0	115408	1	2	2.32283e-05	0.0107	5.2741	Myosin binding protein C, slow type, isoform CRA_e OS=Homo sapiens OX=9606 GN=MYBPC1 PE=1 SV=1
P08582	738	0	80145.3	1	3	4.8345e-05	0.0095	5.2511	Melanotransferrin OS=Homo sapiens OX=9606 GN=MELTF PE=1 SV=2
C9JVG0	134	0	14663	1	3	0.000266258	0.0522	5.2511	Serotransferrin (Fragment) OS=Homo sapiens OX=9606 GN=TF PE=1 SV=1
A0A2R8Y5E5	58	0	6163.1	1	2	0.000410099	0.1897	5.2322	Glutathione S-transferase P OS=Homo sapiens OX=9606 GN=GSTP1 PE=1 SV=1
Q16563	259	0	28528.7	1	2	9.18369e-05	0.0425	5.231	Synaptophysin-like protein 1 OS=Homo sapiens OX=9606 GN=SYPL1 PE=1 SV=1; Additional IDs concatenated into MaxParsimony group: C9JYN0, A0A0U1RQT9
C9JYN0	224	0	24749.7	1	2	0.000106186	0.0491	5.231	Synaptophysin-like protein 1 OS=Homo sapiens OX=9606 GN=SYPL1 PE=1 SV=1
A0A0U1RQT9	135	0	14939.2	1	2	0.000176191	0.0815	5.231	Synaptophysin-like protein 1 (Fragment) OS=Homo sapiens OX=9606 GN=SYPL1 PE=1 SV=1
P30613	574	0	61773.5	1	2	4.14386e-05	0.0192	5.2267	Pyruvate kinase PKLR OS=Homo sapiens OX=9606 GN=PKLR PE=1 SV=2
P08697	491	0	54513.1	1	2	4.84435e-05	0.0224	5.2132	Alpha-2-antiplasmin OS=Homo sapiens OX=9606 GN=SERPINF2 PE=1 SV=3; Additional IDs concatenated into MaxParsimony group: A0A0G2JPA8, C9JMH6, A0A0J9YY65
A0A0G2JPA8	427	0	47888.6	1	2	5.57043e-05	0.0258	5.2132	Alpha-2-antiplasmin OS=Homo sapiens OX=9606 GN=SERPINF2 PE=1 SV=1
C9JMH6	255	0	27787.3	1	2	9.32775e-05	0.0431	5.2132	Alpha-2-antiplasmin (Fragment) OS=Homo sapiens OX=9606 GN=SERPINF2 PE=1 SV=1
A0A0J9YY65	255	0	27817.3	1	2	9.32775e-05	0.0431	5.2132	Alpha-2-antiplasmin (Fragment) OS=Homo sapiens OX=9606 GN=SERPINF2 PE=1 SV=1
I3L4M2	117	0	13464	2	3	0.000304946	0.1453	5.2117	Protein disulfide-isomerase (Fragment) OS=Homo sapiens OX=9606 GN=P4HB PE=1 SV=1
P00390	522	1	56202.9	1	2	4.55666e-05	0.023	5.1992	Glutathione reductase, mitochondrial OS=Homo sapiens OX=9606 GN=GSR PE=1 SV=2
E9PQ35	144	0	15944.2	1	2	0.000165179	0.0903	5.1549	T-complex protein 1 subunit gamma (Fragment) OS=Homo sapiens OX=9606 GN=CCT3 PE=1 SV=1
E9PRC8	234	0	25972.5	1	2	0.000101649	0.0556	5.1549	T-complex protein 1 subunit gamma (Fragment) OS=Homo sapiens OX=9606 GN=CCT3 PE=1 SV=1
Q5SZX6	276	0	30723.6	1	2	8.61803e-05	0.0471	5.1549	T-complex protein 1 subunit gamma (Fragment) OS=Homo sapiens OX=9606 GN=CCT3 PE=1 SV=1
A0A2R8YEP4	245	0	26297.4	1	2	9.70847e-05	0.0612	5.15	Flavin reductase (NADPH) OS=Homo sapiens OX=9606 GN=BLVRB PE=1 SV=1; Additional IDs concatenated into MaxParsimony group: P30043, M0R192, M0QZL1, A0A2R8Y7Y9
P30043	206	0	22087.4	1	2	0.000115465	0.0728	5.15	Flavin reductase (NADPH) OS=Homo sapiens OX=9606 GN=BLVRB PE=1 SV=3
A0A2R8Y7Y9	121	0	12508.5	1	2	0.000196576	0.124	5.15	Flavin reductase (NADPH) OS=Homo sapiens OX=9606 GN=BLVRB PE=1 SV=1
M0R192	163	0	17131.7	1	2	0.000145925	0.092	5.15	Flavin reductase (NADPH) OS=Homo sapiens OX=9606 GN=BLVRB PE=1 SV=1
M0QZL1	154	0	15641.9	1	2	0.000154453	0.0974	5.15	Flavin reductase (NADPH) OS=Homo sapiens OX=9606 GN=BLVRB PE=1 SV=1
A0A0D9SGB2	138	0	15830.4	1	2	0.000172361	0.087	5.1425	Four and a half LIM domains protein 1 (Fragment) OS=Homo sapiens OX=9606 GN=FHL1 PE=1 SV=1
Q5JXI0	141	0	16121.5	1	2	0.000168693	0.0851	5.1425	Four and a half LIM domains protein 1 (Fragment) OS=Homo sapiens OX=9606 GN=FHL1 PE=1 SV=1
Q9Y6B6	198	0	22377.5	1	2	0.00012013	0.0556	5.1278	GTP-binding protein SAR1b OS=Homo sapiens OX=9606 GN=SAR1B PE=1 SV=1
D6RAA2	103	0	11510	1	2	0.00023093	0.1068	5.1278	GTP-binding protein SAR1b (Fragment) OS=Homo sapiens OX=9606 GN=SAR1B PE=1 SV=1
D6RDB2	144	0	16395.5	1	2	0.000165179	0.0764	5.1278	GTP-binding protein SAR1b OS=Homo sapiens OX=9606 GN=SAR1B PE=1 SV=1
Q5SQT8	121	0	13635.1	1	2	0.000196576	0.0909	5.1278	GTP-binding protein SAR1a OS=Homo sapiens OX=9606 GN=SAR1A PE=1 SV=1
D6RD69	170	0	19016.9	1	2	0.000139916	0.0647	5.1278	GTP-binding protein SAR1b (Fragment) OS=Homo sapiens OX=9606 GN=SAR1B PE=1 SV=1
X1WI22	50	0	5735	1	2	0.000475715	0.22	5.1278	GTP-binding protein SAR1a (Fragment) OS=Homo sapiens OX=9606 GN=SAR1A PE=1 SV=7
F8WAM2	98	0	10469.8	2	3	0.000364068	0.2245	5.1237	T-complex protein 1 subunit eta (Fragment) OS=Homo sapiens OX=9606 GN=CCT7 PE=1 SV=1
P01861	327	0	35899.9	1	2	7.27393e-05	0.0306	5.1111	Immunoglobulin heavy constant gamma 4 OS=Homo sapiens OX=9606 GN=IGHG4 PE=1 SV=1
A0A286YFJ8	396	0	43785.9	1	2	6.0065e-05	0.0253	5.1111	Immunoglobulin heavy constant gamma 4 (Fragment) OS=Homo sapiens OX=9606 GN=IGHG4 PE=1 SV=1
H7C5I3	163	0	18490.4	1	2	0.000145925	0.1166	5.084	Tyrosine-protein phosphatase non-receptor type 7 (Fragment) OS=Homo sapiens OX=9606 GN=PTPN7 PE=1 SV=2
[truncated: 593 more rows]

## Sheet: LAAO 1
#Locus	Group	Length	MolWt (MH)	SequenceCount	SpectrumCount	NSAF	Coverage	ProteinScore	Description
[truncated: 806 more rows]

[truncated: 3 more sheets: LAAO 2, PMA 1, PMA 2]
